# Supplementary material for: Transcriptome response of proliferating muscle satellite cells to thermal challenge in commercial turkey
Source: Front Physiol. 2022 Aug 25;13:970243. doi: 10.3389/fphys.2022.970243 (PMC9452691; doi:10.3389/fphys.2022.970243)
Supplement: Supplementary file 1 [file Table2.XLSX]

## Sheet: Sheet1
Supplementary Table 2. Summary of pairwise differential gene expression (DESeq) analysis of proliferating satellite cell transcriptomes. Comparisons highlighted in yellow have significant FDR p-values (< 0.05) and up- and down-regulated genes (|Log2FC| > 2.0) are highlighted red and green, respectively. DEGs shared between line and temp are as indicated.
		Hot (43C v 38C)					CNTL (38C)		Hot (43C)
		RBC2		NCT			NCT v RBC2		NCT v RBC2
Feature ID	Gene Name	Tagwise dispersions - FDR p-value correction	Log2FC	Tagwise dispersions - FDR p-value correction	Log2FC	Shared between lines	Tagwise dispersions - FDR p-value correction	Log2FC	Tagwise dispersions - FDR p-value correction	Log2FC	Shared between Temps	Definition	gene description source
ENSMGAG00000021621	ASXL3	1.52295e-06	-1.15128	1	-0.0138999		0.939455	-0.286555	2.09991e-05	0.892784		additional sex combs like 3, transcriptional regulator [Source:NCBI gene;Acc:421102] ortholog	ensembl
ENSMGAG00000001507	A1CF	0.986632	-0.803771	0.864533	-3.33047		0.823276	-1.80898	0.297592	-4.2647		APOBEC1 complementation factor [Source:HGNC Symbol;Acc:HGNC:24086]	ensembl
ENSMGAG00000013956	A2M	1	0.229446	6.97447e-06	2.68536		0.359836	-1.49351	0.0181272	0.992244		alpha-2-macroglobulin	ensembl
ENSMGAG00000015995	A4GALT	0.486649	-1.07389	0.512666	-0.725646		0.883671	0.714603	0.320538	1.09925		alpha 1,4-galactosyltransferase (P blood group) [Source:HGNC Symbol;Acc:HGNC:18149]	ensembl
ENSMGAG00000002557	A4GNT	1	0	1	0		1	0	1	0		alpha-1,4-N-acetylglucosaminyltransferase [Source:HGNC Symbol;Acc:HGNC:17968]	ensembl
ENSMGAG00000022573	AAAS	0.000203392	-0.420523	1.2453e-08	-1.50375		0.552084	-0.374999	0	-1.41771		aladin WD repeat nucleoporin [ Meleagris gallopavo (turkey) ]	NCBI
ENSMGAG00000002563	AACS	8.03976e-06	0.553021	0.0809207	0.489748		0.839798	0.260039	0.0276219	0.237391		acetoacetyl-CoA synthetase [Source:HGNC Symbol;Acc:HGNC:21298]	ensembl
ENSMGAG00000010885	AADAC	0.0363339	0.989936	0.00050233	1.5289		1	-0.0202109	0.0871118	0.553766		arylacetamide deacetylase [Source:HGNC Symbol;Acc:HGNC:17]	ensembl
ENSMGAG00000002461	AADAT	1.05973e-06	0.572669	0.107227	0.491624		0.203084	-0.549439	3.58618e-08	-0.592248		aminoadipate aminotransferase [Source:HGNC Symbol;Acc:HGNC:17929]	ensembl
ENSMGAG00000022956	AAED1	0.108457	0.392155	0.918673	-0.166496		0.561286	0.497794	1	-0.0232552		peroxiredoxin like 2C	ensembl
ENSMGAG00000009906	AAGAB	0.00078093	0.617361	0.00885339	0.739299		0.838608	0.300359	0.000630733	0.463452		alpha and gamma adaptin binding protein [Source:HGNC Symbol;Acc:HGNC:25662]	ensembl
ENSMGAG00000000645	AAK1	0.898263	0.215502	0.0107426	1.22375		0.521272	0.789606	5.74603e-17	1.83461		AP2 associated kinase 1	DAVID
ENSMGAG00000019319	AAMDC	5.60657e-12	1.40512	1.99372e-07	1.65219		1	-0.195811	0.850543	0.0926797		adipogenesis associated Mth938 domain containing [Source:HGNC Symbol;Acc:HGNC:30205]	ensembl
ENSMGAG00000011555	AAMP	0.130702	0.19995	0.062549	-0.535581		1	-0.0553094	0	-0.749512		angio associated migratory cell protein	DAVID
ENSMGAG00000004215	AANAT	1	2.32646	1	2.20085		1	0	1	-0.31298		aralkylamine N-acetyltransferase [Source:HGNC Symbol;Acc:HGNC:19]	ensembl
ENSMGAG00000002038	AARS	0.000519739	-0.364398	0.0237184	-0.580665		0.0869986	-0.591133	0	-0.767107		alanyl-tRNA synthetase 1	ensembl
ENSMGAG00000010762	AARS2	1	0.0593575	0.399605	-0.35664		0.998662	-0.221567	6.92075e-07	-0.596601		alanyl-tRNA synthetase 2, mitochondrial [Source:HGNC Symbol;Acc:HGNC:21022]	ensembl
ENSMGAG00000020327	AARSD1	1	0.00313184	0.0791137	-0.628232		1	0.00821811	1.08385e-06	-0.584857		alanyl-tRNA synthetase domain containing 1 [Source:NCBI gene;Acc:107049007] ortholog	ensembl
ENSMGAG00000011682	AASDH	1	-0.017021	0.0433975	0.83728		1	0.287343	1.19842e-05	1.17962		aminoadipate-semialdehyde dehydrogenase	DAVID
ENSMGAG00000017926	AASDH	0.906259	-0.180393	0.0018345	1.18545		1	-0.260119	7.10004e-08	1.14187		oaminoadipate-semialdehyde dehydrogenase [Source:HGNC Symbol;Acc:HGNC:23993] rtholog	ensembl
ENSMGAG00000015160	AASDHPPT	0.298941	0.350982	1	0.0170437		0.44155	0.588042	0.202557	0.288486		aminoadipate-semialdehyde dehydrogenase-phosphopantetheinyl transferase	ensembl
ENSMGAG00000008535	AASS	1	0.256721	0.274678	1.35824		1	-0.435359	0.651743	0.71062		aminoadipate-semialdehyde synthase [Source:HGNC Symbol;Acc:HGNC:17366]	ensembl
ENSMGAG00000006287	AATK	0.76606	1.76062	0.87856	0.875266		1	1.26252	1	0.40713		Apoptosis associated tyrosine kinase	uniprot
ENSMGAG00000008563	ABAT	1	-0.0828989	0.00441885	-0.957572		0.964542	0.256786	0.000696379	-0.57353		4-aminobutyrate aminotransferase	DAVID
ENSMGAG00000007603	ABCA1	5.96716e-05	4.77982	2.91676e-16	3.50958	x	0.0436084	3.65607	7.43932e-16	2.40289	x	ATP binding cassette subfamily A member 1 [Source:HGNC Symbol;Acc:HGNC:29]	ensembl
ENSMGAG00000003510	ABCA12	1	-0.00500495	1	0.265054		0.866249	0.774128	0.120417	1.09425		ATP binding cassette subfamily A member 12 [Source:HGNC Symbol;Acc:HGNC:14637]	ensembl
ENSMGAG00000018386	ABCA13	1	0.00548468	0.526415	-1.44495		1	-0.0956174	0.552969	-1.48968		ATP binding cassette subfamily A member 13 [Source:HGNC Symbol;Acc:HGNC:14638]	ensembl
ENSMGAG00000001109	ABCA2	0.000133386	0.856956	0.000113363	1.48149		0.501431	-0.631503	1	0.0379181		ATP binding cassette subfamily A member 2	DAVID
ENSMGAG00000010098	ABCA3	4.50009e-10	-0.721938	0.0250614	-0.657994		1	-0.014162	0.592811	0.09065		ATP binding cassette subfamily A member 3	ensembl
ENSMGAG00000007608	ABCA4	0.255431	-1.67716	0.724997	1.4909		0.128357	-3.55169	1	-0.361965		ATP binding cassette subfamily A member 4	uniprot
ENSMGAG00000006672	ABCA5	0.215805	0.471987	0.0219292	0.977163		0.596426	0.647354	1.77263e-10	1.19654		ATP binding cassette subfamily A member 5	ensembl
ENSMGAG00000017102	ABCA7	8.579e-05	-0.941466	0.692328	-0.26293		0.522758	-0.518805	0.588406	0.200431		ATP binding cassette subfamily A member 7	DAVID
ENSMGAG00000007937	ABCB1	1	0	1	0		1	0	1	0		ATP binding cassette subfamily B member 1 [Source:HGNC Symbol;Acc:HGNC:40]	ensembl
ENSMGAG00000012066	ABCB10	9.21026e-09	1.08777	1	0.0463408		0.410692	0.633465	0.0193101	-0.3729		ATP binding cassette subfamily B member 10 [Source:HGNC Symbol;Acc:HGNC:41]	ensembl
ENSMGAG00000010601	ABCB11	0.00243846	2.49879	0.00314954	1.49427		0.329221	1.88499	0.0123644	0.942389		ATP binding cassette subfamily B member 11	ensembl
ENSMGAG00000010305	ABCB5	1	0	1	0		1	0	1	0		ATP binding cassette subfamily B member 5	ensembl
ENSMGAG00000012199	ABCB6	0	-1.0808	2.57893e-07	-1.39096		0.0148842	-0.780693	1.52742e-17	-1.05167		ATP binding cassette subfamily B member 6 (Langereis blood group)	DAVID
ENSMGAG00000005987	ABCB7	0.0451744	-0.401263	0.566797	0.272949		0.599744	0.420847	4.29718e-17	1.13616		ATP binding cassette subfamily B member 7 [Source:HGNC Symbol;Acc:HGNC:48]	ensembl
ENSMGAG00000003541	ABCB9	0.971178	-0.784134	0.757227	0.543671		1	0.500582	0.0365819	1.88075		ATP binding cassette subfamily B member 9 [Source:HGNC Symbol;Acc:HGNC:50]	ensembl
ENSMGAG00000019369	ABCC1	0.063905	-3.03859	0.00152707	1.83427		0.626376	1.197	3.71422e-22	6.15627		ATP binding cassette subfamily C member 1 [Source:NCBI gene;Acc:395416] ortholog	ensembl
ENSMGAG00000007175	ABCC1	1	0.0700489	0.0296339	0.646112		0.368484	0.492187	6.69684e-20	1.10692		ATP binding cassette subfamily C member 1	ensembl
ENSMGAG00000011043	ABCC10	0.0683938	-0.37853	0.691105	0.225265		1	-0.0662743	5.67202e-05	0.580514		ATP binding cassette subfamily C member 10	ensembl
ENSMGAG00000009405	ABCC2	0.00334238	-1.15039	0.00885339	1.23787		0.134469	-1.09498	0.000104063	1.34004		ATP binding cassette subfamily C member 2	ensembl
ENSMGAG00000008701	ABCC3	0.672787	-0.80642	0.697488	-1.2371		0.662812	-1.31722	0.157908	-1.70369		ATP binding cassette subfamily C member 3	DAVID
ENSMGAG00000008822	ABCC5	0.387149	-0.159875	0.920437	-0.127858		1	0.1161	0.138573	0.189668		ATP binding cassette subfamily C member 5 [Source:HGNC Symbol;Acc:HGNC:56]	ensembl
ENSMGAG00000007379	ABCC6	0.636485	-0.214944	0.519042	0.375133		1	-0.000213809	0.00154257	0.630498		multidrug resistance-associated protein 6	ensembl
ENSMGAG00000006967	ABCC8	1	0.000684929	1	-1.12349		1	0.775475	1	-0.306235		ATP binding cassette subfamily C member 8	DAVID
ENSMGAG00000013655	ABCC9	0.226474	4.38296	0.994552	1.12002		1	2.26316	0.820235	-1.04558		ATP binding cassette subfamily C member 9 [Source:HGNC Symbol;Acc:HGNC:60]	ensembl
ENSMGAG00000012657	ABCD4	1	0.0406217	0.904745	0.148367		0.594401	-0.406173	0.0853931	-0.257587		ATP binding cassette subfamily D member 4 [Source:HGNC Symbol;Acc:HGNC:68]	ensembl
ENSMGAG00000003637	ABCE1	0.906259	-0.0639583	0.0204589	-0.595036		1	0.132622	9.24887e-05	-0.358602		ATP binding cassette subfamily E member 1 [Source:HGNC Symbol;Acc:HGNC:69]	ensembl
ENSMGAG00000000991	ABCF2	2.39644e-06	-0.461133	0.0001942	-0.881357		1	0.146289	0.0104391	-0.233819		ATP binding cassette subfamily F member 2	DAVID
ENSMGAG00000008981	ABCF3	0.0305653	-0.253627	8.22145e-06	-1.11151		1	-0.104502	0	-0.921385		ATP binding cassette subfamily F member 3 [Source:HGNC Symbol;Acc:HGNC:72]	ensembl
ENSMGAG00000014573	ABCG1	0.906259	-3.15051	1	-1.10084		1	-0.103304	1	2.17529		ATP binding cassette subfamily G member 1	DAVID
ENSMGAG00000007532	ABCG2	0.00129427	-2.02792	0.0476461	-2.72963	x	0.0324465	-1.89126	0.0678069	-2.541		ATP binding cassette subfamily G member 2 (Junior blood group)	ensembl
ENSMGAG00000002633	ABCG4	8.75474e-22	-2.36135	0.032897	-0.913336		1.15708e-05	-1.72242	0.759627	-0.234507		ATP binding cassette subfamily G member 4 [Source:HGNC Symbol;Acc:HGNC:13884]	ensembl
ENSMGAG00000010166	ABCG5	1	0.00923342	1	0.255509		1	1.6823	0.425577	1.98245		ATP binding cassette subfamily G member 5 [Source:HGNC Symbol;Acc:HGNC:13886]	ensembl
ENSMGAG00000010181	ABCG8	1	0	1	0		1	0	1	0		ATP binding cassette subfamily G member 8 [Source:HGNC Symbol;Acc:HGNC:13887]	ensembl
ENSMGAG00000006499	ABHD1	0.00427431	-0.669805	2.25825e-05	-1.41922		0.720863	-0.397602	2.09881e-09	-1.1035		Abhydrolase domain containing 1	uniprot
ENSMGAG00000014402	ABHD10	0.145722	0.464121	0.434472	0.366091		0.57893	0.519792	0.0344531	0.465518		abhydrolase domain containing 10	DAVID
ENSMGAG00000002220	ABHD11	6.53805e-11	1.22619	0.0975364	0.578053		1	-0.136395	1.44022e-06	-0.742368		Abhydrolase domain containing 11	uniprot
ENSMGAG00000003608	ABHD12	0.945656	-0.0874726	0.300062	-0.388709		0.882318	-0.273989	0.000142199	-0.535864		abhydrolase domain containing 12	DAVID
ENSMGAG00000013760	ABHD12B	0.50875	-0.13314	4.74329e-05	-1.07633		0.971034	-0.203359	0	-1.10462		abhydrolase domain containing 12B	DAVID
ENSMGAG00000015526	ABHD13	0.0273199	-0.358557	0.210699	-0.447566		0.960692	-0.232027	0.0518375	-0.279194		abhydrolase domain containing 13 [Source:HGNC Symbol;Acc:HGNC:20293]	ensembl
ENSMGAG00000022018	ABHD14A	1	0.0942584	0.692328	0.29824		0.462198	-0.628757	0.144337	-0.382607		abhydrolase domain containing 14A [Source:HGNC Symbol;Acc:HGNC:24538]	ensembl
ENSMGAG00000002256	ABHD17A	0.232967	-0.191119	1.66074e-05	-1.10194		1	-0.0973797	0	-0.966833		abhydrolase domain containing 17A, depalmitoylase [Source:HGNC Symbol;Acc:HGNC:28756]	ensembl
ENSMGAG00000005848	ABHD17B	1	-0.0254888	0.00159938	-0.962785		0.252009	0.587142	0.0283695	-0.308248		abhydrolase domain containing 17B, depalmitoylase [Source:HGNC Symbol;Acc:HGNC:24278]	ensembl
ENSMGAG00000008179	ABHD17C	0.014173	0.527799	1	-0.102584		1	0.0770675	0.00253947	-0.512476		abhydrolase domain containing 17C, depalmitoylase [Source:HGNC Symbol;Acc:HGNC:26925]	ensembl
ENSMGAG00000004770	ABHD18	0.543321	0.187959	1	0.0793385		0.464715	0.472738	0.00301119	0.39999		abhydrolase domain containing 18 [Source:HGNC Symbol;Acc:HGNC:26111]	ensembl
ENSMGAG00000008638	ABHD2	0.765176	-0.179259	0.864533	0.205492		0.0371506	1.14587	4.85115e-24	1.57539		abhydrolase domain containing 2, acylglycerol lipase [Source:HGNC Symbol;Acc:HGNC:18717]	ensembl
ENSMGAG00000009959	ABHD3	0.741371	-0.524786	0.00901246	-1.56448		0.738348	0.703666	1	-0.29083		abhydrolase domain containing 3, phospholipase [Source:HGNC Symbol;Acc:HGNC:18718]	ensembl
ENSMGAG00000011239	ABHD5	0.00209733	0.492986	0.336926	0.359857		0.919845	0.253095	0.314495	0.159815		abhydrolase domain containing 5, lysophosphatidic acid acyltransferase [Source:HGNC Symbol;Acc:HGNC:21396]	ensembl
ENSMGAG00000006715	ABHD6	0.871286	-0.0936387	0.258747	-0.405107		1	0.0372687	0.116461	-0.235997		abhydrolase domain containing 6, acylglycerol lipase [Source:HGNC Symbol;Acc:HGNC:21398]	ensembl
ENSMGAG00000001860	ABHD8	1	2.32662	1	2.20084		1	0	1	-0.312976		abhydrolase domain containing 8 [Source:HGNC Symbol;Acc:HGNC:23759]	ensembl
ENSMGAG00000006774	ABI1	0.922784	-0.0775746	0.907858	-0.141775		1	0.171668	0.370329	0.147789		Abl interactor 1	uniprot
ENSMGAG00000008821	ABI2	0.00638993	-0.549365	1	0.0584651		1	-0.0697141	0.000112297	0.575568		abl interactor 2 [Source:HGNC Symbol;Acc:HGNC:24011]	ensembl
ENSMGAG00000002455	ABI3	1	0	0.864533	-3.33045		1	3.13941	1	0		ABI family member 3	DAVID
ENSMGAG00000014369	ABI3BP	7.06684e-13	2.73077	8.12652e-20	3.57072	x	1	0.271219	1.06202e-08	1.14689		ABI family member 3 binding protein [Source:HGNC Symbol;Acc:HGNC:17265]	ensembl
ENSMGAG00000005488	ABL1	1	-0.0327821	0.699061	0.255912		0.870648	0.325287	1.73279e-07	0.655426		ABL proto-oncogene 1, non-receptor tyrosine kinase [Source:HGNC Symbol;Acc:HGNC:76]	ensembl
ENSMGAG00000002573	ABL2	0.285553	0.905388	1	0.0867661		0.301325	1.36385	0.281331	0.582333		ABL proto-oncogene 2, non-receptor tyrosine kinase	DAVID
ENSMGAG00000011089	ABLIM1	0.100533	-1.30695	0.864533	-0.268237		0.312661	1.03072	3.38722e-05	2.1103		actin binding LIM protein 1	DAVID
ENSMGAG00000012854	ABLIM2	1	0.53114	0.44561	1.59218		1	-0.091129	0.62327	0.988507		actin binding LIM protein family member 2 [Source:HGNC Symbol;Acc:HGNC:19195]	ensembl
ENSMGAG00000022298	ABLIM2	1	0	1	0		1	0	1	0		actin binding LIM protein fa ORTHOLOGmily member 2 [Source:NCBI gene;Acc:422866]	ensembl
ENSMGAG00000003360	ABLIM3	0.163863	1.05345	0.972893	0.325548		1	-0.188408	0.117304	-0.881148		actin binding LIM protein family member 3	DAVID
ENSMGAG00000006451	ABR	0.181714	-0.190831	0.270359	-0.353839		1	-0.0659453	0.0936867	-0.188261		ABR activator of RhoGEF and GTPase	ensembl
ENSMGAG00000012378	ABRA	1	0.276219	0.00129642	1.72524		0.516897	1.79355	2.88534e-09	3.28559		actin binding Rho activating protein	DAVID
ENSMGAG00000021963	ABRACL	0.00215762	0.540983	1	0.102647		0.842117	-0.316829	3.92953e-07	-0.716403		ABRA C-terminal like [Source:HGNC Symbol;Acc:HGNC:21230]	ensembl
ENSMGAG00000008138	ABRAXAS1	0.144556	-0.278392	1	0.10323		0.764508	-0.308226	0.620713	0.113596		abraxas 1, BRCA1 A complex subunit [Source:HGNC Symbol;Acc:HGNC:25829]	ensembl
ENSMGAG00000011692	ABRAXAS2	1	-0.0126313	0.322467	0.368399		1	0.111708	0.000479853	0.531713		abraxas 2, BRISC complex subunit [Source:HGNC Symbol;Acc:HGNC:28975]	ensembl
ENSMGAG00000007350	ABTB1	0.0320643	0.485013	0.322811	0.436033		0.880415	0.355755	0.0264575	0.350835		ankyrin repeat and BTB domain containing 1 [Source:HGNC Symbol;Acc:HGNC:18275]	ensembl
ENSMGAG00000010227	ABTB2	1	-0.030543	0.157414	-0.942746		1	0.157364	0.0888714	-0.719687		ankyrin repeat and BTB domain containing 2 [Source:HGNC Symbol;Acc:HGNC:23842]	ensembl
ENSMGAG00000003490	ACAA1	0.179263	0.340307	0.56015	-0.287103		1	0.238349	0.0324734	-0.342951		acetyl-CoA acyltransferase 1 [Source:HGNC Symbol;Acc:HGNC:82]	ensembl
ENSMGAG00000001246	ACAA2	0.972159	0.0510009	0.335573	-0.305522		0.263277	0.469711	0.131113	0.152988		acetyl-CoA acyltransferase 2 [Source:HGNC Symbol;Acc:HGNC:83]	ensembl
ENSMGAG00000006018	ACACB	0.464475	0.387868	0.042584	-0.741065		0.00120559	1.53635	0.107756	0.458281		acetyl-CoA carboxylase beta	DAVID
ENSMGAG00000011498	ACAD11	0.107318	0.232006	0.914941	-0.129106		0.870648	-0.240007	5.18182e-08	-0.560978		acyl-CoA dehydrogenase family member 11 [Source:HGNC Symbol;Acc:HGNC:30211]	ensembl
ENSMGAG00000001638	ACAD8	0.529682	0.181856	0.527485	-0.299418		1	-0.022361	0.00285813	-0.463247		acyl-CoA dehydrogenase family member 8 [Source:HGNC Symbol;Acc:HGNC:87]	ensembl
ENSMGAG00000005216	ACAD9	0.00452932	0.313267	0.0404228	-0.537805		0.965737	0.189286	1.19904e-13	-0.621686		acyl-CoA dehydrogenase family member 9 [Source:HGNC Symbol;Acc:HGNC:21497]	ensembl
ENSMGAG00000004045	ACADL	0.0559524	0.272712	0.0115741	-0.704539		0.528726	0.383821	3.03019e-07	-0.553633		acyl-CoA dehydrogenase long chain [Source:HGNC Symbol;Acc:HGNC:88]	ensembl
ENSMGAG00000008651	ACADS	1.65833e-10	0.82367	0.825319	0.164256		1	0.0364879	2.62785e-08	-0.58002		acyl-CoA dehydrogenase short chain	ensembl
ENSMGAG00000011603	ACADSB	5.1768e-05	0.845005	0.0542578	0.707314		0.194627	0.823925	1.88858e-07	0.722504		acyl-CoA dehydrogenase short/branched chain [Source:HGNC Symbol;Acc:HGNC:91]	ensembl
ENSMGAG00000008691	ACAN	1	0	1	0		1	0	1	0		aggrecan [Source:HGNC Symbol;Acc:HGNC:319]	ensembl
ENSMGAG00000006951	ACAP2	0.16917	0.183341	0.784862	0.159903		1	0.140963	0.116307	0.157307		ArfGAP with coiled-coil, ankyrin repeat and PH domains 2	ensembl
ENSMGAG00000003066	ACAP3	1.86335e-05	-1.93423	0.101052	-1.02017		0.197061	-1.0828	1	-0.119785		ArfGAP with coiled-coil, ankyrin repeat and PH domains 3 [Source:HGNC Symbol;Acc:HGNC:16754]	ensembl
ENSMGAG00000015150	ACAT1	0.318741	0.15982	0.290351	0.364846		0.448814	-0.426135	0.104309	-0.180018		acetyl-CoA acetyltransferase 1	DAVID
ENSMGAG00000012491	ACAT2	0.201135	-0.178022	0.00146253	-0.844469		0.818449	-0.2605	0	-0.886469		acetyl-CoA acetyltransferase 2 [Source:HGNC Symbol;Acc:HGNC:94]	ensembl
ENSMGAG00000007919	ACBD3	0.0372718	0.272782	0.432785	-0.281399		1	-0.00559837	6.73686e-08	-0.520487		acyl-CoA binding domain containing 3 [Source:HGNC Symbol;Acc:HGNC:15453]	ensembl
ENSMGAG00000006754	ACBD5	0.237528	-0.257762	0.306707	-0.382538		1	0.170123	0.82201	0.0850804		acyl-CoA binding domain containing 5	DAVID
ENSMGAG00000002940	ACBD6	0.143328	-0.238485	4.17946e-05	-1.11185		1	0.086305	2.03594e-10	-0.749097		Acyl-CoA-binding domain-containing protein 6	uniprot
ENSMGAG00000018694	ACBD7	0.0102696	-0.899099	1.42841e-05	-2.1026		0.58831	0.605253	0.241686	-0.561524		Acyl-CoA binding domain containing 7	ensembl
ENSMGAG00000010485	ACCS	0.0707035	0.370416	0.972089	0.129843		1	-0.0653007	0.105463	-0.264576		1-aminocyclopropane-1-carboxylate synthase-like protein 1	ensembl
ENSMGAG00000001530	ACE	1.38151e-06	6.76488	5.47979e-12	8.08484	x	1	0	0.00690496	1.08422		angiotensin I converting enzyme	DAVID
ENSMGAG00000014691	ACE2	1	0	1	-2.44531		1	2.26327	1	0		Angiotensin-converting enzyme (EC 3.4.-.-)	uniprot
ENSMGAG00000001715	ACER1	1	0	1	0		1	0	1	0		alkaline ceramidase 1	DAVID
ENSMGAG00000022816	ACER2	1	-0.400246	1	0.0837949		1	-0.0738172	0.731447	0.445583		alkaline ceramidase 2 [Source:HGNC Symbol;Acc:HGNC:23675]	ensembl
ENSMGAG00000019989	ACER3	0.621812	1.12066	0.638835	0.866767		1	0.652721	0.865882	0.437199		alkaline ceramidase 3 [Source:NCBI gene;Acc:419087] ortholog	ensembl
ENSMGAG00000021634	ACHE	0.4296	-0.316402	0.0692742	1.18904		0.00025194	-2.31209	0.00342747	-0.768586		acetylcholinesterase (Cartwright blood group) [Source:NCBI gene;Acc:396388] ortholog	ensembl
ENSMGAG00000002448	ACKR2	1	-2.3096	0.558349	-3.83108		1	1.26243	1	0		atypical chemokine receptor 2 [Source:HGNC Symbol;Acc:HGNC:1565]	ensembl
ENSMGAG00000016132	ACKR3	0.667898	1.4785	0.691395	-0.797439		0.432971	2.07721	1	-0.157577		atypical chemokine receptor 3 [Source:HGNC Symbol;Acc:HGNC:23692]	ensembl
ENSMGAG00000016118	ACKR4	0.906259	3.17855	1	2.21272		1	0	1	-1.17447		atypical chemokine receptor 4 [Source:HGNC Symbol;Acc:HGNC:1611]	ensembl
ENSMGAG00000003163	ACLY	0.578539	-0.0980658	1	-0.0872932		1	-0.143359	0.462151	-0.0921229		ATP citrate lyase [Source:HGNC Symbol;Acc:HGNC:115]	ensembl
ENSMGAG00000012432	ACMSD	1	0	1	0		1	0	1	0		aminocarboxymuconate semialdehyde decarboxylase [Source:HGNC Symbol;Acc:HGNC:19288]	ensembl
ENSMGAG00000008851	ACO1	0.164496	0.2119	1	0.0284192		0.42874	0.407647	0.0122853	0.263309		aconitase 1	ensembl
ENSMGAG00000012110	ACO2	4.37956e-22	0.92581	0.000164304	0.897497		1	-0.09996	0.489896	-0.0885673		aconitase 2	DAVID
ENSMGAG00000014936	ACOD1	1	0	0.00107815	-4.15215		0.004563	6.14737	1	2.18631		aconitate decarboxylase 1 [Source:HGNC Symbol;Acc:HGNC:33904]	ensembl
ENSMGAG00000011402	ACOT11	1.7135e-10	1.10877	0.467063	0.309133		0.109406	0.784974	1	0.029463		acyl-CoA thioesterase 11	ensembl
ENSMGAG00000021238	ACOT12	0.60607	-3.67307	1	-2.44557		1	-1.46218	1	0		acyl-CoA thioesterase 12 [Source:HGNC Symbol;Acc:HGNC:24436]	ensembl
ENSMGAG00000008012	ACOT13	0.000313455	0.4856	1	-0.113175		1	0.182489	0.00103021	-0.376827		acyl-CoA thioesterase 13	ensembl
ENSMGAG00000001348	ACOT7	0	-1.08011	4.71406e-16	-2.05594		0.637334	-0.323206	8.9661e-25	-1.25581		acyl-CoA thioesterase 7 [Source:HGNC Symbol;Acc:HGNC:24157]	ensembl
ENSMGAG00000017255	ACOT8	0.865776	0.0954748	0.00540285	-0.859761		1	0.0815016	8.47372e-11	-0.834491		acyl-CoA thioesterase 8 [Source:HGNC Symbol;Acc:HGNC:15919]	ensembl
ENSMGAG00000014653	ACOT9	1	-0.00274711	0.666111	-0.233927		0.858485	0.280357	0.663684	0.0885412		acyl-CoA thioesterase 9	DAVID
ENSMGAG00000004504	ACOX1	1	-0.0693045	0.066441	-0.589421		0.141515	0.662316	0.300929	0.18124		acyl-CoA oxidase 1 [Source:HGNC Symbol;Acc:HGNC:119]	ensembl
ENSMGAG00000008748	ACOX2	3.50026e-05	1.00813	0.0427882	0.681771		0.122424	0.878286	0.000389873	0.590371		acyl-CoA oxidase 2 [Source:HGNC Symbol;Acc:HGNC:120]	ensembl
ENSMGAG00000012879	ACOX3	0.00018763	0.863283	7.57885e-06	1.32154		0.308063	0.672179	3.22927e-16	1.17124		acyl-CoA oxidase 3, pristanoyl	ensembl
ENSMGAG00000013965	ACP1	0.215619	0.214867	0.0446812	-0.676434		1	0.0886888	1.95702e-13	-0.764354		acid phosphatase 1, soluble	DAVID
ENSMGAG00000010776	ACP2	0.000237342	0.490419	0.0972368	0.508579		1	-0.149075	0.629735	-0.0910949		acid phosphatase 2, lysosomal	DAVID
ENSMGAG00000014453	ACP6	1	-0.11862	1	-0.0688172		1	-0.0347101	1	0.0614784		acid phosphatase 6, lysophosphatidic	DAVID
ENSMGAG00000014097	ACRBP	1	0	1	0		1	0	1	0		Acrosin-binding protein (Acrosin-binding protein, 32 kDa form, mature form) (Acrosin-binding protein, 60 kDa form) (Acrosin-binding protein, mature form) (Proacrosin-binding protein sp32)	uniprot
ENSMGAG00000003806	acsbg1	0.434376	-0.768042	1	0.260626		0.929704	-0.7212	0.964333	0.332788		acyl-CoA synthetase bubblegum family member 1	ensembl
ENSMGAG00000001625	ACSBG2	0.766185	0.0939998	0.193382	-0.39511		0.0351829	0.710962	0.0130149	0.26338		acyl-CoA synthetase bubblegum family member 2	ensembl
ENSMGAG00000009074	ACSF2	1	0.0301292	0.0535741	-0.561047		1	0.0283193	4.26229e-07	-0.524259		acyl-CoA synthetase family member 2 [Source:HGNC Symbol;Acc:HGNC:26101]	ensembl
ENSMGAG00000006217	ACSL1	0.906259	-0.080471	0.000846067	-0.845089		0.174199	0.547464	0.169635	-0.178372		acyl-CoA synthetase long-chain family member 1	DAVID
ENSMGAG00000006550	ACSL4	0.0500413	0.351615	0.00775361	0.774842		0.945942	0.245052	6.98282e-09	0.706437		acyl-CoA synthetase long chain family member 4 [Source:HGNC Symbol;Acc:HGNC:3571]	ensembl
ENSMGAG00000010897	ACSL5	0.00707134	1.00893	0.000925372	1.41959		0.794162	-0.590547	0.827516	-0.146468		acyl-CoA synthetase long chain family member 5 [Source:HGNC Symbol;Acc:HGNC:16526]	ensembl
ENSMGAG00000008698	ACSL6	0.766636	-1.78466	1	0		0.673093	-4.1639	1	-2.48292		acyl-CoA synthetase long chain family member 6	ensembl
ENSMGAG00000010342	ACSM3	1	0.000643083	1	2.20098		1	-2.35771	1	-0.306235		acyl-CoA synthetase medium chain family member 3 [Source:HGNC Symbol;Acc:HGNC:10522]	ensembl
ENSMGAG00000010256	ACSM5	1	2.31411	1	0		1	0	1	-2.48296		acyl-CoA synthetase medium chain family member 5 [Source:HGNC Symbol;Acc:HGNC:26060]	ensembl
ENSMGAG00000006966	ACSS1	1	0.0779277	1	-0.100355		0.491854	0.567504	0.0336193	0.43302		acyl-CoA synthetase short chain family member 1 [Source:HGNC Symbol;Acc:HGNC:16091]	ensembl
ENSMGAG00000000789	ACSS2	2.83643e-06	0.70969	0.314798	0.363087		0.071207	0.760638	7.41951e-05	0.455549		acyl-CoA synthetase short-chain family member 2	DAVID
ENSMGAG00000011096	ACSS3	0.131915	0.629098	1	-0.155996		0.508478	0.684383	1	-0.0741901		acyl-CoA synthetase short chain family member 3 [Source:HGNC Symbol;Acc:HGNC:24723]	ensembl
ENSMGAG00000012010	ACTA1	1.04787e-12	-1.01831	0.20452	-0.432325		0.00435326	-0.917792	0.055099	-0.293711		actin alpha 1, skeletal muscle [Source:HGNC Symbol;Acc:HGNC:129]	ensembl
ENSMGAG00000008313	ACTA2	0	-0.868469	0.00161815	-0.779585		0.00427114	-0.821401	2.40081e-14	-0.692148		actin alpha 2, smooth muscle [Source:HGNC Symbol;Acc:HGNC:130]	ensembl
ENSMGAG00000003960	ACTB	1.88867e-12	-0.645577	0.000112386	-0.895464		0.821393	-0.237168	7.11752e-08	-0.446694		actin beta	DAVID
ENSMGAG00000012321	ACTC1	2.78921e-111	4.76874	2.66186e-102	5.28474	x	1	-0.223378	0.148741	0.332411		actin, alpha cardiac muscle 1	ensembl
ENSMGAG00000004889	ACTG2	0	-1.92231	1.13004e-09	-1.43804		0	-2.6897	0	-2.16493	x	actin gamma 2, smooth muscle [Source:HGNC Symbol;Acc:HGNC:145]	ensembl
ENSMGAG00000009756	ACTL6A	0.538883	0.116062	0.575475	-0.228004		1	0.101088	0.0529928	-0.202941		actin like 6A [Source:HGNC Symbol;Acc:HGNC:24124]	ensembl
ENSMGAG00000001919	ACTL9	1	0	1	0		1	0	1	0		actin-like protein 9	ensembl
ENSMGAG00000011883	ACTN1	1.39064e-12	-0.644607	0.0185097	-0.596684		0.412016	-0.394508	0.000257466	-0.306196		actinin alpha 1 [Source:HGNC Symbol;Acc:HGNC:163]	ensembl
ENSMGAG00000011723	ACTN2	1.08444e-56	4.01462	3.41132e-73	5.09401	x	0.460532	0.843345	2.77357e-45	1.97027		actinin alpha 2 [Source:HGNC Symbol;Acc:HGNC:164]	ensembl
ENSMGAG00000021547	ACTN4	0.0031114	-0.444822	0.412413	0.379355		0.804873	-0.346446	4.22048e-05	0.518281		actinin, alpha 4 [Source:NCBI gene;Acc:396024] ortholog	ensembl
ENSMGAG00000010274	ACTR1A	0.904407	-0.0649174	1	0.0644946		1	0.146084	0.00103877	0.315434		actin related protein 1A [Source:HGNC Symbol;Acc:HGNC:167]	ensembl
ENSMGAG00000004587	ACTR2	0	-0.90979	4.19925e-06	-1.11277		1	-0.0856913	0.0108839	-0.249299		actin related protein 2 [Source:HGNC Symbol;Acc:HGNC:169]	ensembl
ENSMGAG00000012404	ACTR3	1	0.0285384	0.440691	-0.269342		1	0.118927	0.189609	-0.138806		actin related protein 3	ensembl
ENSMGAG00000004807	ACTR3B	5.34639e-05	0.501586	0.475123	-0.268957		0.204459	0.534404	0.109256	-0.196021		ARP3 actin related protein 3 homolog B	DAVID
ENSMGAG00000003138	ACTR5	0.132242	-0.331016	0.163593	-0.509884		1	-0.0203845	0.518695	-0.158354		ARP5 actin-related protein 5 homolog	DAVID
ENSMGAG00000011643	ACTR6	1	0.0432447	0.00784981	-0.749707		1	0.0571183	7.90798e-14	-0.696036		actin related protein 6 [Source:HGNC Symbol;Acc:HGNC:24025]	ensembl
ENSMGAG00000006017	ACTR8	0.776983	-0.0958573	0.0875188	-0.531879		1	0.0928197	0.00579779	-0.304714		actin related protein 8 [Source:HGNC Symbol;Acc:HGNC:14672]	ensembl
ENSMGAG00000015755	ACTRT2	1	0	1	0		1	0	1	0		actin related protein T2	DAVID
ENSMGAG00000012891	ACVR1	0.332157	0.167743	1	-0.0107551		1	0.0332271	0.539889	-0.104171		activin A receptor type 1 [Source:HGNC Symbol;Acc:HGNC:171]	ensembl
ENSMGAG00000016987	ACVR1B	1	0.0905529	0.340554	0.444137		1	0.111892	0.00503698	0.509643		activin A receptor type 1B [Source:HGNC Symbol;Acc:HGNC:172]	ensembl
ENSMGAG00000012880	ACVR1C	1	-0.875025	0.32994	-4.23455		1	0.780857	1	-2.48305		Receptor protein serine/threonine kinase (EC 2.7.11.30)	uniprot
ENSMGAG00000012656	ACVR2A	0.470891	0.158184	0.563082	0.260587		0.950124	0.234831	0.000839027	0.377274		activin A receptor type 2A	DAVID
ENSMGAG00000004400	ACVR2B	0.0513741	-0.601544	0.614166	-0.366297		0.345192	-0.74803	0.136876	-0.472776		activin A receptor type 2B	DAVID
ENSMGAG00000009120	ACVRL1	1	-0.00159024	0.334019	3.95639		0.487947	-4.44813	0.815538	-0.665962		activin A receptor like type 1	DAVID
ENSMGAG00000003829	ACY1	0.443923	-0.17064	0.000485551	-1.04177		1	-0.104844	2.95489e-13	-0.933501		aminoacylase 1	ensembl
ENSMGAG00000012741	ACYP1	0.084593	0.566801	0.67518	-0.32981		0.996698	0.337275	0.0397583	-0.515149		acylphosphatase 1	ensembl
ENSMGAG00000002481	ACYP2	0.284767	-0.403107	0.00616032	-1.013		0.805985	0.403422	0.770001	-0.167581		Acylphosphatase (EC 3.6.1.7)	uniprot
ENSMGAG00000003859	ADA	0.424995	0.671864	0.120606	0.846426		1	0.260861	0.348292	0.482718		adenosine deaminase [Source:HGNC Symbol;Acc:HGNC:186]	ensembl
ENSMGAG00000010585	ADAD1	1	0.842633	1	2.21292		1	-2.38598	1	-1.17449		adenosine deaminase domain containing 1 [Source:HGNC Symbol;Acc:HGNC:30713]	ensembl
ENSMGAG00000005055	ADAL	2.96872e-06	1.04443	0.201603	0.486812		0.679114	0.453405	0.960456	-0.0703747		Adenosine deaminase like	uniprot
ENSMGAG00000017604	ADAM11	0.906259	-3.15046	0.864533	-3.31509		1	-0.0911681	1	0		ADAM metallopeptidase domain 11 [Source:HGNC Symbol;Acc:HGNC:189]	ensembl
ENSMGAG00000011743	ADAM12	1	0	0.332759	3.94713		1	0	0.270015	3.91657		ADAM metallopeptidase domain 12	uniprot
ENSMGAG00000014000	ADAM17	0.510742	0.126867	0.187946	0.415893		1	-0.180466	0.208925	0.150572		ADAM metallopeptidase domain 17	ensembl
ENSMGAG00000004996	ADAM19	1	-2.31002	1	2.21295		1	-2.3577	1	2.18663		ADAM metallopeptidase domain 19 [Source:HGNC Symbol;Acc:HGNC:197]	ensembl
ENSMGAG00000022663	ADAM20	1	0.512619	1	1.11025		1	-0.982232	1	-0.356167		ADAM metallopeptidase domain 20 [Source:HGNC Symbol;Acc:HGNC:199]	ensembl
ENSMGAG00000008341	ADAM22	1	0.213718	0.489321	0.510139		1	0.00442059	0.585759	0.344601		ADAM metallopeptidase domain 22	DAVID
ENSMGAG00000008433	ADAM23	2.32608e-06	0.716619	0.000313179	1.03515		0.552372	0.426617	1.57935e-11	0.785739		ADAM metallopeptidase domain 23 [Source:HGNC Symbol;Acc:HGNC:202]	ensembl
ENSMGAG00000013267	ADAM33	0.913791	0.094368	5.52398e-05	1.28406		0.333003	-0.610774	1.56636e-07	0.621575		ADAM metallopeptidase domain 33	DAVID
ENSMGAG00000001910	ADAM8	0.000428017	-0.416107	0.546081	-0.242795		0.372813	-0.436211	0.023614	-0.221368		ADAM metallopeptidase domain 8 [Source:HGNC Symbol;Acc:HGNC:215]	ensembl
ENSMGAG00000002335	ADAM9	1	0.0652026	0.000363927	1.16622		1	0.0714104	3.23562e-14	1.2111		ADAM metallopeptidase domain 9 [Source:HGNC Symbol;Acc:HGNC:216]	ensembl
ENSMGAG00000014497	ADAMTS1	1	-0.0618719	0.717236	-0.221485		1	0.0707053	1	-0.0476085		ADAM metallopeptidase with thrombospondin type 1 motif 1 [Source:HGNC Symbol;Acc:HGNC:217]	ensembl
ENSMGAG00000001803	ADAMTS10	0.942054	0.341476	0.0142504	1.33113		1	0.413455	0.00058254	1.44167		ADAM metallopeptidase with thrombospondin type 1 motif 10	ensembl
ENSMGAG00000015413	ADAMTS12	0.171555	-0.193976	0.0231626	0.597799		0.96338	0.194898	2.85935e-27	1.02659		ADAM metallopeptidase with thrombospondin type 1 motif 12 [Source:HGNC Symbol;Acc:HGNC:14605]	ensembl
ENSMGAG00000006545	ADAMTS13	0.380394	0.977945	0.00511211	1.40469		0.347866	1.42185	8.61729e-07	1.89422		ADAM metallopeptidase with thrombospondin type 1 motif 13 [Source:HGNC Symbol;Acc:HGNC:1366]	ensembl
ENSMGAG00000005261	ADAMTS14	0.00238391	0.688934	6.56069e-11	1.94982		0.456823	-0.549478	4.55344e-06	0.753701		ADAM metallopeptidase with thrombospondin type 1 motif 14 [Source:HGNC Symbol;Acc:HGNC:14899]	ensembl
ENSMGAG00000001282	ADAMTS15	0.578539	3.70153	0.724997	1.49826		1	2.26237	1	0.0270977		ADAM metallopeptidase with thrombospondin type 1 motif 15 [Source:HGNC Symbol;Acc:HGNC:16305]	ensembl
ENSMGAG00000009321	ADAMTS17	0.235512	0.598046	0.755852	0.32606		0.0816921	1.44755	1.96665e-06	1.20787		ADAM metallopeptidase with thrombospondin type 1 motif 17 [Source:HGNC Symbol;Acc:HGNC:17109]	ensembl
ENSMGAG00000020260	ADAMTS18	1	0	1	0		1	0	1	0		ADAM metallopeptidase with thrombospondin type 1 motif 18 [Source:NCBI gene;Acc:100858277] ortholog	ensembl
ENSMGAG00000006661	ADAMTS19	1	-0.220128	1	0.65392		0.0599553	-2.80491	0.0441447	-1.90397		ADAM metallopeptidase with thrombospondin type 1 motif 19 [Source:HGNC Symbol;Acc:HGNC:17111]	ensembl
ENSMGAG00000007477	ADAMTS2	0.0164319	0.450486	0.00570204	1.13824		1	0.00593245	1.70431e-07	0.733945		ADAM metallopeptidase with thrombospondin type 1 motif 2	DAVID
ENSMGAG00000009481	ADAMTS20	0.0193333	-0.530319	0.00956502	-1.08419		1	-0.0547699	0.00367305	-0.561986		ADAM metallopeptidase with thrombospondin type 1 motif 20 [Source:HGNC Symbol;Acc:HGNC:17178]	ensembl
ENSMGAG00000010085	ADAMTS3	0.002486	-1.35245	0.562041	-0.536496		1	0.0674058	0.0305266	0.923503		ADAM metallopeptidase with thrombospondin type 1 motif 3	DAVID
ENSMGAG00000018596	ADAMTS3	1	-0.310284	1	-0.479065		1	0.312956	1	0.193051		ADAM metallopeptidase with thrombospondin type 1 motif 3 [Source:NCBI gene;Acc:428760] ortholog	ensembl
ENSMGAG00000014499	ADAMTS5	1.85374e-10	1.67496	4.49443e-11	2.32665		0.0178465	1.50004	4.53131e-92	2.19753		ADAM metallopeptidase with thrombospondin type 1 motif 5 [Source:HGNC Symbol;Acc:HGNC:221]	ensembl
ENSMGAG00000010348	ADAMTS7	0.796698	-0.28916	0.518487	0.422752		1	-0.00505676	0.0292115	0.748751		ADAM metallopeptidase with thrombospondin type 1 motif 7	ensembl
ENSMGAG00000001221	ADAMTS8	0.480154	1.68836	0.539642	3.56488		1	-3.22614	0.250256	-1.52335		ADAM metallopeptidase with thrombospondin type 1 motif 8 [Source:HGNC Symbol;Acc:HGNC:224]	ensembl
ENSMGAG00000009150	ADAMTS9	6.59478e-14	-2.15482	3.05473e-08	-2.27734	x	0.688918	-0.463721	0.312014	-0.543196		ADAM metallopeptidase with thrombospondin type 1 motif 9 [Source:HGNC Symbol;Acc:HGNC:13202]	ensembl
ENSMGAG00000016070	ADAMTSL1	1	-0.0070224	0.350194	1.10396		0.011056	-2.43477	0.0110717	-1.29022		ADAMTS like 1 [Source:HGNC Symbol;Acc:HGNC:14632]	ensembl
ENSMGAG00000006630	ADAMTSL2	3.84803e-11	1.0522	0.00515482	0.752612		2.74839e-09	1.57698	6.88963e-21	1.31819		ADAMTS like 2 [Source:HGNC Symbol;Acc:HGNC:14631]	ensembl
ENSMGAG00000007972	ADAMTSL3	1.31479e-07	-0.723953	0.312833	0.390676		0.478462	-0.452853	4.13901e-09	0.700265		ADAMTS like 3	DAVID
ENSMGAG00000004273	ADAMTSL5	0.0523784	2.2195	8.56207e-05	3.08864		1	0.192879	0.0314818	1.15703		ADAMTS like 5	ensembl
ENSMGAG00000002197	ADAP1	1	0.181007	1	0.267389		0.347546	1.48716	0.0263971	1.60992		ArfGAP with dual PH domains 1	uniprot
ENSMGAG00000008022	ADAP2	0.0188089	0.737709	0.713379	0.321776		0.72704	-0.534984	0.000355258	-0.911346		ArfGAP with dual PH domains 2 [Source:HGNC Symbol;Acc:HGNC:16487]	ensembl
ENSMGAG00000006645	ADAR	0.738351	-0.0957684	1	-0.0966352		0.794688	-0.268925	0.0486596	-0.22888		adenosine deaminase RNA specific [Source:HGNC Symbol;Acc:HGNC:225]	ensembl
ENSMGAG00000000971	ADARB1	0.0204919	0.665816	0.00200092	1.08681		0.621083	0.553822	1.56006e-09	1.01116		adenosine deaminase RNA specific B1 [Source:HGNC Symbol;Acc:HGNC:226]	ensembl
ENSMGAG00000005556	ADARB2	1	0	1	0		1	0	1	0		adenosine deaminase RNA specific B2 (inactive) [Source:HGNC Symbol;Acc:HGNC:227]	ensembl
ENSMGAG00000012919	ADCK1	1	-0.0849828	0.55743	-0.285973		1	0.213904	1	0.0553371		aarF domain containing kinase 1 [Source:HGNC Symbol;Acc:HGNC:19038]	ensembl
ENSMGAG00000013216	ADCK2	0.233814	0.293294	1	-0.0851323		1	-0.173524	0.00236186	-0.513002		aarF domain containing kinase 2 [Source:HGNC Symbol;Acc:HGNC:19039]	ensembl
ENSMGAG00000006274	ADCY2	7.35623e-11	3.71716	5.38276e-17	3.00468	x	0.00409959	2.74967	1.37232e-23	2.06864	x	adenylate cyclase 2 [Source:HGNC Symbol;Acc:HGNC:233]	ensembl
ENSMGAG00000014149	ADCY3	1	0	0.864533	3.04179		1	0	0.810122	3.01261		adenylate cyclase 3 [Source:HGNC Symbol;Acc:HGNC:234]	ensembl
ENSMGAG00000012056	ADCY5	1	0.149016	0.131316	0.768665		1	0.110686	0.00374814	0.76972		adenylate cyclase 5	DAVID
ENSMGAG00000012773	ADCY8	0.410591	-4.04888	1	0		0.717904	-4.10041	1	0		adenylate cyclase 8 [Source:HGNC Symbol;Acc:HGNC:239]	ensembl
ENSMGAG00000020907	ADCY9	0.180787	0.250467	0.00139365	1.11466		1	0.152641	2.78039e-24	1.05434		adenylate cyclase 9 [Source:NCBI gene;Acc:395339] ortholog	ensembl
ENSMGAG00000019334	ADCYAP1	2.40815e-12	-0.726572	0.290924	-0.334607		0.00872051	-0.776446	0.000521149	-0.343226		adenylate cyclase activating polypeptide 1 [Source:NCBI gene;Acc:408251] ortholog	ensembl
ENSMGAG00000018268	ADCYAP1R1	2.22163e-14	-2.69118	0.433893	-1.01504		3.0435e-07	-3.07797	0.0474592	-1.3584		ADCYAP receptor type I [Source:HGNC Symbol;Acc:HGNC:242]	ensembl
ENSMGAG00000012995	ADD1	2.26468e-07	0.508322	0.0127177	0.613639		1	0.128888	0.00169407	0.274473		adducin 1	ensembl
ENSMGAG00000003091	ADD2	1	0	1	0		1	0	1	0		adducin 2	DAVID
ENSMGAG00000010717	ADD3	0.0288128	-0.598818	0.646622	-0.301466		0.324802	0.699484	1.32574e-07	1.03637		adducin 3 [Source:HGNC Symbol;Acc:HGNC:245]	ensembl
ENSMGAG00000012559	ADGB	1	-0.00324053	1	-0.596722		0.870636	-1.2252	0.109477	-1.78008		androglobin [Source:HGNC Symbol;Acc:HGNC:21212]	ensembl
ENSMGAG00000009318	ADGRA1	0.455767	-0.736227	0.872232	0.367366		1	-0.310101	0.233101	0.834768		adhesion G protein-coupled receptor A1 [Source:HGNC Symbol;Acc:HGNC:13838]	ensembl
ENSMGAG00000001871	ADGRA2	0.0242471	-0.655994	0.390722	-0.421698		1	-0.104163	0.737618	0.172869		adhesion G protein-coupled receptor A2 [Source:HGNC Symbol;Acc:HGNC:17849]	ensembl
ENSMGAG00000012495	ADGRA3	0.595567	-0.148463	0.883568	0.174704		0.923026	0.288156	7.44103e-08	0.651454		adhesion G protein-coupled receptor A3 [Source:HGNC Symbol;Acc:HGNC:13839]	ensembl
ENSMGAG00000004497	ADGRB2	0.298984	-1.66032	0.211389	-1.94547		1	-0.111589	1	-0.346646		Adhesion G protein-coupled receptor B2	uniprot
ENSMGAG00000002235	ADGRD1	0.430239	-0.130223	0.000885132	-0.950756		1	0.028977	0	-0.75149		ADGRD1 adhesion G protein-coupled receptor D1 [ Meleagris gallopavo (turkey) ]	ensembl
ENSMGAG00000008260	ADGRD2	0.290802	-0.176165	0.0056248	0.722562		0.639751	-0.322345	3.14009e-09	0.616029		adhesion G protein-coupled receptor D2 [Source:HGNC Symbol;Acc:HGNC:18651]	ensembl
ENSMGAG00000014284	ADGRF5	0.241145	-2.5469	1	2.20094		0.263277	-4.92573	1	-0.306236		adhesion G protein-coupled receptor F5 [Source:HGNC Symbol;Acc:HGNC:19030]	ensembl
ENSMGAG00000017222	ADGRG1	0.067861	-0.215528	0.528939	0.236118		4.82001e-05	-1.03732	4.43779e-10	-0.545154		adhesion G protein-coupled receptor G1 [Source:HGNC Symbol;Acc:HGNC:4512]	ensembl
ENSMGAG00000014670	ADGRG2	0.153782	-1.04878	0.0437572	-1.0857		0.608463	0.781473	0.200812	0.790153		adhesion G protein-coupled receptor G2 [Source:HGNC Symbol;Acc:HGNC:4516]	ensembl
ENSMGAG00000003435	ADGRG3	1	0	1	2.21302		1	0	1	2.18662		Adhesion G protein-coupled receptor G3	uniprot
ENSMGAG00000012946	ADGRG6	0.0959235	0.923976	2.4525e-10	2.15396		0.218006	1.14199	1.39556e-31	2.41383		adhesion G protein-coupled receptor G6	ensembl
ENSMGAG00000009284	ADGRL2	0.00473604	-0.491166	1	-0.125154		0.965467	0.262637	8.69774e-06	0.671723		adhesion G protein-coupled receptor L2 [Source:HGNC Symbol;Acc:HGNC:18582]	ensembl
ENSMGAG00000018258	ADGRL3	0.569853	-0.528761	0.00839434	1.24542		1	0.0363169	6.9004e-09	1.86072		adhesion G protein-coupled receptor L3 [Source:NCBI gene;Acc:422616] ortholog	ensembl
ENSMGAG00000008384	ADGRL3	0.118401	-0.495507	0.103894	0.812227		1	-0.241838	2.99716e-08	1.10862		Adhesion G protein-coupled receptor L3	uniprot
ENSMGAG00000009334	ADGRL4	0.906259	3.15723	1	0		1	0	0.810122	-3.34502		adhesion G protein-coupled receptor L4	DAVID
ENSMGAG00000011194	ADH5	5.79054e-06	0.472419	0.504289	-0.264368		0.888359	-0.232276	0	-0.928884		alcohol dehydrogenase 5 (class III), chi polypeptide [Source:HGNC Symbol;Acc:HGNC:253]	ensembl
ENSMGAG00000013977	ADI1MTCBP1	8.67979e-15	1.63669	9.02831e-06	1.34649		0.24027	0.757369	0.000699003	0.509681		1,2-dihydroxy-3-keto-5-methylthiopentene dioxygenase (EC 1.13.11.54) (Acireductone dioxygenase (Fe(2+)-requiring)) (Membrane-type 1 matrix metalloproteinase cytoplasmic tail-binding protein 1) (ARD) (Fe-ARD) (MTCBP-1)	uniprot
ENSMGAG00000004086	ADIPOQ	1.37527e-06	1.16285	0.000985348	1.06479		1	0.267479	0.347593	0.214972		adiponectin, C1Q and collagen domain containing	ensembl
ENSMGAG00000005370	ADIPOR1	0.0541661	-0.234301	0.118299	-0.453185		0.436636	-0.398169	5.16044e-10	-0.575982		adiponectin receptor 1	DAVID
ENSMGAG00000013425	ADIPOR2	0.722217	-0.106252	1	0.0382006		1	-0.114556	0.814535	0.0709796		adiponectin receptor 2	ensembl
ENSMGAG00000006115	ADK	0.00250475	0.371776	0.449978	0.269281		0.963969	0.195041	0.275533	0.131508		adenosine kinase [Source:HGNC Symbol;Acc:HGNC:257]	ensembl
ENSMGAG00000009385	ADNP	0.0008612	-0.45941	0.132876	0.444557		1	-0.0165034	4.49642e-16	0.927964		activity dependent neuroprotector homeobox	DAVID
ENSMGAG00000002126	ADNP2	1	-0.0168042	0.0992864	0.47681		1	-0.153368	0.00029339	0.380414		ADNP homeobox 2 [Source:HGNC Symbol;Acc:HGNC:23803]	ensembl
ENSMGAG00000007958	ADORA2A	0.819088	0.659286	9.29408e-11	4.15119		0.943822	-1.10817	7.09767e-09	2.42579		adenosine A2a receptor	ensembl
ENSMGAG00000006254	ADORA2B	1	-0.975479	1	0.0246317		1	0.822124	0.261286	1.86828		adenosine A2b receptor [Source:HGNC Symbol;Acc:HGNC:264]	ensembl
ENSMGAG00000001897	ADPGK	1	-0.0623201	0.994465	0.120497		1	-0.00437118	0.178946	0.223164		ADP dependent glucokinase [Source:HGNC Symbol;Acc:HGNC:25250]	ensembl
ENSMGAG00000014445	ADPRH	7.90213e-16	1.07372	9.14797e-11	1.66963		0.807287	-0.315265	0.00354082	0.319377		ADP-ribosylarginine hydrolase	ensembl
ENSMGAG00000014848	ADPRHL1	1	-2.33612	1	-2.46109		1	-0.0986159	1	0		ADP-ribosylhydrolase like 1	DAVID
ENSMGAG00000003732	ADPRHL2	0.0655582	0.369737	0.435532	0.344689		0.655266	0.42569	0.000770335	0.438064		ADP-ribosylhydrolase like 2	DAVID
ENSMGAG00000003572	ADRA1A	1	0	1	0		1	0	1	0		adrenoceptor alpha 1A	ensembl
ENSMGAG00000002990	ADRA1B	1	0.330853	0.687132	0.561865		1	-0.443513	1	-0.169762		adrenoceptor alpha 1B [Source:HGNC Symbol;Acc:HGNC:278]	ensembl
ENSMGAG00000013204	ADRA1D	0.00241132	-1.34288	0.570025	-0.440099		0.603311	0.685289	5.06433e-06	1.61909		adrenoceptor alpha 1D	ensembl
ENSMGAG00000018198	ADRA2A	0.0168197	-0.858834	0.126815	-0.542316		0.000153837	1.53147	1.70719e-16	1.89293		adrenoceptor alpha 2A [Source:HGNC Symbol;Acc:HGNC:281]	ensembl
ENSMGAG00000015757	ADRA2C	1	0	1	0		1	0	1	0		adrenoceptor alpha 2C	ensembl
ENSMGAG00000011048	ADRB1	0.238498	-2.03461	0.864533	-3.30167		0.538994	-2.15043	0.810122	-3.36088		adrenoceptor beta 1 [Source:NCBI gene (formerly Entrezgene);Acc:100303680]	ensembl
ENSMGAG00000022062	ADRB2	1	0	1	-0.291631		1	3.13933	0.810122	3.00433		adrenoceptor beta 2 [Source:HGNC Symbol;Acc:HGNC:286]	ensembl
ENSMGAG00000002221	ADRB3	0.906259	-3.17331	1	0		1	-3.22615	1	0		adrenoceptor beta 3 [Source:NCBI gene (formerly Entrezgene);Acc:100379211]	ensembl
ENSMGAG00000012313	ADSL	0.761151	0.0820704	0.00139119	-0.835555		0.483656	-0.382727	0	-1.26001		adenylosuccinate lyase [Source:HGNC Symbol;Acc:HGNC:291]	ensembl
ENSMGAG00000013451	ADSS1	0.744569	-0.130884	0.132528	-0.518782		0.637334	0.388627	1	0.0421348		adenylosuccinate synthase 1 [Source:HGNC Symbol;Acc:HGNC:20093]	ensembl
ENSMGAG00000011463	ADSS2	8.7471e-06	-0.521479	3.24316e-06	-1.20217		1	-0.0159837	4.64715e-11	-0.657765		Adenylosuccinate synthetase (AMPSase) (AdSS) (EC 6.3.4.4) (IMP--aspartate ligase)	uniprot
ENSMGAG00000022439	ADTRP	1	0	0.56148	3.55389		1	0	0.490808	3.52481		androgen dependent TFPI regulating protein [Source:HGNC Symbol;Acc:HGNC:21214]	ensembl
ENSMGAG00000001647	AEBP1	0.00026989	-0.574106	0.00992285	-0.677373		0.121327	-0.602475	1.88943e-08	-0.663404		AE binding protein 1	DAVID
ENSMGAG00000013591	AEBP2	0.420639	-0.236335	1	-0.0451874		1	0.212732	0.0199757	0.446259		AE binding protein 2	DAVID
ENSMGAG00000012828	AFAP1	0.361524	0.278931	7.04178e-05	1.26683		0.344125	0.648797	1.30199e-50	1.67857		actin filament associated protein 1	DAVID
ENSMGAG00000003323	AFAP1L1	0	-0.962735	3.69465e-09	-1.38428		0.809325	-0.246163	1.08422e-10	-0.627517		actin filament associated protein 1 like 1 [Source:HGNC Symbol;Acc:HGNC:26714]	ensembl
ENSMGAG00000011077	AFAP1L2	1.70616e-72	2.72367	5.74749e-59	3.43063	x	1	0.26283	1.56367e-13	1.0112		actin filament associated protein 1 like 2	ensembl
ENSMGAG00000012282	AFDN	0.490024	0.186018	0.000590426	1.11125		0.627432	0.435523	1.78479e-45	1.40135		afadin, adherens junction formation factor [Source:HGNC Symbol;Acc:HGNC:7137]	ensembl
ENSMGAG00000007646	AFF1	3.41402e-05	0.795816	0.000163394	1.38239		0.0701149	1.0202	1.90731e-54	1.64624		AF4/FMR2 family member 1 [Source:HGNC Symbol;Acc:HGNC:7135]	ensembl
ENSMGAG00000009144	AFF4	0.172088	-0.336407	0.0442085	0.828528		0.234986	0.826294	2.92975e-103	2.03247		AF4/FMR2 family member 4	ensembl
ENSMGAG00000013490	AFG1L	0.888685	-0.265821	0.303432	0.710017		1	-0.332039	0.200358	0.67169		AFG1 like ATPase [Source:HGNC Symbol;Acc:HGNC:16411]	ensembl
ENSMGAG00000008816	AFG3L2	0.952994	0.0576244	0.184964	-0.386323		0.869715	0.231722	0.106643	-0.172515		AFG3 like matrix AAA peptidase subunit 2	DAVID
ENSMGAG00000005781	AFMID	9.22049e-09	0.742487	0.99208	0.128429		1	-0.187685	6.61491e-12	-0.7633		arylformamidase [Source:HGNC Symbol;Acc:HGNC:20910]	ensembl
ENSMGAG00000004693	AFTPH	0.0151902	0.434206	0.264812	0.398103		1	0.217057	0.147065	0.223573		aftiphilin [Source:HGNC Symbol;Acc:HGNC:25951]	ensembl
ENSMGAG00000002537	AGAP1	0.0833927	-0.384623	0.885612	-0.159171		0.708081	-0.367517	0.816498	-0.104811		ArfGAP with GTPase domain, ankyrin repeat and PH domain 1 [Source:HGNC Symbol;Acc:HGNC:16922]	ensembl
ENSMGAG00000001295	AGAP3	1.08002e-09	-1.03834	0.00210517	-0.930237		0.0446985	-0.794394	4.79953e-06	-0.641535		ArfGAP with GTPase domain, ankyrin repeat and PH domain 3 [Source:HGNC Symbol;Acc:HGNC:16923]	ensembl
ENSMGAG00000008812	AGBL1	0.522271	1.30935	0.528058	0.631321		1	0.756781	1	0.121638		ATP/GTP binding protein like 1 [Source:HGNC Symbol;Acc:HGNC:26504]	ensembl
ENSMGAG00000004206	AGBL2	1	-2.33668	0.0168213	-3.56284		0.135013	3.17725	1	2.18665		ATP/GTP binding protein like 2	uniprot
ENSMGAG00000011798	AGBL3	0.149744	4.65461	0.00256521	3.86636		1	2.26294	0.150757	1.43555		ATP/GTP binding protein like 3 [Source:HGNC Symbol;Acc:HGNC:27981]	ensembl
ENSMGAG00000014071	AGBL5	0.448113	0.274696	0.691794	-0.274468		1	-0.190155	0.000914778	-0.696416		ATP/GTP binding protein like 5 [Source:HGNC Symbol;Acc:HGNC:26147]	ensembl
ENSMGAG00000005872	AGFG1	1	-0.0175772	0.864533	-0.156713		0.883671	0.249861	0.199152	0.151841		ArfGAP with FG repeats 1	ensembl
ENSMGAG00000021045	AGK	0.0755638	-0.301886	0.000367124	-1.05246		1	0.117386	5.51249e-06	-0.589908		acylglycerol kinase [Source:NCBI gene;Acc:418121] ortholog	ensembl
ENSMGAG00000007108	AGL	0.00283264	0.818712	3.59216e-06	1.54111		0.918207	0.347854	5.00058e-10	1.10929		amylo-alpha-1, 6-glucosidase, 4-alpha-glucanotransferase [Source:HGNC Symbol;Acc:HGNC:321]	ensembl
ENSMGAG00000005524	AGMAT	1	-0.568043	0.205949	-1.56434		1	0.582322	1	-0.361973		agmatinase	ensembl
ENSMGAG00000010089	AGMO	0.272772	-1.14785	0.994552	-1.64286		0.0792348	-2.60615	0.0622534	-3.0648		alkylglycerol monooxygenase [Source:HGNC Symbol;Acc:HGNC:33784]	ensembl
ENSMGAG00000003822	AGO1	1	0.153227	0.0950168	0.926546		0.669439	0.711979	2.78917e-07	1.52828		argonaute RISC component 1 [Source:HGNC Symbol;Acc:HGNC:3262]	ensembl
ENSMGAG00000012942	AGO2	0.740015	0.347019	0.0273117	0.879437		0.659763	0.654233	8.25888e-06	1.23219		argonaute 2, RISC catalytic component	DAVID
ENSMGAG00000003851	AGO4	0.644297	-0.128884	0.593389	0.281819		0.86776	0.30604	7.77213e-11	0.757041		protein argonaute-4	ensembl
ENSMGAG00000007421	AGPAT2	0.866405	-0.0972919	0.00814516	-0.789781		0.844404	0.280861	0.00857766	-0.370291		1-acylglycerol-3-phosphate O-acyltransferase 2 [Source:HGNC Symbol;Acc:HGNC:325]	ensembl
ENSMGAG00000014593	AGPAT3	0.0433704	-0.489072	1	-0.0781528		1	0.0211789	0.0159999	0.468466		1-acylglycerol-3-phosphate O-acyltransferase 3	ensembl
ENSMGAG00000012346	AGPAT4	0.000142479	-0.777433	0.093111	-0.709133		0.883001	-0.328855	0.493036	-0.220003		1-acylglycerol-3-phosphate O-acyltransferase 4 [Source:HGNC Symbol;Acc:HGNC:20885]	ensembl
ENSMGAG00000013943	AGPAT5	1	0.0250341	1	-0.08339		0.719858	0.445747	0.0552432	0.376473		1-acylglycerol-3-phosphate O-acyltransferase 5	uniprot
ENSMGAG00000009510	AGPS	0.697853	0.101393	0.901117	0.133456		1	-0.0414076	1	0.0322304		alkylglycerone phosphate synthase [Source:HGNC Symbol;Acc:HGNC:327]	ensembl
ENSMGAG00000010157	AGR2	1	0	1	0		1	0	1	0		anterior gradient 2, protein disulphide isomerase family member [Source:HGNC Symbol;Acc:HGNC:328]	ensembl
ENSMGAG00000010167	AGR3	0.281099	-4.3455	0.994552	1.11262		0.891545	-2.11108	0.472752	3.53902		anterior gradient 3, protein disulphide isomerase family member [Source:HGNC Symbol;Acc:HGNC:24167]	ensembl
ENSMGAG00000003375	AGRN	0.607127	-0.295776	9.8824e-05	2.1162		0.005333	-1.97398	0.124912	0.480585		agrin	DAVID
ENSMGAG00000001754	AGRP	1	-0.0178489	0.32994	-4.23453		1	1.64327	1	-2.48266		agouti related neuropeptide	DAVID
ENSMGAG00000012097	AGT	0.0969892	4.84208	0.246734	1.31021		0.269427	4.79077	0.227375	1.23833		angiotensinogen [Source:HGNC Symbol;Acc:HGNC:333]	ensembl
ENSMGAG00000019140	AGTPBP1	0.60607	-3.73947	1	2.20107		0.888785	-3.80164	1	2.17567		ATP/GTP binding protein 1 [Source:NCBI gene;Acc:427460] ortholog	ensembl
ENSMGAG00000016025	AGTR1	0.181657	0.615588	0.00492052	1.18251		1	-0.100644	0.0892654	0.511003		angiotensin II receptor type 1 [Source:NCBI gene (formerly Entrezgene);Acc:100303701]	ensembl
ENSMGAG00000015805	AGTR2	1	0	1	0		1	0	1	0		angiotensin II receptor type 2	ensembl
ENSMGAG00000006306	AGTRAP	0.578539	-0.342221	0.942007	-0.243161		0.525618	-0.711626	0.175072	-0.572582		angiotensin II receptor associated protein	ensembl
ENSMGAG00000008634	AGXT	1	0	1	0		1	0	1	0		alanine-glyoxylate aminotransferase	DAVID
ENSMGAG00000003103	AGXT2	1	-1.41667	0.17816	-2.97449		1	1.15933	1	-0.306235		alanine--glyoxylate aminotransferase 2 [Source:HGNC Symbol;Acc:HGNC:14412]	ensembl
ENSMGAG00000011377	AHCTF1	1	0.00750006	0.185322	0.393543		0.782179	0.267178	3.39007e-14	0.693193		AT-hook containing transcription factor 1	ensembl
ENSMGAG00000002143	AHCY	0.136851	0.174021	0.0774428	-0.500394		0.847029	0.251122	3.15416e-06	-0.382898		adenosylhomocysteinase [Source:HGNC Symbol;Acc:HGNC:343]	ensembl
ENSMGAG00000002223	AHCYL1	0.633343	-0.11033	0.0106481	-0.680802		1	-0.0634936	1.3028e-08	-0.594774		adenosylhomocysteinase like 1 [Source:HGNC Symbol;Acc:HGNC:344]	ensembl
ENSMGAG00000002746	AHCYL2	0.0023189	0.41545	0.973458	0.113749		1	0.0367962	0.0862265	-0.223084		adenosylhomocysteinase like 2 [Source:HGNC Symbol;Acc:HGNC:22204]	ensembl
ENSMGAG00000013043	AHI1	0.495787	0.287041	0.358729	0.383415		0.800145	0.378974	0.0181432	0.516921		Abelson helper integration site 1 [Source:HGNC Symbol;Acc:HGNC:21575]	ensembl
ENSMGAG00000010174	AHR	0.338732	-0.224544	1	0.0347856		0.0365059	0.925991	4.69729e-25	1.22768		aryl hydrocarbon receptor	DAVID
ENSMGAG00000012890	AHSA1	0.0622677	0.235957	0.0251135	-0.611989		1	-0.0695031	0	-0.877375		activator of HSP90 ATPase activity 1 [Source:HGNC Symbol;Acc:HGNC:1189]	ensembl
ENSMGAG00000009326	AHSG	0.0824276	4.86242	0.0421033	5.06758		1	0	1	-0.0221398		alpha 2-HS glycoprotein [Source:HGNC Symbol;Acc:HGNC:349]	ensembl
ENSMGAG00000013942	AICDA	0.493716	-1.71216	0.196812	4.50188		0.278558	-4.94014	0.763721	1.1209		activation induced cytidine deaminase	ensembl
ENSMGAG00000008913	AIDA	0.875255	-0.0681288	0.00206329	-0.774304		1	-0.0120365	8.34569e-14	-0.678503		axin interactor, dorsalization associated [Source:HGNC Symbol;Acc:HGNC:25761]	ensembl
ENSMGAG00000022652	AIF1L	2.42346e-51	2.76269	2.78264e-31	2.77568	x	0.353016	0.517808	4.31407e-10	0.568592		allograft inflammatory factor 1 like [Source:HGNC Symbol;Acc:HGNC:28904]	ensembl
ENSMGAG00000001848	AIFM1	0.00962746	-0.294019	0.0367844	-0.59523		0.964584	-0.203917	6.42324e-07	-0.464546		apoptosis inducing factor, mitochondria associated 1	DAVID
ENSMGAG00000004636	AIFM2	6.82177e-06	-0.656971	1.82191e-14	-2.22768		1	-0.0326257	1.11873e-23	-1.56066		apoptosis inducing factor mitochondria associated 2 [Source:HGNC Symbol;Acc:HGNC:21411]	ensembl
ENSMGAG00000009414	AIFM3	1	-0.898927	1	0.261761		1	-1.00677	1	0.18948		apoptosis inducing factor mitochondria associated 3	ensembl
ENSMGAG00000012935	AIG1	0.000376628	0.661394	1	-0.126416		0.925009	0.298244	0.00433376	-0.448753		Androgen induced 1	uniprot
ENSMGAG00000005919	AIMP1	0.556295	-0.126355	0.0216479	-0.752515		1	-0.124975	7.60615e-12	-0.711196		aminoacyl tRNA synthetase complex interacting multifunctional protein 1	DAVID
ENSMGAG00000001399	AIMP2	0.0121547	-0.304305	2.0723e-05	-1.26357		1	-0.199068	0	-1.11784		aminoacyl tRNA synthetase complex interacting multifunctional protein 2	ensembl
ENSMGAG00000003871	AIP	0.602703	-0.197152	0.144312	-0.519819		1	-0.0164264	0.146336	-0.294193		aryl hydrocarbon receptor interacting protein	DAVID
ENSMGAG00000001557	AJAP1	0.726267	0.446931	0.76402	0.675437		0.181449	-1.90173	0.00235014	-1.64527		adherens junctions associated protein 1 [Source:HGNC Symbol;Acc:HGNC:30801]	ensembl
ENSMGAG00000021319	AK1	1.57461e-12	0.928874	0.803264	-0.201027		0.779835	0.337524	2.05732e-10	-0.752402		adenylate kinase 1 [Source:HGNC Symbol;Acc:HGNC:361]	ensembl
ENSMGAG00000005006	AK2	1	0.00657495	0.0395452	-0.558661		1	0.0284337	7.32393e-07	-0.496991		adenylate kinase 2 [Source:HGNC Symbol;Acc:HGNC:362]	ensembl
ENSMGAG00000005306	AK3	0.578156	0.130833	0.0344494	-0.669984		1	-0.112045	2.24961e-14	-0.87304		adenylate kinase 3 [Source:HGNC Symbol;Acc:HGNC:17376]	ensembl
ENSMGAG00000011832	AK4	0.0179305	0.554061	1	-0.0215423		0.244981	0.716201	0.361845	0.186723		adenylate kinase 4 [Source:HGNC Symbol;Acc:HGNC:363]	ensembl
ENSMGAG00000019032	AK5	0.760338	1.75716	0.05833	2.01587		1	1.66522	0.0244941	1.95098		adenylate kinase 5 [Source:NCBI gene;Acc:424555] ortholog	ensembl
ENSMGAG00000001810	AK6	0.00962524	0.381873	0.0226129	-0.655952		0.00953781	0.877609	0.440823	-0.122604		adenylate kinase 6	DAVID
ENSMGAG00000006059	AK8	0.733581	1.16473	0.0527444	1.65685		0.903265	1.27749	0.00790971	1.77898		adenylate kinase 8	ensembl
ENSMGAG00000008300	AKAP1	0.906259	-0.0742801	0.864533	0.148128		0.870648	0.250412	1.7739e-06	0.512844		A-kinase anchoring protein 1	ensembl
ENSMGAG00000006767	AKAP10	0.000423374	0.550224	0.00122529	0.892198		0.585414	0.407055	4.17218e-13	0.790154		A-kinase anchoring protein 10	DAVID
ENSMGAG00000014976	AKAP11	0.726244	-0.19934	0.0189286	0.97121		1	0.325746	3.87539e-20	1.53239		A-kinase anchoring protein 11	ensembl
ENSMGAG00000012673	AKAP12	0.189527	0.368694	8.76658e-16	2.66855		1	0.0338378	1.39644e-120	2.374		A-kinase anchoring protein 12 [Source:HGNC Symbol;Acc:HGNC:370]	ensembl
ENSMGAG00000008836	AKAP13	0.446673	0.276259	6.81956e-05	1.33072		0.950871	0.317832	9.7968e-20	1.41286		A-kinase anchoring protein 13 [Source:HGNC Symbol;Acc:HGNC:371]	ensembl
ENSMGAG00000007709	AKAP14	1	0.345104	1	-0.300628		1	-0.574712	0.374472	-1.18553		A-kinase anchoring protein 14 [Source:HGNC Symbol;Acc:HGNC:24061]	ensembl
ENSMGAG00000014740	AKAP17A	1	-0.00841971	0.61649	0.264365		0.891545	0.307923	6.36623e-05	0.619855		A-kinase anchoring protein 17A	DAVID
ENSMGAG00000013504	AKAP5	0.521055	-0.637608	0.406918	0.711015		0.90921	-0.593686	0.182259	0.796723		A-kinase anchoring protein 5 [Source:HGNC Symbol;Acc:HGNC:375]	ensembl
ENSMGAG00000017059	AKAP6	1.68307e-05	0.693887	1.35253e-06	1.25012		0.521272	0.441365	3.67565e-22	1.03489		A-kinase anchoring protein 6 [Source:HGNC Symbol;Acc:HGNC:376]	ensembl
ENSMGAG00000013177	AKAP7	0.479327	-0.700155	0.334019	0.893955		0.412016	-1.21431	0.82201	0.419489		A-kinase anchoring protein 7	uniprot
ENSMGAG00000009063	AKAP8L	1	-0.0371185	0.179452	-0.389848		1	-0.150327	6.5053e-07	-0.463084		A-kinase anchoring protein 8 like	uniprot
ENSMGAG00000013664	AKIRIN2	0.0941936	-0.222839	0.0486367	-0.554684		0.66394	-0.318069	4.72877e-10	-0.609291		akirin 2 [Source:HGNC Symbol;Acc:HGNC:21407]	ensembl
ENSMGAG00000010441	AKR1A1	0.786111	0.0750509	0.412685	-0.27119		1	0.165992	0.172556	-0.140341		aldo-keto reductase family 1 member A1	ensembl
ENSMGAG00000013157	AKR1D1	0.906259	0.409726	1.04518e-31	-6.97163		2.95528e-13	3.54136	1.02608e-05	-3.79488	x	aldo-keto reductase family 1 member D1	ensembl
ENSMGAG00000013444	AKT1	0.265393	0.158583	0.897464	0.123823		1	0.0377346	0.933765	0.0429616		AKT serine/threonine kinase 1 [Source:HGNC Symbol;Acc:HGNC:391]	ensembl
ENSMGAG00000011477	AKT3	0.210562	0.315327	0.00665769	0.882749		1	-0.0230673	9.945e-06	0.591042		AKT serine/threonine kinase 3	DAVID
ENSMGAG00000004512	AKTIP	0.335459	0.213806	0.125004	-0.573001		1	0.143094	1.60917e-05	-0.603829		AKT interacting protein	ensembl
ENSMGAG00000001855	ALAD	0.0128004	-0.393953	0.505203	-0.288739		0.478305	-0.430782	0.0415196	-0.282274		aminolevulinate dehydratase [Source:HGNC Symbol;Acc:HGNC:395]	ensembl
ENSMGAG00000003188	ALAS1	0.23631	-0.151395	1	-0.000228682		0.000790516	0.888099	7.69369e-47	1.07959		5'-aminolevulinate synthase 1 [Source:HGNC Symbol;Acc:HGNC:396]	ensembl
ENSMGAG00000010180	ALB	0.274112	0.84625	1	0.265418		1	-0.636187	0.0483799	-1.21361		albumin [Source:HGNC Symbol;Acc:HGNC:399]	ensembl
ENSMGAG00000014381	ALCAM	1	-0.84045	0.56148	3.55369		1	-3.20164	0.965058	1.04398		activated leukocyte cell adhesion molecule [Source:HGNC Symbol;Acc:HGNC:400]	ensembl
ENSMGAG00000011914	ALDH18A1	0.0330438	0.250092	1.32611e-09	1.427		0.0933137	-0.598368	8.84208e-13	0.619078		aldehyde dehydrogenase 18 family member A1	ensembl
ENSMGAG00000017159	ALDH1A1	0.60607	-3.67292	0.539642	-3.85474		1	-0.0809763	1	0		Aldehyde dehydrogenase 1 family member A1	uniprot
ENSMGAG00000005523	ALDH1A2	1	-0.449912	0.149583	1.00989		0.716932	1.02179	1.13482e-06	2.52072		aldehyde dehydrogenase 1 family member A2	DAVID
ENSMGAG00000009365	ALDH1A3	1	-0.206724	0.024112	-1.32639		0.0166693	2.46611	0.0579798	1.3993		aldehyde dehydrogenase 1 family member A3 [Source:HGNC Symbol;Acc:HGNC:409]	ensembl
ENSMGAG00000012924	ALDH1L2	1	-0.209558	0.237789	2.45543		0.0001517	-4.69407	0.00290119	-2.03741	x	aldehyde dehydrogenase 1 family member L2 [Source:HGNC Symbol;Acc:HGNC:26777]	ensembl
ENSMGAG00000005346	ALDH2	0.151002	0.196606	0.4739	-0.264423		1	0.161123	0.0060618	-0.26044		aldehyde dehydrogenase 2 family member	ensembl
ENSMGAG00000006870	ALDH3A2	0.0109114	0.311675	0.664544	-0.199806		0.386009	0.420617	0.882291	-0.0497393		aldehyde dehydrogenase 3 family member A2	DAVID
ENSMGAG00000004827	ALDH4A1	2.16786e-08	0.583596	0.589356	0.221799		0.22821	-0.494798	0	-0.816381		aldehyde dehydrogenase 4 family member A1	DAVID
ENSMGAG00000002345	ALDH5A1	0.583173	0.157118	0.460408	-0.311267		0.267611	0.578173	0.404408	0.147203		aldehyde dehydrogenase 5 family member A1 [Source:HGNC Symbol;Acc:HGNC:408]	ensembl
ENSMGAG00000012632	ALDH6A1	2.67313e-09	1.72783	2.57726e-08	1.79567		0.354106	0.778389	3.1628e-06	0.889257		aldehyde dehydrogenase 6 family member A1 [Source:HGNC Symbol;Acc:HGNC:7179]	ensembl
ENSMGAG00000009618	ALDH7A1	0.430487	0.130806	0.669429	-0.199278		0.656179	0.313712	1	0.0237521		Aldehyde dehydrogenase 7 family member A1	uniprot
ENSMGAG00000019592	ALDH7A1	1	0	1	2.2011		1	0	1	2.17574		aldehyde dehydrogenase 7 family member A1 [Source:NCBI gene;Acc:426812] ortholog	ensembl
ENSMGAG00000013075	ALDH8A1	1	2.32636	1	-0.236781		1	2.26301	1	-0.306303		aldehyde dehydrogenase 8 family member A1 [Source:HGNC Symbol;Acc:HGNC:15471]	ensembl
ENSMGAG00000003531	ALDH9A1	3.00058e-09	0.637672	0.510443	-0.245886		0.261978	0.475375	8.20602e-05	-0.367229		aldehyde dehydrogenase 9 family member A1	ensembl
ENSMGAG00000006711	ALDOB	0.60607	-3.67251	1	-2.46113		1	-1.44246	1	0		aldolase, fructose-bisphosphate B [Source:HGNC Symbol;Acc:HGNC:417]	ensembl
ENSMGAG00000005773	ALDOC	2.36697e-09	-0.662878	4.47825e-09	-1.41334		1	-0.170026	0	-0.8798		aldolase, fructose-bisphosphate C [Source:HGNC Symbol;Acc:HGNC:418]	ensembl
ENSMGAG00000007514	ALG10	0.0711704	-0.285182	1	-0.0243678		0.796142	-0.289379	1	0.0128695		ALG10 alpha-1,2-glucosyltransferase	ensembl
ENSMGAG00000015039	ALG11	0.400302	-0.18051	0.531579	-0.280654		0.659795	-0.357884	0.00100761	-0.419806		ALG11 alpha-1,2-mannosyltransferase [Source:HGNC Symbol;Acc:HGNC:32456]	ensembl
ENSMGAG00000007824	ALG12	1	0.0182658	1	0.0312398		1	-0.15552	0.435002	-0.103512		ALG12 alpha-1,6-mannosyltransferase [Source:HGNC Symbol;Acc:HGNC:19358]	ensembl
ENSMGAG00000006341	ALG13	1	-0.539858	0.213344	2.15552		1	-0.635456	0.144811	2.08937		ALG13 UDP-N-acetylglucosaminyltransferase subunit	uniprot
ENSMGAG00000007387	ALG14	0.253728	-0.360954	0.0157779	-0.937043		1	-0.188014	0.0014116	-0.719179		ALG14 UDP-N-acetylglucosaminyltransferase subunit	uniprot
ENSMGAG00000009011	ALG3	1.30165e-09	-0.712048	2.68769e-05	-1.23559		0.141001	-0.61995	9.88543e-21	-1.10216		ALG3 alpha-1,3- mannosyltransferase [Source:HGNC Symbol;Acc:HGNC:23056]	ensembl
ENSMGAG00000015058	ALG5	0.892656	-0.0848026	0.309801	-0.350472		1	0.172545	0.970432	-0.0515112		ALG5, dolichyl-phosphate beta-glucosyltransferase	DAVID
ENSMGAG00000011751	ALG6	1	-0.0304773	1	-0.0132939		0.619245	-0.384765	0.00830918	-0.32739		ALG6 alpha-1,3-glucosyltransferase	ensembl
ENSMGAG00000018248	ALG8	0.0735893	0.655067	0.000271468	1.53394		1	0.225099	7.91576e-09	1.1531		ALG8, alpha-1,3-glucosyltransferase [Source:NCBI gene;Acc:428097] ortholog	ensembl
ENSMGAG00000015249	ALG8	0.0167116	0.368082	0.000282387	1.00508		0.689507	-0.356056	0.00463244	0.322069		ALG8, alpha-1,3-glucosyltransferase	DAVID
ENSMGAG00000004749	ALG9	0.0124469	-0.320433	0.479628	-0.266059		1	-0.152238	0.861241	-0.0573015		ALG9 alpha-1,2-mannosyltransferase	ensembl
ENSMGAG00000005339	ALK	1	0.0555086	0.918113	0.199911		0.46628	0.689858	1.72662e-07	0.875173		ALK receptor tyrosine kinase [Source:HGNC Symbol;Acc:HGNC:427]	ensembl
ENSMGAG00000013966	ALKAL2	1	0	1	0		1	0	1	0		ALK and LTK ligand 2 [Source:HGNC Symbol;Acc:HGNC:27683]	ensembl
ENSMGAG00000012910	ALKBH1	0.901098	0.140849	1	-0.0324324		0.888359	0.321253	0.451917	0.19206		alkB homolog 1, histone H2A dioxygenase [Source:HGNC Symbol;Acc:HGNC:17911]	ensembl
ENSMGAG00000005978	ALKBH2	2.98186e-05	0.976373	0.966732	0.157511		1	-0.123052	1.84221e-06	-0.901776		alkB homolog 2, alpha-ketoglutarate dependent dioxygenase [Source:HGNC Symbol;Acc:HGNC:32487]	ensembl
ENSMGAG00000010479	ALKBH3	0.0497047	-0.357633	0.510443	-0.308392		0.999507	-0.228265	0.490808	-0.1397		alkB homolog 3, alpha-ketoglutarate dependent dioxygenase	ensembl
ENSMGAG00000003488	ALKBH4	0.11329	-0.366907	0.0535234	-0.831534		0.918207	-0.34139	9.73206e-06	-0.767474		AlkB homolog 4, lysine demethylase	uniprot
ENSMGAG00000019484	ALKBH5	0.00190237	0.387332	0.477425	-0.265444		0.888359	0.229277	0.000207631	-0.382973		alkB homolog 5, RNA demethylase [Source:HGNC Symbol;Acc:HGNC:25996]	ensembl
ENSMGAG00000015156	ALKBH8	1	0.0670117	0.727669	-0.250358		1	-0.236646	0.00277402	-0.514347		Alkylated DNA repair protein alkB homolog 8 (EC 2.1.1.229) (Probable alpha-ketoglutarate-dependent dioxygenase ABH8) (S-adenosyl-L-methionine-dependent tRNA methyltransferase ABH8) (tRNA (carboxymethyluridine(34)-5-O)-methyltransferase ABH8)	uniprot
ENSMGAG00000020261	ALMS1	0.0484807	0.293933	0.039133	0.610474		1	0.0866211	5.00703e-05	0.443216		ALMS1 centrosome and basal body associated protein	ensembl
ENSMGAG00000017624	ALNS2	0.461194	0.781357	0.0413089	1.38893		0.650157	1.15304	3.70479e-08	1.81485		amyotrophic lateral sclerosis 2 (juvenile) [Source:NCBI gene;Acc:424085] ortholog	ensembl
ENSMGAG00000007690	ALOX5	0.96198	0.758448	1	0.017317		1	-0.135911	0.672404	-0.83245		arachidonate 5-lipoxygenase	ensembl
ENSMGAG00000015085	ALOX5AP	1	0	1	0		1	0	1	0		arachidonate 5-lipoxygenase activating protein	ensembl
ENSMGAG00000010978	ALPK1	0.512797	-0.1958	0.018878	-0.746147		0.82802	0.31489	0.375058	-0.193246		alpha kinase 1 [Source:HGNC Symbol;Acc:HGNC:20917]	ensembl
ENSMGAG00000018725	ALPK2	0.0207966	1.31235	6.47804e-12	2.28723		0.0151223	1.821	3.46389e-52	2.8466		alpha kinase 2 [Source:HGNC Symbol;Acc:HGNC:20565]	ensembl
ENSMGAG00000000914	ALPK3	5.30508e-06	0.735452	8.44583e-05	1.04165		0.458226	0.457001	1.7576e-11	0.803722		Alpha kinase 3	uniprot
ENSMGAG00000008034	ALS2	1	0.0654185	1	0.0632613		0.489639	0.502163	0.00376703	0.539593		ALS2, alsin Rho guanine nucleotide exchange factor	DAVID
ENSMGAG00000002690	ALS2CL	0.672264	0.156052	0.344243	-0.383536		0.0129522	1.00009	0.000341538	0.499118		ALS2 C-terminal like [Source:HGNC Symbol;Acc:HGNC:20605]	ensembl
ENSMGAG00000011132	ALX1	1	0	1	0		1	0	1	0		ALX homeobox 1 [Source:HGNC Symbol;Acc:HGNC:1494]	ensembl
ENSMGAG00000002286	ALX3	1	0	1	0		1	0	1	0		ALX homeobox 3	DAVID
ENSMGAG00000021480	ALX4	0.891808	-0.170479	0.318742	0.523604		0.348776	0.782025	4.08153e-14	1.51589		ALX homeobox 4 [Source:NCBI gene;Acc:373976] ortholog	ensembl
ENSMGAG00000018828	AMACR	0.130053	0.290839	0.994431	-0.131415		0.503378	0.494134	0.565185	0.108914		alpha-methylacyl-CoA racemase [Source:HGNC Symbol;Acc:HGNC:451]	ensembl
ENSMGAG00000001224	AMBP	1	-2.33663	1	-2.46131		1	-0.0986337	1	0		alpha-1-microglobulin/bikunin precursor	DAVID
ENSMGAG00000013433	AMD1	0.159689	0.189519	2.54766e-06	-1.11676		0.000985844	0.895164	9.4449e-05	-0.37093		adenosylmethionine decarboxylase 1	DAVID
ENSMGAG00000011454	AMDHD1	1	-0.118587	0.317393	-0.776546		1	0.257625	0.669762	-0.379785		amidohydrolase domain containing 1 [Source:HGNC Symbol;Acc:HGNC:28577]	ensembl
ENSMGAG00000005670	AMER1	0.240056	-0.315204	1	0.0881089		1	0.226814	5.92803e-05	0.666092		APC membrane recruitment protein 1 [Source:HGNC Symbol;Acc:HGNC:26837]	ensembl
ENSMGAG00000015113	AMER2	1	0	1	0		1	0	1	0		APC membrane recruitment protein 2	DAVID
ENSMGAG00000001014	AMER3	1	0	1	0		1	0	1	0		APC membrane recruitment protein 3	ensembl
ENSMGAG00000000962	AMFR	0	-0.945224	2.8354e-05	-1.08484		0.857328	-0.24752	0.000675072	-0.346864		autocrine motility factor receptor	DAVID
ENSMGAG00000015688	AMIGO2	0.0141307	0.947934	0.167999	0.660711		1	0.0322878	0.690705	-0.219685		adhesion molecule with Ig like domain 2	ensembl
ENSMGAG00000020517	amigo3	1	-0.00671859	0.11719	4.71989		0.26078	-4.91595	1	-0.366049		adhesion molecule with Ig like domain 3	ensembl
ENSMGAG00000006524	AMMECR1	0.276258	0.703324	0.148704	1.11258		0.467368	1.31999	3.87485e-11	1.77811		AMMECR nuclear protein 1 [Source:HGNC Symbol;Acc:HGNC:467]	ensembl
ENSMGAG00000001230	AMMECR1L	0.0015901	-0.861294	0.898436	-0.183257		1	0.0617974	9.81665e-05	0.788211		AMMECR1 like	ensembl
ENSMGAG00000019544	AMN	0.60607	3.71477	1	0.861266		0.888359	3.6799	1	0.796228		amnion associated transmembrane protein [Source:HGNC Symbol;Acc:HGNC:14604]	ensembl
ENSMGAG00000006242	AMOT	0.00600391	-0.378156	0.646298	0.206736		0.54121	-0.353584	0.0233336	0.27095		angiomotin [Source:HGNC Symbol;Acc:HGNC:17810]	ensembl
ENSMGAG00000017245	AMOTL1	0.00909085	-0.829979	1	-0.0733575		1	0.0395281	0.00011956	0.840617		angiomotin like 1	ensembl
ENSMGAG00000002929	AMOTL2	0	-0.858824	0.0336883	-0.561965		0.00050933	-0.944851	5.89183e-11	-0.606785		angiomotin like 2	ensembl
ENSMGAG00000016770	AMPD1	0.10939	1.42471	1	-0.161569		1	0.42095	0.116915	-1.15068		adenosine monophosphate deaminase 1	ensembl
ENSMGAG00000005835	AMPD2	0.694754	0.16415	0.864533	0.196235		1	0.182577	0.14035	0.261618		adenosine monophosphate deaminase 2	DAVID
ENSMGAG00000005992	AMPD3	0.00808558	0.624887	0.0112188	0.951811		0.0206988	1.22152	7.47138e-45	1.58981		adenosine monophosphate deaminase 3	DAVID
ENSMGAG00000007359	AMT	0.906259	-0.115178	0.893323	-0.169208		0.214978	-0.673683	0.000183419	-0.68087		aminomethyltransferase	ensembl
ENSMGAG00000002952	AMZ1	1	0.000725981	0.253915	-2.61656		0.719858	2.25409	1	-0.306235		archaelysin family metallopeptidase 1	ensembl
ENSMGAG00000002869	ANAPC1	1.74828e-09	-0.607844	0.00036299	-0.859598		1	-0.0700795	0.00304283	-0.281557		anaphase promoting complex subunit 1	DAVID
ENSMGAG00000003629	ANAPC10	0.902929	0.0832086	0.0237884	-0.750765		1	-0.00316538	6.54389e-11	-0.796599		anaphase promoting complex subunit 10	ensembl
ENSMGAG00000019253	ANAPC13	0.479424	0.172128	0.15694	-0.582729		0.636572	-0.436258	2.04789e-15	-1.15138		anaphase promoting complex subunit 13	ensembl
ENSMGAG00000009115	ANAPC15	0.929876	0.0678393	0.0658617	-0.640107		0.749949	-0.340372	0	-1.00734		anaphase promoting complex subunit 15 [Source:NCBI gene (formerly Entrezgene);Acc:100548682]	ensembl
ENSMGAG00000005428	ANAPC16	0.00882246	-0.324484	0.300575	-0.360095		0.719858	-0.309307	0.00370908	-0.304716		anaphase promoting complex subunit 16 [Source:HGNC Symbol;Acc:HGNC:26976]	ensembl
ENSMGAG00000002106	ANAPC2	0.0118673	0.366138	0.0920377	-0.511637		1	-0.101168	0	-0.936786		anaphase promoting complex subunit 2	DAVID
ENSMGAG00000012445	ANAPC4	1	0.039802	1	-0.0320735		1	0.0598592	1	0.0279522		anaphase promoting complex subunit 4 [Source:HGNC Symbol;Acc:HGNC:19990]	ensembl
ENSMGAG00000004225	ANAPC5	0.0063103	-0.322421	0.38343	-0.321482		0.134997	-0.603988	4.65898e-09	-0.562712		anaphase promoting complex subunit 5 [Source:HGNC Symbol;Acc:HGNC:15713]	ensembl
ENSMGAG00000003793	ANAPC7	0.523019	-0.123574	0.141332	-0.454184		0.738651	-0.300212	4.58004e-11	-0.591157		anaphase promoting complex subunit 7 [Source:HGNC Symbol;Acc:HGNC:17380]	ensembl
ENSMGAG00000012816	ANGEL1	0.110915	0.262414	0.0159938	0.667893		0.892508	-0.243863	0.0914084	0.203943		angel homolog 1 [Source:HGNC Symbol;Acc:HGNC:19961]	ensembl
ENSMGAG00000009662	ANGEL2	0.00599576	0.415605	0.835109	0.160738		1	0.100618	0.460207	-0.11621		angel homolog 2 [Source:HGNC Symbol;Acc:HGNC:30534]	ensembl
ENSMGAG00000012382	ANGPT1	1	0	0.864533	3.04179		1	0	0.810122	3.01261		Angiopoietin-1	uniprot
ENSMGAG00000013948	ANGPT2	1	0.0474191	0.329964	0.537164		0.638608	-0.60379	1	-0.0860229		angiopoietin 2	DAVID
ENSMGAG00000007968	ANGPT4	0.497	0.680692	0.0463681	1.09481		1	0.445464	0.04159	0.903198		Angiopoietin 4	uniprot
ENSMGAG00000002591	ANGPTL1	1	-0.0494045	1.10632e-05	1.76295		1	0.107385	2.82397e-13	1.96801		angiopoietin like 1	DAVID
ENSMGAG00000008700	ANGPTL2	4.40844e-06	0.583531	0.239239	0.362313		0.891545	0.221987	1	0.0413093		angiopoietin like 2 [Source:HGNC Symbol;Acc:HGNC:490]	ensembl
ENSMGAG00000011732	ANGPTL3	1	0	1	0		1	0	1	0		angiopoietin like 3 [Source:HGNC Symbol;Acc:HGNC:491]	ensembl
ENSMGAG00000006435	ANGPTL4	8.17979e-12	-0.721685	0.0408799	-0.537461		5.71309e-05	-1.03878	0	-0.813708		angiopoietin like 4	DAVID
ENSMGAG00000015178	ANGPTL5	0.748948	-1.43727	0.0264019	3.13715		0.785611	-2.38047	0.0406148	2.20317		angiopoietin like 5	ensembl
ENSMGAG00000004820	ANGPTL7	1	0	1	0		1	0	1	0		angiopoietin like 7	ensembl
ENSMGAG00000003283	ANK1	0.211972	4.61081	0.00748709	5.595		1	0	0.719402	0.735699		ankyrin 1 [Source:HGNC Symbol;Acc:HGNC:492]	ensembl
ENSMGAG00000002852	ANK3	1	0.18334	0.000230131	1.84428		1	0.163105	3.20641e-11	1.86531		ankyrin-3	ensembl
ENSMGAG00000006303	ANKEF1	1	0	1	0		1	0	1	0		ankyrin repeat and EF-hand domain containing 1	ensembl
ENSMGAG00000008338	ANKFN1	1	0	1	-2.44506		1	2.2627	1	0		ankyrin repeat and fibronectin type III domain containing 1 [Source:HGNC Symbol;Acc:HGNC:26766]	ensembl
ENSMGAG00000002751	ANKFY1	0.942816	0.111293	3.35494e-08	1.72408		1	0.222514	1.91143e-103	1.87801		ankyrin repeat and FYVE domain containing 1	DAVID
ENSMGAG00000005791	ANKH	0.182831	-0.240368	0.0272505	-0.660449		1	-0.0185888	0.00238298	-0.398149		ANKH inorganic pyrophosphate transport regulator [Source:HGNC Symbol;Acc:HGNC:15492]	ensembl
ENSMGAG00000008650	ANKIB1	0.509094	0.177906	0.231498	0.485801		0.198144	0.740538	2.05694e-20	1.08847		ankyrin repeat and IBR domain containing 1	ensembl
ENSMGAG00000004269	ANKK1	1	0	1	0		1	0	1	0		ankyrin repeat and kinase domain containing 1 [Source:HGNC Symbol;Acc:HGNC:21027]	ensembl
ENSMGAG00000021903	ANKLE1	1	-0.0390722	0.069564	0.588305		0.301657	-0.571643	0.726362	0.0987088		ankyrin repeat and LEM domain containing 1 [Source:HGNC Symbol;Acc:HGNC:26812]	ensembl
ENSMGAG00000017380	ANKLE2	0.0467058	-0.242411	0.626121	-0.212959		1	0.0895648	0.167014	0.159617		ankyrin repeat and LEM domain containing 2	ensembl
ENSMGAG00000000743	ANKMY1	1	0	1	-2.44476		1	2.26224	1	0		Ankyrin repeat and MYND domain containing 1	uniprot
ENSMGAG00000010117	ANKMY2	0.332739	0.186661	0.792315	-0.17209		0.90606	0.231915	0.675417	-0.0875107		ankyrin repeat and MYND domain containing 2 [Source:HGNC Symbol;Acc:HGNC:25370]	ensembl
ENSMGAG00000001932	ANKRA2	0.906259	0.0750049	0.649382	0.205766		0.732556	0.292149	7.65082e-06	0.462017		ankyrin repeat family A member 2 [Source:HGNC Symbol;Acc:HGNC:13208]	ensembl
ENSMGAG00000008455	ANKRD1	0.541539	0.173619	0.000229938	1.02568		0.0012343	-1.02934	0.581923	-0.138014		ankyrin repeat domain 1 [Source:HGNC Symbol;Acc:HGNC:15819]	ensembl
ENSMGAG00000022165	ANKRD10	1.5929e-12	0.882806	0.010426	0.668733		0.642999	0.335468	0.187737	0.158758		ankyrin repeat domain 10 [Source:HGNC Symbol;Acc:HGNC:20265]	ensembl
ENSMGAG00000007898	ANKRD11	0.218481	-0.217254	0.313309	0.418403		0.987089	0.242771	4.3009e-17	0.920273		ankyrin repeat domain 11	DAVID
ENSMGAG00000006489	ANKRD13A	0.912021	0.0575566	0.58333	-0.213575		1	0.115135	0.3115	-0.115664		ankyrin repeat domain 13A	ensembl
ENSMGAG00000005966	ANKRD13B	4.5532e-05	-1.02049	0.802775	0.23181		0.0627834	-1.01532	0.291009	0.284744		ankyrin repeat domain 13B	DAVID
ENSMGAG00000012091	ANKRD13C	0.726708	-0.104131	1	0.0565684		1	0.0816015	0.0164998	0.28241		ankyrin repeat domain 13C	DAVID
ENSMGAG00000003327	ANKRD16	0.323075	0.215422	1	-0.0133222		0.996698	-0.216864	0.00888324	-0.405489		ankyrin repeat domain 16 [Source:HGNC Symbol;Acc:HGNC:23471]	ensembl
ENSMGAG00000010121	ANKRD17	0.481275	-0.126834	0.760237	0.183633		1	0.165183	7.07692e-08	0.516707		ankyrin repeat domain 17	ensembl
ENSMGAG00000009758	ANKRD2	8.69443e-05	1.19294	1.01808e-06	1.942		0.372813	-0.872349	1	-0.0808609		ankyrin repeat domain 2 [Source:HGNC Symbol;Acc:HGNC:495]	ensembl
ENSMGAG00000008271	ANKRD22	1	2.3263	0.864533	3.05116		1	0	1	0.528007		ankyrin repeat domain 22 [Source:HGNC Symbol;Acc:HGNC:28321]	ensembl
ENSMGAG00000002898	ANKRD24	0.000517273	-3.41101	0.188405	-1.44901		0.509866	-1.23482	0.813003	0.796667		ankyrin repeat domain 24 [Source:HGNC Symbol;Acc:HGNC:29424]	ensembl
ENSMGAG00000005555	ANKRD27	1	0.0459838	0.884611	0.164903		1	-0.0818273	0.907663	0.0805825		ankyrin repeat domain 27	DAVID
ENSMGAG00000010846	ANKRD28	0.676573	-0.147342	1	-0.0998668		0.666206	0.363168	0.0011319	0.453676		ankyrin repeat domain 28 [Source:HGNC Symbol;Acc:HGNC:29024]	ensembl
ENSMGAG00000010143	ANKRD29	1.87134e-07	-1.22543	0.0906212	-0.681124		1	0.0630874	0.00947767	0.643252		ankyrin repeat domain 29 [Source:HGNC Symbol;Acc:HGNC:27110]	ensembl
ENSMGAG00000021675	ANKRD33	0.488092	1.69782	0.00144447	3.99829		1	-0.921046	0.0752864	1.36506		ankyrin repeat domain 33 [Source:HGNC Symbol;Acc:HGNC:13788]	ensembl
ENSMGAG00000006014	ANKRD33B	1	0	1	0		1	0	1	0		ankyrin repeat domain 33B [Source:HGNC Symbol;Acc:HGNC:35240]	ensembl
ENSMGAG00000016059	ANKRD34B	1	-0.00687549	0.100771	-2.06888		0.988878	0.949776	0.53663	-1.05571		ankyrin repeat domain 34B [Source:HGNC Symbol;Acc:HGNC:33736]	ensembl
ENSMGAG00000008693	ANKRD40	0.567691	-0.215356	0.871869	-0.191216		0.717904	-0.437468	0.113867	-0.368724		ankyrin repeat domain 40 [Source:HGNC Symbol;Acc:HGNC:28233]	ensembl
ENSMGAG00000021544	ANKRD40CL	0.431481	-0.283357	0.951195	-0.157831		1	0.214634	0.086602	0.38189		ANKRD40 C-terminal like [Source:HGNC Symbol;Acc:HGNC:26080]	ensembl
ENSMGAG00000015232	ANKRD42	0.017336	1.02738	0.00576001	1.40695		0.971994	-0.490618	1	-0.0639641		Ankyrin repeat domain 42	uniprot
ENSMGAG00000006933	ANKRD44	1	-0.0262669	0.000386159	1.08882		0.627432	0.477524	9.97737e-25	1.6279		ankyrin repeat domain 44 [Source:HGNC Symbol;Acc:HGNC:25259]	ensembl
ENSMGAG00000012230	ANKRD46	4.78251e-07	0.67178	0.00397644	0.76971		1	0.134395	0.0240128	0.270058		ankyrin repeat domain 46 [Source:HGNC Symbol;Acc:HGNC:27229]	ensembl
ENSMGAG00000015196	ANKRD49	0.254651	0.259529	0.462958	-0.328699		1	0.19712	0.0190622	-0.353601		ankyrin repeat domain 49 [Source:HGNC Symbol;Acc:HGNC:25970]	ensembl
ENSMGAG00000010546	ANKRD50	0.000589212	0.883251	5.52269e-06	1.64213		0.329659	0.832798	5.31282e-31	1.64033		ankyrin repeat domain 50 [Source:HGNC Symbol;Acc:HGNC:29223]	ensembl
ENSMGAG00000001522	ANKRD52	0.000494744	-0.824867	0.99208	-0.166411		0.805964	0.436711	9.65731e-12	1.13699		ankyrin repeat domain 52	ensembl
ENSMGAG00000012479	ANKRD54	1	-0.0326357	0.660324	-0.247731		1	0.0848671	0.798574	-0.0857126		ankyrin repeat domain 54 [Source:HGNC Symbol;Acc:HGNC:25185]	ensembl
ENSMGAG00000017750	ANKRD55	1	0	1	0		1	0	1	0		ankyrin repeat domain 55 [Source:HGNC Symbol;Acc:HGNC:25681]	ensembl
ENSMGAG00000013644	ANKRD6	0.672741	-0.485971	0.363641	0.714972		0.837724	-0.661108	0.392183	0.576183		ankyrin repeat domain 6 [Source:HGNC Symbol;Acc:HGNC:17280]	ensembl
ENSMGAG00000001397	ANKRD61	0.36352	4.09128	0.0709739	4.90147		1	0	1	0.58821		ankyrin repeat domain 61 [Source:HGNC Symbol;Acc:HGNC:22467]	ensembl
ENSMGAG00000018888	ANKRD9	1	-0.359669	0.0836297	-1.4963		0.99636	-0.50493	0.124943	-1.60667		ankyrin repeat domain 9 [Source:HGNC Symbol;Acc:HGNC:20096]	ensembl
ENSMGAG00000018669	ANKS1A	0.641937	-0.357661	0.500096	0.418435		1	0.133076	0.00291855	0.946689		ankyrin repeat and sterile alpha motif domain containing 1A [Source:NCBI gene;Acc:419898] ortholog	ensembl
ENSMGAG00000005929	ANKS1A	0.328088	0.495113	0.0930084	0.783676		0.779835	0.576437	0.000440831	0.899466		Ankyrin repeat and sterile alpha motif domain containing 1A	uniprot
ENSMGAG00000011607	ANKS1B	0.468012	0.381442	1.73049e-06	1.75713		1	-0.356241	2.97213e-06	1.0525		ankyrin repeat and sterile alpha motif domain containing 1B [Source:HGNC Symbol;Acc:HGNC:24600]	ensembl
ENSMGAG00000023009	ANKS1B	1	-0.250801	0.0088601	1.52284		0.130185	-1.44807	0.640837	0.367363		ankyrin repeat and sterile alpha motif domain containing 1B [Source:NCBI gene;Acc:417927] ortholog	ensembl
ENSMGAG00000009529	ANKS3	0.691943	-0.134278	0.594477	0.246934		0.987176	-0.21275	0.190698	0.209298		ankyrin repeat and sterile alpha motif domain containing 3	ensembl
ENSMGAG00000010458	ANKS4B	1	-2.33626	1	-2.44509		1	-0.115984	1	0		ankyrin repeat and sterile alpha motif domain containing 4B [Source:HGNC Symbol;Acc:HGNC:26795]	ensembl
ENSMGAG00000023006	ANKZF1	0.284326	0.303675	0.867473	-0.182154		1	-0.221816	0.000196536	-0.661833		ankyrin repeat and zinc finger domain containing 1 [Source:NCBI gene;Acc:429038] ortholog	ensembl
ENSMGAG00000012007	ANLN	1	0.0293823	0.000315722	0.881848		0.314274	0.448165	1.2224e-48	1.34095		anillin actin binding protein [Source:HGNC Symbol;Acc:HGNC:14082]	ensembl
ENSMGAG00000009938	ANO1	9.66582e-12	2.06222	2.74903e-17	2.96491	x	0.263277	-1.04914	0.939493	-0.0956005		anoctamin 1 [Source:HGNC Symbol;Acc:HGNC:21625]	ensembl
ENSMGAG00000011267	ANO10	0.362188	0.230382	0.0065923	0.922146		1	0.0450133	3.1761e-09	0.774521		anoctamin 10 [Source:HGNC Symbol;Acc:HGNC:25519]	ensembl
ENSMGAG00000019519	ANO2	0.608259	-1.14329	0.710599	0.671488		1	-0.139405	0.0324356	1.71406		anoctamin 2 [Source:HGNC Symbol;Acc:HGNC:1183] ortholog	ensembl
ENSMGAG00000001859	ANO3	0.406294	-1.14075	0.334019	-0.727677		1	0.530604	0.222053	0.982116		anoctamin 3 [Source:HGNC Symbol;Acc:HGNC:14004]	ensembl
ENSMGAG00000011699	ANO4	1	0	0.721642	1.50166		1	2.26287	0.265864	3.92037		anoctamin 4 [Source:HGNC Symbol;Acc:HGNC:23837]	ensembl
ENSMGAG00000002054	ANO5	0.918557	-0.108184	0.0004795	1.21881		0.805985	0.391556	1.91379e-50	1.75535		anoctamin 5 [Source:HGNC Symbol;Acc:HGNC:27337]	ensembl
ENSMGAG00000003374	ANO8	0.395855	-0.203604	0.0234257	0.707621		0.914454	-0.266701	2.86358e-08	0.686591		anoctamin 8 [Source:HGNC Symbol;Acc:HGNC:29329]	ensembl
ENSMGAG00000002691	ANO9	1	0	1	-2.44488		1	2.26247	1	0		anoctamin 9 [Source:HGNC Symbol;Acc:HGNC:20679]	ensembl
ENSMGAG00000014724	ANOS1	0.84554	0.44748	1	0.388788		0.595979	-1.11098	0.0863616	-1.12573		anosmin 1 [Source:HGNC Symbol;Acc:HGNC:6211]	ensembl
ENSMGAG00000010171	ANP32A	1.88786e-05	-0.493516	0.384223	-0.29086		1	0.135406	0.000143954	0.378057		acidic nuclear phosphoprotein 32 family member A	DAVID
ENSMGAG00000000646	ANP32E	0.00808975	0.294538	0.562918	0.233206		0.214442	0.520191	1.5479e-08	0.499309		acidic nuclear phosphoprotein 32 family member E [Source:HGNC Symbol;Acc:HGNC:16673]	ensembl
ENSMGAG00000010489	ANPEP	1.86525e-19	-1.23326	5.34193e-07	-1.30917		1	-0.00103855	1	-0.0352233		alanyl aminopeptidase, membrane	ensembl
ENSMGAG00000000654	ANTXR1	0.586241	0.705556	3.26291e-08	2.47319		1	0.642812	2.26706e-13	2.46281		ANTXR cell adhesion molecule 1 [Source:HGNC Symbol;Acc:HGNC:21014]	ensembl
ENSMGAG00000007872	ANTXRL	3.41007e-05	-0.491308	0.560553	0.235336		1	-0.106665	1.59954e-11	0.660688		ANTXR like [Source:HGNC Symbol;Acc:HGNC:27277]	ensembl
ENSMGAG00000005893	ANXA1	0.0244902	0.365405	0.737168	0.185746		0.00153221	0.974803	3.39347e-14	0.833725		Annexin	uniprot
ENSMGAG00000017273	ANXA10	1	0	1	0		1	0	1	0		annexin A10 [Source:HGNC Symbol;Acc:HGNC:534]	ensembl
ENSMGAG00000001360	ANXA11	0.0109713	0.297984	1	-0.0990158		0.478462	0.385666	1	0.0283709		Annexin	uniprot
ENSMGAG00000012623	ANXA13	0.480154	1.68836	1	0.406033		1	0.426561	0.689025	-0.832382		annexin A13 [Source:HGNC Symbol;Acc:HGNC:536]	ensembl
ENSMGAG00000004536	ANXA2	7.52894e-07	0.494784	0.300469	0.322157		0.745222	-0.272925	4.1312e-06	-0.405214		annexin A2	DAVID
ENSMGAG00000001788	ANXA4	0.101915	-0.259945	0.807135	0.17011		0.876531	-0.246009	0.0824562	0.224054		annexin A4	ensembl
ENSMGAG00000010665	ANXA5	1.8292e-07	0.547408	0.139092	0.426041		0.267754	-0.482929	9.70056e-11	-0.564164		annexin A5 [Source:HGNC Symbol;Acc:HGNC:543]	ensembl
ENSMGAG00000006334	ANXA6	0.290849	0.136034	1	0.0707523		1	-0.131831	0.0929818	-0.156722		annexin A6 [Source:HGNC Symbol;Acc:HGNC:544]	ensembl
ENSMGAG00000006662	ANXA7	1.54012e-08	0.687664	1	0.0387018		0.0436084	0.746314	0.306618	0.137811		annexin A7	ensembl
ENSMGAG00000011987	AOAH	0.022386	-3.4336	0.801342	-0.676254		1	-0.136221	0.0606805	2.6961		acyloxyacyl hydrolase [Source:HGNC Symbol;Acc:HGNC:548]	ensembl
ENSMGAG00000022525	Aoc3	1	-0.174302	0.190707	-4.5998		0.98253	-1.08959	0.00735068	-5.40928		amine oxidase copper containing 3 [Source:NCBI gene;Acc:103735921] ortholog	ensembl
ENSMGAG00000006472	AOPEP	0.960964	-0.283975	0.0716851	0.860437		0.798386	0.64706	5.4104e-09	1.83641		aminopeptidase O (putative) [Source:HGNC Symbol;Acc:HGNC:1361]	ensembl
ENSMGAG00000007252	AOX1	0.616585	-0.11689	0.835843	-0.158354		0.287766	0.492556	6.76309e-07	0.489931		aldehyde oxidase 1 [Source:NCBI gene (formerly Entrezgene);Acc:100548803]	ensembl
ENSMGAG00000010986	AP1AR	0.901373	-0.0991034	0.855607	-0.176826		0.96338	0.239447	0.204318	0.2011		adaptor related protein complex 1 associated regulatory protein [Source:HGNC Symbol;Acc:HGNC:28808]	ensembl
ENSMGAG00000009893	AP1B1	0.187119	-0.17382	0.00655192	-0.695393		1	-0.174063	1.02661e-12	-0.654505		adaptor related protein complex 1 subunit beta 1	ensembl
ENSMGAG00000008882	AP1G1	1	0.0378375	0.0460748	0.608839		0.847808	0.284444	2.31716e-15	0.896834		adaptor related protein complex 1 subunit gamma 1	ensembl
ENSMGAG00000005717	AP1M1	0.0186653	0.311116	0.8723	0.139786		0.529027	0.375332	0.0211196	0.243126		adaptor related protein complex 1 subunit mu 1 [Source:HGNC Symbol;Acc:HGNC:13667]	ensembl
ENSMGAG00000014688	AP1S2	1	0.037786	1	-0.108436		0.314391	0.604507	0.00130925	0.502436		adaptor related protein complex 1 subunit sigma 2	ensembl
ENSMGAG00000004875	AP1S3	1	0.691534	0.0703659	2.27031		1	-0.634445	0.464492	0.965027		adaptor related protein complex 1 subunit sigma 3	ensembl
ENSMGAG00000008829	AP2A2	0.000141334	-0.426385	0.144638	-0.406078		1	-0.0664723	1	-0.00657268		adaptor related protein complex 2 subunit alpha 2 [Source:HGNC Symbol;Acc:HGNC:562]	ensembl
ENSMGAG00000004018	AP2B1	0.193244	-0.171648	0.651209	0.20131		1	-0.151704	0.00450371	0.261983		adaptor related protein complex 2 subunit beta 1	ensembl
ENSMGAG00000008959	AP2M1	0.000131245	0.372315	1	-0.0166259		1	0.00798297	3.37481e-05	-0.340639		adaptor related protein complex 2 subunit mu 1 [Source:HGNC Symbol;Acc:HGNC:564]	ensembl
ENSMGAG00000016635	AP3B1	0.00848983	0.315222	0.239239	0.353356		0.176993	0.526928	4.40127e-11	0.605389		adaptor related protein complex 3 subunit beta 1 [Source:HGNC Symbol;Acc:HGNC:566]	ensembl
ENSMGAG00000017162	AP3B2	0.892659	-0.123601	1	0.0387773		0.484153	-0.497199	0.16338	-0.295844		adaptor related protein complex 3 subunit beta 2 [Source:HGNC Symbol;Acc:HGNC:567]	ensembl
ENSMGAG00000002091	AP3D1	1	0.0233979	1	0.016502		0.908057	0.271654	0.00309846	0.306111		adaptor related protein complex 3 delta 1 subunit	DAVID
ENSMGAG00000006136	AP3M1	1.90679e-09	0.602275	1	0.0736359		0.410692	0.391039	0.426673	-0.0974764		adaptor related protein complex 3 subunit mu 1 [Source:HGNC Symbol;Acc:HGNC:569]	ensembl
ENSMGAG00000003051	AP3M2	0.00140843	-0.518442	0.104652	-0.50468		0.887789	0.251231	0.033009	0.304729		adaptor related protein complex 3 subunit mu 2 [Source:HGNC Symbol;Acc:HGNC:570]	ensembl
ENSMGAG00000017294	AP3S2	0.0993406	-0.29519	0.122447	-0.60265		0.25437	-0.640567	1.403e-10	-0.907044		Adaptor related protein complex 3 subunit sigma 2	uniprot
ENSMGAG00000005540	AP4B1	0.00270242	-0.427052	0.00814502	-0.755041		1	0.0735172	0.144369	-0.216011		adaptor related protein complex 4 subunit beta 1	ensembl
ENSMGAG00000012406	AP4S1	0.402737	0.321421	0.864533	-0.186008		1	-0.0204869	0.0375603	-0.490461		adaptor related protein complex 4 subunit sigma 1 [Source:HGNC Symbol;Acc:HGNC:575]	ensembl
ENSMGAG00000013628	AP5M1	0.0745352	-0.291533	0.00248869	-0.902754		1	-0.173086	7.01789e-09	-0.74182		adaptor related protein complex 5 subunit mu 1 [Source:HGNC Symbol;Acc:HGNC:20192]	ensembl
ENSMGAG00000020797	AP5S1	0.213087	0.587153	0.91012	0.229192		1	-0.171652	0.116704	-0.481413		adaptor related protein complex 5 subunit sigma 1 [ Meleagris gallopavo (turkey) ]	NCBI
ENSMGAG00000003768	AP5Z1	0.004163	-0.416722	0.00802561	-0.754567		0.847061	-0.260084	5.8628e-06	-0.55866		adaptor related protein complex 5 zeta 1 subunit	DAVID
ENSMGAG00000011573	APAF1	1	-0.0316303	0.560156	0.254984		1	-0.0999002	0.147114	0.226396		apoptotic peptidase activating factor 1 [Source:HGNC Symbol;Acc:HGNC:576]	ensembl
ENSMGAG00000005770	APBA1	1	-0.127461	0.911052	0.216374		0.988878	0.390815	0.0203045	0.771512		amyloid beta precursor protein binding family A member 1 [Source:HGNC Symbol;Acc:HGNC:578]	ensembl
ENSMGAG00000004865	APBA2	0.00577751	0.807422	0.00133216	1.14837		0.202567	-0.852106	0.063999	-0.467827		amyloid beta precursor protein binding family A member 2	ensembl
ENSMGAG00000000958	APBA3	0.722705	0.112935	1	-0.0102839		0.712411	-0.309212	0.000279461	-0.388516		amyloid beta precursor protein binding family A member 3 [Source:HGNC Symbol;Acc:HGNC:580]	ensembl
ENSMGAG00000012205	APBB2	1	-0.108424	0.0226129	0.963183		0.990477	0.347307	6.19721e-13	1.46549		amyloid beta precursor protein binding family B member 2	ensembl
ENSMGAG00000018235	APC2	0.853917	-0.837957	0.873191	0.871292		0.651198	-1.645	1	0.10283		APC regulator of WNT signaling pathway 2 [Source:HGNC Symbol;Acc:HGNC:24036]	ensembl
ENSMGAG00000009004	APCDD1	0.885928	0.511861	1	-0.466247		1	-0.414055	0.121505	-1.34834		APC down-regulated 1	ensembl
ENSMGAG00000020255	apcdd1l	1.00217e-10	1.16629	1	0.0969672		0.000374943	1.2266	0.273062	0.197201		APC down-regulated 1 like	ensembl
ENSMGAG00000002946	APEH	1	0.0618567	0.153719	-0.43416		0.811891	-0.266884	1.50657e-09	-0.721947		acylaminoacyl-peptide hydrolase [Source:HGNC Symbol;Acc:HGNC:586]	ensembl
ENSMGAG00000000683	APH1A	0.104439	-0.254874	0.270354	-0.383577		0.579471	-0.36591	0.000137685	-0.451628		Aph-1 homolog A, gamma-secretase subunit	uniprot
ENSMGAG00000010414	API5	5.10125e-05	0.441428	0.822414	0.147774		0.208879	0.492673	0.011878	0.238947		apoptosis inhibitor 5	DAVID
ENSMGAG00000010290	APIP	2.55549e-05	0.600501	1	0.0268314		0.54121	0.405652	0.425806	-0.127038		APAF1 interacting protein [Source:HGNC Symbol;Acc:HGNC:17581]	ensembl
ENSMGAG00000004419	APLF	1	-0.106733	0.420151	0.642449		0.678988	1.04418	0.000367292	1.834		Aprataxin and PNKP like factor	uniprot
ENSMGAG00000022990	apln	1	-2.31167	1	0		1	-2.35831	1	0		apelin	ensembl
ENSMGAG00000022363	APLNR	1	2.32603	1	-2.44558		1	2.26364	1	-2.49124		apelin receptor [Source:HGNC Symbol;Acc:HGNC:339]	ensembl
ENSMGAG00000001056	APLP2	3.97283e-06	0.462354	0.00520401	0.69434		0.988659	0.179748	1.26644e-07	0.452159		amyloid beta precursor like protein 2 [Source:HGNC Symbol;Acc:HGNC:598]	ensembl
ENSMGAG00000006955	APMAP	2.8691e-06	0.626137	0.573196	0.247007		1	0.176476	0.228146	-0.162486		adipocyte plasma membrane associated protein	DAVID
ENSMGAG00000003169	APOA1	1	-0.00477344	1	-0.298119		1	0.296496	1	0.0380509		apolipoprotein A1 [Source:HGNC Symbol;Acc:HGNC:600]	ensembl
ENSMGAG00000003136	APOA4	1	0	1	0		1	0	1	0		apolipoprotein A4 [Source:HGNC Symbol;Acc:HGNC:602]	ensembl
ENSMGAG00000003128	APOA5	1	0	1	-2.44492		1	2.26262	1	0		apolipoprotein A5 [Source:HGNC Symbol;Acc:HGNC:17288]	ensembl
ENSMGAG00000014045	APOB	1	0	0.539642	3.56952		1	0	0.472752	3.53901		apolipoprotein B [Source:HGNC Symbol;Acc:HGNC:603]	ensembl
ENSMGAG00000010173	APOBEC2	1.41191e-61	4.06035	2.89516e-59	4.83838	x	1	0.11066	5.43453e-11	0.92602		apolipoprotein B mRNA editing enzyme catalytic subunit 2	ensembl
ENSMGAG00000006997	APOD	1	0.556257	1	0		1	-3.20126	0.490808	-3.90255		apolipoprotein D	ensembl
ENSMGAG00000007284	APOH	1	0	1	-2.46112		1	2.288	1	0		apolipoprotein H	DAVID
ENSMGAG00000015712	APOLD1	0.889752	-0.328419	1.26054e-05	1.73001		1	0.183807	2.08646e-13	2.2792		apolipoprotein L domain containing 1 [Source:HGNC Symbol;Acc:HGNC:25268]	ensembl
ENSMGAG00000014651	APOO	1.85181e-08	0.657692	1	0.0660013		1	-0.0427907	3.36791e-09	-0.593635		apolipoprotein O [Source:HGNC Symbol;Acc:HGNC:28727]	ensembl
ENSMGAG00000004674	APOOL	0.0119738	0.828669	0.0379164	0.729298		0.432326	0.677136	0.00342658	0.621204		apolipoprotein O like [Source:HGNC Symbol;Acc:HGNC:24009]	ensembl
ENSMGAG00000014495	APP	0.319826	0.137699	0.00669462	0.663578		0.128619	-0.542357	1	0.0239497		amyloid beta precursor protein [Source:HGNC Symbol;Acc:HGNC:620]	ensembl
ENSMGAG00000007687	APPBP2	1	0.0257667	0.966639	-0.127671		1	0.142676	1	0.0292492		amyloid beta precursor protein binding protein 2	DAVID
ENSMGAG00000006252	APPL1	0.372554	0.353483	0.00681971	1.10206		0.467136	0.753274	2.75577e-20	1.53325		adaptor protein, phosphotyrosine interacting with PH domain and leucine zipper 1 [Source:HGNC Symbol;Acc:HGNC:24035]	ensembl
ENSMGAG00000012895	appl2	0.980375	-0.06884	1	0.0161678		0.726267	0.33321	0.000108564	0.459168		adaptor protein, phosphotyrosine interacting with PH domain and leucine zipper 2	ensembl
ENSMGAG00000007692	APRT	1	0.00393122	0.314798	-0.435302		0.673805	-0.402463	5.48029e-11	-0.799736		adenine phosphoribosyltransferase [Source:HGNC Symbol;Acc:HGNC:626]	ensembl
ENSMGAG00000001745	AQP1	0.236559	-2.05179	0.864533	3.05125		0.129212	-5.2776	1	-0.329341		aquaporin 1 (Colton blood group)	ensembl
ENSMGAG00000013088	AQP10	1	0	1	0		1	0	1	0		aquaporin 10 [Source:HGNC Symbol;Acc:HGNC:16029]	ensembl
ENSMGAG00000015259	AQP11	1	-0.149767	0.205949	-1.20145		1	-0.277309	0.072545	-1.28414		aquaporin 11	ensembl
ENSMGAG00000011160	AQP2	1	0	1	0		1	0	1	0		aquaporin 2 [Source:HGNC Symbol;Acc:HGNC:634]	ensembl
ENSMGAG00000017843	AQP3	0.0332107	-2.53204	0.644684	-0.674246		1	-0.260229	0.192918	1.65856		aquaporin 3 (Gill blood group) [Source:HGNC Symbol;Acc:HGNC:636]	ensembl
ENSMGAG00000010390	AQP4	1	0	1	0		1	0	1	0		aquaporin 4 [Source:HGNC Symbol;Acc:HGNC:637]	ensembl
ENSMGAG00000010678	AQP5	1	0	1	0		1	0	1	0		aquaporin 5 [Source:HGNC Symbol;Acc:HGNC:638]	ensembl
ENSMGAG00000006410	AQP8	1	0.554228	0.00923674	-5.51709		0.822172	1.14598	0.0974246	-4.87246		aquaporin 8	ensembl
ENSMGAG00000005501	AQP9	0.9614	-0.144873	0.195842	-0.533778		0.744218	0.435428	1	0.0876549		aquaporin 9	DAVID
ENSMGAG00000012303	AQR	0.401059	0.172447	0.0156402	0.63459		0.666206	0.319722	1.27986e-15	0.819829		aquarius intron-binding spliceosomal factor	ensembl
ENSMGAG00000010900	ar	0.799967	-1.74194	0.539642	3.5649		0.717904	-4.10037	0.957151	1.04954		androgen receptor	ensembl
ENSMGAG00000012390	ARAP2	0.14123	-0.655437	0.851743	-0.259432		0.600081	-0.601314	1	-0.164178		ArfGAP with RhoGAP domain, ankyrin repeat and PH domain 2 [Source:HGNC Symbol;Acc:HGNC:16924]	ensembl
ENSMGAG00000012984	ARC	1	-0.849952	0.864533	3.05102		1	-3.22615	1	0.52799		activity regulated cytoskeleton associated protein	ensembl
ENSMGAG00000003774	ARCN1	0.229329	-0.152427	0.0131589	-0.626543		0.982578	0.18068	0.00371793	-0.253132		archain 1	ensembl
ENSMGAG00000007140	AREG	1	0	1	0		1	0	1	0		amphiregulin [Source:HGNC Symbol;Acc:HGNC:651]	ensembl
ENSMGAG00000012699	AREL1	0.0187624	0.480187	0.00319539	1.26626		1	0.18067	4.89824e-16	1.01346		apoptosis resistant E3 ubiquitin protein ligase 1 [Source:HGNC Symbol;Acc:HGNC:20363]	ensembl
ENSMGAG00000002635	ARF1	0.00066596	0.355328	0.643485	0.195279		0.960706	0.186699	0.664996	0.0667192		ADP ribosylation factor 1	ensembl
ENSMGAG00000006460	ARF4	0.0601358	0.238634	0.189199	-0.369713		0.913345	0.205822	2.93734e-05	-0.362861		ADP ribosylation factor 4 [Source:HGNC Symbol;Acc:HGNC:655]	ensembl
ENSMGAG00000013730	ARF6	1	-0.00214663	0.00761013	-0.671169		1	0.0503117	1.37143e-09	-0.578282		ADP ribosylation factor 6 [Source:HGNC Symbol;Acc:HGNC:659]	ensembl
ENSMGAG00000021728	ARFGAP1	0.799989	0.184505	0.767437	0.221969		0.840377	0.383398	0.0226356	0.455722		ADP ribosylation factor GTPase activating protein 1 [Source:NCBI gene;Acc:419241] ortholog	ensembl
ENSMGAG00000010807	ARFGAP2	0.555392	-0.118618	0.767167	-0.186476		1	-0.0759797	0.472752	-0.103809		ADP ribosylation factor GTPase activating protein 2	DAVID
ENSMGAG00000013745	ARFGAP3	0.837774	0.0906013	0.230372	-0.375497		0.876531	0.23993	0.139775	-0.187418		ADP ribosylation factor GTPase activating protein 3	DAVID
ENSMGAG00000011317	ARFGEF1	0.0919078	0.538501	0.0153281	1.10565		0.319285	0.92944	2.91206e-19	1.53362		ADP ribosylation factor guanine nucleotide exchange factor 1	DAVID
ENSMGAG00000004312	ARFIP1	0.0197635	0.30339	1	-0.0259209		0.302932	0.462399	0.10921	0.172135		ADP ribosylation factor interacting protein 1 [Source:HGNC Symbol;Acc:HGNC:21496]	ensembl
ENSMGAG00000015281	ARFIP2	0.044053	-0.274076	0.00316868	-0.754079		1	-0.0617427	1.13584e-06	-0.499242		ADP ribosylation factor interacting protein 2	DAVID
ENSMGAG00000006829	ARFRP1	1	0.00769951	0.0138612	-0.768699		1	0.0282991	8.78542e-07	-0.711706		ADP ribosylation factor related protein 1	DAVID
ENSMGAG00000011947	ARG2	0.00736592	-1.10633	8.4617e-15	-3.65429		0.083739	1.07252	0.00393034	-1.44161		arginase 2 [Source:HGNC Symbol;Acc:HGNC:664]	ensembl
ENSMGAG00000021980	ARGLU1	0.230198	0.172899	1	0.072517		0.891545	-0.234311	0.00158235	-0.294963		arginine and glutamate rich 1 [Source:NCBI gene;Acc:418765] ortholog	ensembl
ENSMGAG00000010945	ARHGAP1	1	0.0887521	0.218916	0.657544		0.661627	0.620341	1.02857e-11	1.23291		Rho GTPase activating protein 1	DAVID
ENSMGAG00000003991	ARHGAP10	0.43314	-0.193361	1	0.00544076		0.903265	0.252574	0.00032014	0.488129		Rho GTPase activating protein 10 [Source:HGNC Symbol;Acc:HGNC:26099]	ensembl
ENSMGAG00000012241	ARHGAP11A	0.155421	0.244384	0.474298	0.264351		0.591561	0.341949	0.000614333	0.401565		Rho GTPase activating protein 11A	DAVID
ENSMGAG00000006311	ARHGAP17	1	0.0363181	1	-0.0181456		1	0.12466	0.347127	0.110288		Rho GTPase activating protein 17 [Source:HGNC Symbol;Acc:HGNC:18239]	ensembl
ENSMGAG00000009856	ARHGAP19	1	-0.020521	0.0138857	1.03293		0.813116	0.445562	2.44693e-21	1.5395		Rho GTPase activating protein 19	DAVID
ENSMGAG00000015139	ARHGAP20	0.0283435	-0.8425	1	-0.217839		0.0544421	-1.24211	0.161349	-0.577873		Rho GTPase activating protein 20	uniprot
ENSMGAG00000007092	ARHGAP21	2.13841e-08	-0.659266	0.818769	0.16971		0.776551	-0.290861	3.35054e-08	0.578257		Rho GTPase activating protein 21	ensembl
ENSMGAG00000008058	ARHGAP22	0.503006	1.67219	0.0470057	1.91906		1	1.10838	0.0683539	1.37794		Rho GTPase activating protein 22 [Source:HGNC Symbol;Acc:HGNC:30320]	ensembl
ENSMGAG00000007859	arhgap24	1	-0.011869	1	0.0558672		0.463137	0.629371	3.74803e-05	0.74303		Rho GTPase activating protein 24	ensembl
ENSMGAG00000000665	ARHGAP25	1	1.37127	0.973946	1.01242		1	1.28984	0.891037	0.970173		Rho GTPase activating protein 25	ensembl
ENSMGAG00000009299	ARHGAP26	0.0123568	-1.17474	0.000402041	-1.9883		1	-0.179942	0.130386	-0.943164		Rho GTPase activating protein 26	DAVID
ENSMGAG00000009369	ARHGAP28	0.134556	0.551065	3.89254e-06	1.56752		0.204712	0.939141	2.20439e-42	1.98903		Rho GTPase activating protein 28	DAVID
ENSMGAG00000007556	ARHGAP29	0.00124953	-0.864614	0.0998853	0.733983		1	-0.291043	5.49277e-16	1.35452		Rho GTPase activating protein 29	DAVID
ENSMGAG00000014314	ARHGAP31	0.102461	0.463177	0.00391432	1.41069		0.504706	0.80974	2.15728e-50	1.80105		Rho GTPase activating protein 31	uniprot
ENSMGAG00000001005	ARHGAP32	0.595941	0.278925	0.0432707	1.0342		1	0.368809	1.40202e-09	1.16524		Rho GTPase activating protein 32 [Source:HGNC Symbol;Acc:HGNC:17399]	ensembl
ENSMGAG00000018938	ARHGAP39	1	0.0332171	0.756299	0.514854		0.85739	0.903964	0.0023499	1.43672		rho GTPase-activating protein 39	ensembl
ENSMGAG00000002928	ARHGAP40	3.09108e-05	4.39387	1.85672e-08	7.43841	x	1	-2.35793	0.472752	0.4908		Rho GTPase activating protein 40	ensembl
ENSMGAG00000003110	ARHGAP44	1	0	1	0		1	0	1	0		Rho GTPase activating protein 44	DAVID
ENSMGAG00000012438	ARHGAP5	0.0617066	0.349755	0.0230242	0.803281		0.058192	0.907707	1.60351e-33	1.39988		Rho GTPase activating protein 5 [Source:HGNC Symbol;Acc:HGNC:675]	ensembl
ENSMGAG00000014711	ARHGAP6	0.906259	0.425265	0.114768	1.58753		0.245091	-1.87288	0.409617	-0.65914		Rho GTPase activating protein 6 [Source:HGNC Symbol;Acc:HGNC:676]	ensembl
ENSMGAG00000013807	ARHGAP8	1	-0.0356223	0.40636	1.3752		1	-0.866995	0.949567	0.599427		Rho GTPase activating protein 8	DAVID
ENSMGAG00000005399	ARHGDIA	1	-0.0123059	0.691729	-0.200287		0.780953	0.281435	0.23809	0.134099		Rho GDP dissociation inhibitor alpha [Source:HGNC Symbol;Acc:HGNC:678]	ensembl
ENSMGAG00000011805	ARHGDIB	0.0171439	0.268849	1	0.0129143		1	0.0167565	0.038855	-0.1987		Rho GDP dissociation inhibitor beta [Source:HGNC Symbol;Acc:HGNC:679]	ensembl
ENSMGAG00000008858	ARHGDIG	7.84412e-27	-1.71168	1.01778e-20	-2.81833		0.187842	-0.611881	5.96485e-22	-1.67448		Rho GDP dissociation inhibitor gamma	ensembl
ENSMGAG00000000716	ARHGEF10L	1	0.0787356	0.728664	0.207113		1	0.214684	0.00351122	0.386462		Rho guanine nucleotide exchange factor 10 like [Source:HGNC Symbol;Acc:HGNC:25540]	ensembl
ENSMGAG00000014176	ARHGEF11	0.000195011	-0.518905	0.109155	-0.527554		1	-0.0485662	1	-0.0160074		Rho guanine nucleotide exchange factor 11 [Source:HGNC Symbol;Acc:HGNC:14580]	ensembl
ENSMGAG00000002234	ARHGEF12	0.178077	-0.196306	0.239711	0.402628		0.913255	0.239733	7.19153e-20	0.87891		Rho guanine nucleotide exchange factor 12 [Source:HGNC Symbol;Acc:HGNC:14193]	ensembl
ENSMGAG00000001813	ARHGEF16	1	-0.0165105	0.162775	1.57178		0.0984556	-2.28036	0.356192	-0.65024		Rho guanine nucleotide exchange factor 16 [Source:HGNC Symbol;Acc:HGNC:15515]	ensembl
ENSMGAG00000005142	ARHGEF18	0.172865	0.261437	8.58677e-05	1.0391		0.839817	0.285509	1.38813e-22	1.10318		Rho/Rac guanine nucleotide exchange factor 18	ensembl
ENSMGAG00000010835	ARHGEF26	0.518216	1.68383	0.699061	1.06212		1	0.418716	1	-0.17819		Rho guanine nucleotide exchange factor 26 [Source:HGNC Symbol;Acc:HGNC:24490]	ensembl
ENSMGAG00000006179	ARHGEF3	0.0059082	0.700048	6.11637e-06	1.3425		1	0.262671	1.75774e-09	0.941029		Rho guanine nucleotide exchange factor 3 [Source:HGNC Symbol;Acc:HGNC:683]	ensembl
ENSMGAG00000019810	ARHGEF33	0.578539	3.69599	1	0.271689		0.66394	4.0338	1	0.591064		Rho guanine nucleotide exchange factor 33 [ Meleagris gallopavo (turkey) ]	NCBI
ENSMGAG00000003214	ARHGEF37	0.097718	0.6616	0.641648	0.303668		0.86113	0.460715	0.797278	0.149875		Rho guanine nucleotide exchange factor 37 [Source:HGNC Symbol;Acc:HGNC:34430]	ensembl
ENSMGAG00000001987	ARHGEF39	0.358331	-0.272036	0.918607	-0.139923		0.00322377	1.08834	1.34369e-18	1.26289		Rho guanine nucleotide exchange factor 39 [Source:HGNC Symbol;Acc:HGNC:25909]	ensembl
ENSMGAG00000013903	ARHGEF5	1	-2.33612	1	0		1	-2.38576	1	0		Rho guanine nucleotide exchange factor 5	ensembl
ENSMGAG00000003749	ARHGEF6	0.00573277	0.58712	0.0133984	0.860642		0.0654075	0.936815	2.24823e-20	1.25155		Rac/Cdc42 guanine nucleotide exchange factor 6 [Source:HGNC Symbol;Acc:HGNC:685]	ensembl
ENSMGAG00000014868	ARHGEF7	1	0.0285639	0.0325047	0.612562		1	0.0624443	1.05349e-09	0.687297		Rho guanine nucleotide exchange factor 7 [Source:HGNC Symbol;Acc:HGNC:15607]	ensembl
ENSMGAG00000005674	ARHGEF9	0.229331	-1.38562	8.8112e-05	-2.957		0.597594	0.903619	0.890512	-0.618985		Cdc42 guanine nucleotide exchange factor 9 [Source:HGNC Symbol;Acc:HGNC:14561]	ensembl
ENSMGAG00000009537	ARID1A	0.183362	-0.185638	0.864533	0.157758		1	-0.143805	0.0257247	0.240884		AT-rich interaction domain 1A [Source:HGNC Symbol;Acc:HGNC:11110]	ensembl
ENSMGAG00000012797	ARID1B	0.892289	-0.0956352	0.12347	0.556248		1	0.187832	3.53669e-14	0.881665		AT-rich interaction domain 1B	DAVID
ENSMGAG00000009656	ARID2	1	0.0321167	0.00246528	0.883441		0.760693	0.343982	7.86775e-23	1.23309		AT-rich interaction domain 2	DAVID
ENSMGAG00000003489	ARID3A	3.59856e-05	-1.7704	0.824546	-0.429186		1	-0.338937	0.0296417	1.04873		AT-rich interaction domain 3A	uniprot
ENSMGAG00000002805	ARID3B	0.03806	-0.524562	0.203784	0.508488		1	0.0433099	1.97312e-11	1.11879		AT-rich interaction domain 3B [Source:HGNC Symbol;Acc:HGNC:14350]	ensembl
ENSMGAG00000013615	ARID4A	0.105977	0.269656	0.0230135	0.640727		1	0.184478	2.08314e-08	0.59754		AT-rich interaction domain 4A [Source:HGNC Symbol;Acc:HGNC:9885]	ensembl
ENSMGAG00000011896	ARID4B	0.626068	0.161558	0.0197307	0.735724		0.445923	0.520793	5.37147e-23	1.13849		AT-rich interaction domain 4B [Source:HGNC Symbol;Acc:HGNC:15550]	ensembl
ENSMGAG00000019407	ARID5A	3.10942e-08	-0.638	0.00264387	-0.78844		0.189641	-0.528646	1.61231e-09	-0.636438		AT-rich interaction domain 5A [Source:HGNC Symbol;Acc:HGNC:17361]	ensembl
ENSMGAG00000003626	ARID5B	2.34041e-05	-0.652218	1	-0.0889515		0.839798	0.377906	2.22252e-17	0.983748		AT-rich interaction domain 5B	DAVID
ENSMGAG00000001832	ARIH1	0.0337124	-0.260772	0.00751819	-0.696394		1	-0.00981255	2.51276e-05	-0.405144		ariadne RBR E3 ubiquitin protein ligase 1 [Source:HGNC Symbol;Acc:HGNC:689]	ensembl
ENSMGAG00000008587	ARIH2	0.315624	-0.15417	0.218107	-0.368748		1	0.00279087	0.122061	-0.171303		ariadne RBR E3 ubiquitin protein ligase 2 [Source:HGNC Symbol;Acc:HGNC:690]	ensembl
ENSMGAG00000011748	ARL1	0.412442	0.142495	0.163896	-0.481735		1	-0.120281	4.42739e-12	-0.704779		ADP ribosylation factor like GTPase 1 [Source:HGNC Symbol;Acc:HGNC:692]	ensembl
ENSMGAG00000004741	ARL10	1	-0.928893	0.297617	-1.79904		0.92469	1.00083	1	0.186691		ADP ribosylation factor like GTPase 10 [Source:HGNC Symbol;Acc:HGNC:22042]	ensembl
ENSMGAG00000017962	ARL11	0.599258	0.282322	0.22247	-0.591498		1	-0.152237	0.000399121	-0.98747		ADP ribosylation factor like GTPase 11 [Source:HGNC Symbol;Acc:HGNC:24046]	ensembl
ENSMGAG00000004193	ARL13A	1	0	1	0		1	0	1	0		ADP ribosylation factor like GTPase 13A	uniprot
ENSMGAG00000014412	ARL13B	0.775982	0.135669	1	-0.0183517		0.711191	0.373816	0.133626	0.259353		ADP ribosylation factor like GTPase 13B	ensembl
ENSMGAG00000016061	ARL14	1	0	1	-2.46101		1	2.28742	1	0		ADP ribosylation factor like GTPase 14 [Source:HGNC Symbol;Acc:HGNC:22974]	ensembl
ENSMGAG00000001621	ARL14EP	1.3385e-09	0.778324	0.765335	0.183875		0.478305	0.419621	0.362117	-0.134264		ADP ribosylation factor like GTPase 14 effector protein [Source:HGNC Symbol;Acc:HGNC:26798]	ensembl
ENSMGAG00000020795	ARL14EPL	1	0	1	2.20115		1	0	1	2.17572		ADP ribosylation factor like GTPase 14 effector protein like	ensembl
ENSMGAG00000003263	ARL15	1	-0.378493	0.175422	0.798689		1	0.0725898	0.003391	1.29806		ADP ribosylation factor like GTPase 15 [Source:HGNC Symbol;Acc:HGNC:25945]	ensembl
ENSMGAG00000005714	ARL16	0.741825	-0.261098	0.126788	-0.682982		1	-0.289013	0.0396309	-0.673384		ADP ribosylation factor like GTPase 16	DAVID
ENSMGAG00000002773	ARL2BP	0.000443372	1.03887	4.90881e-08	1.83084		0.990211	0.339568	1.39952e-10	1.17515		ADP ribosylation factor like GTPase 2 binding protein	DAVID
ENSMGAG00000010320	ARL3	0.439158	0.180756	0.839263	0.178644		0.708189	-0.351622	0.0206938	-0.315634		ADP ribosylation factor like GTPase 3 [Source:HGNC Symbol;Acc:HGNC:694]	ensembl
ENSMGAG00000021576	ARL4A	0.540934	-0.219339	0.864533	0.178544		0.923026	-0.294142	0.656158	0.14327		ADP ribosylation factor like GTPase 4A	ensembl
ENSMGAG00000012795	ARL5A	1	0.0032919	1	-0.094657		1	0.209032	0.617709	0.14807		ADP ribosylation factor like GTPase 5A	uniprot
ENSMGAG00000007409	ARL5B	0.165183	0.496596	0.388694	0.452483		1	0.295156	0.465395	0.292886		ADP ribosylation factor like GTPase 5B	uniprot
ENSMGAG00000014417	ARL6	1.48041e-05	1.1661	3.98648e-05	1.43844		1	-0.10807	0.468164	0.206537		ADP ribosylation factor like GTPase 6	ensembl
ENSMGAG00000003506	ARL6IP4	0.870409	-0.0916148	0.135521	-0.490083		1	-0.137823	0.000116448	-0.497027		ADP ribosylation factor like GTPase 6 interacting protein 4 [Source:HGNC Symbol;Acc:HGNC:18076]	ensembl
ENSMGAG00000009453	ARL6IP5	8.41002e-08	0.542879	0.0676694	0.495798		1	0.155546	0.146239	0.149015		ADP ribosylation factor like GTPase 6 interacting protein 5 [Source:HGNC Symbol;Acc:HGNC:16937]	ensembl
ENSMGAG00000001081	ARL8A	0.547878	-0.1484	0.837796	0.1759		0.815204	-0.299191	0.892673	0.0637669		ADP ribosylation factor like GTPase 8A	DAVID
ENSMGAG00000017811	ARL8B	1	0.0496996	0.671097	0.226511		0.818449	0.314332	4.76612e-05	0.53096		ADP ribosylation factor like GTPase 8B [Source:HGNC Symbol;Acc:HGNC:25564]	ensembl
ENSMGAG00000006198	ARMC10	0.206782	0.359479	0.343235	-0.43862		1	-0.190566	1.6879e-06	-0.950485		armadillo repeat containing 10 [Source:HGNC Symbol;Acc:HGNC:21706]	ensembl
ENSMGAG00000013485	ARMC2	0.767868	0.898336	0.505203	1.11647		1	-0.432589	1	-0.255745		armadillo repeat containing 2	ensembl
ENSMGAG00000006643	ARMC4	1	0	1	0		1	0	1	0		armadillo repeat containing 4	DAVID
ENSMGAG00000004486	ARMC6	1	-0.0251491	0.00138456	-0.85164		1	0.117351	1.95009e-11	-0.668405		armadillo repeat containing 6 [Source:HGNC Symbol;Acc:HGNC:25049]	ensembl
ENSMGAG00000009358	ARMC7	0.733046	-0.235297	0.168327	-0.611107		1	0.309525	1	-0.0177782		armadillo repeat containing 7	DAVID
ENSMGAG00000002162	ARMC8	0.0324967	0.286838	0.0297548	0.599014		1	-0.0896097	0.0123844	0.262235		Armadillo repeat-containing protein 8	uniprot
ENSMGAG00000008107	ARMC9	0.000596255	0.515084	0.00281777	0.79989		1	-0.186889	0.336759	0.134552		armadillo repeat containing 9 [Source:HGNC Symbol;Acc:HGNC:20730]	ensembl
ENSMGAG00000009992	ARMH3	0.0150376	-0.37554	1	-0.0253646		1	0.135565	6.48754e-06	0.52622		armadillo like helical domain containing 3 [Source:HGNC Symbol;Acc:HGNC:25788]	ensembl
ENSMGAG00000013621	ARMH4	0.130581	-1.08599	1	0.025286		0.163254	-1.51649	0.93625	-0.36887		armadillo like helical domain containing 4 [Source:HGNC Symbol;Acc:HGNC:19846]	ensembl
ENSMGAG00000012685	ARMT1	0.143009	0.32792	0.00973369	0.766344		0.635642	0.416707	3.3561e-12	0.894847		acidic residue methyltransferase 1 [Source:HGNC Symbol;Acc:HGNC:17872]	ensembl
ENSMGAG00000000943	ARNT	0.352805	-0.149231	1	0.00755267		0.931659	-0.203793	1	-0.0058852		aryl hydrocarbon receptor nuclear translocator [Source:HGNC Symbol;Acc:HGNC:700]	ensembl
ENSMGAG00000008186	ARNT2	1	-0.0139605	0.765884	0.227439		0.945942	0.311696	0.00195288	0.591205		aryl hydrocarbon receptor nuclear translocator 2 [Source:HGNC Symbol;Acc:HGNC:16876]	ensembl
ENSMGAG00000005349	ARNTL	1	0.000654155	0.353308	0.363817		1	0.134781	0.0216605	0.534962		aryl hydrocarbon receptor nuclear translocator like [Source:HGNC Symbol;Acc:HGNC:701]	ensembl
ENSMGAG00000013735	ARNTL2	0.398062	0.264919	0.342798	0.372848		0.551623	0.450071	0.000571559	0.59743		aryl hydrocarbon receptor nuclear translocator like 2 [Source:HGNC Symbol;Acc:HGNC:18984]	ensembl
ENSMGAG00000004113	ARPC1A	1.15656e-14	-0.782827	3.81393e-09	-1.50228		0.0264445	-0.759712	0	-1.43874		actin related protein 2/3 complex subunit 1A	ensembl
ENSMGAG00000004152	ARPC1B	0	-0.882237	0.000319737	-0.937858		0.000121168	-1.07908	0	-1.09412		actin related protein 2/3 complex subunit 1B	ensembl
ENSMGAG00000011572	ARPC2	1	-0.0141031	0.0587689	-0.537904		1	-0.0124287	1.36932e-07	-0.49611		actin related protein 2/3 complex subunit 2	DAVID
ENSMGAG00000003776	ARPC3	0.34403	-0.163566	0.17941	-0.438087		0.695906	-0.322482	2.93709e-07	-0.556641		actin related protein 2/3 complex subunit 3 [Source:HGNC Symbol;Acc:HGNC:706]	ensembl
ENSMGAG00000001510	ARPC5	0.00156809	0.334577	0.864533	-0.135155		1	0.152112	0.00219081	-0.277487		actin related protein 2/3 complex subunit 5 [Source:HGNC Symbol;Acc:HGNC:708]	ensembl
ENSMGAG00000008479	ARPC5L	0.179336	-0.233623	0.000917209	-1.05769		1	-0.132362	5.12587e-13	-0.916314		actin related protein 2/3 complex subunit 5 like [Source:HGNC Symbol;Acc:HGNC:23366]	ensembl
ENSMGAG00000006191	ARPP19	0.477423	0.133489	0.863551	-0.147398		0.888359	0.22915	1	-0.0117724		cAMP regulated phosphoprotein 19 [Source:HGNC Symbol;Acc:HGNC:16967]	ensembl
ENSMGAG00000011901	ARPP21	3.69928e-05	1.82156	0.000157977	2.09375		1	0.232801	0.0446897	0.576622		cAMP regulated phosphoprotein 21 [Source:HGNC Symbol;Acc:HGNC:16968]	ensembl
ENSMGAG00000001385	ARR3	1	0	1	0		1	0	1	0		arrestin 3 [Source:HGNC Symbol;Acc:HGNC:710]	ensembl
ENSMGAG00000002332	ARRDC1	0.9019	-0.148784	0.694504	-0.257417		1	-0.158512	0.445413	-0.222349		arrestin domain containing 1 [Source:HGNC Symbol;Acc:HGNC:28633]	ensembl
ENSMGAG00000004224	ARRDC2	1	0.0876256	0.0710536	0.653575		0.566503	-0.497067	0.701506	0.112477		arrestin domain containing 2 [Source:HGNC Symbol;Acc:HGNC:25225]	ensembl
ENSMGAG00000004687	ARRDC3	1	0.225784	1.23225e-05	1.91443		1	0.32764	4.06134e-10	2.07531		Arrestin domain containing 3	uniprot
ENSMGAG00000009134	ARRDC4	1	-0.307969	0.550626	0.501274		1	0.260481	0.0106145	1.12512		arrestin domain containing 4 [Source:HGNC Symbol;Acc:HGNC:28087]	ensembl
ENSMGAG00000002418	ARSA	0.00761823	0.332757	0.321903	0.328554		0.568126	-0.352057	0.0017427	-0.31679		arylsulfatase A	ensembl
ENSMGAG00000018561	ARSB	0.626068	-0.186912	1	0.101118		1	0.120148	0.0142473	0.448067		arylsulfatase B [Source:HGNC Symbol;Acc:HGNC:714]	ensembl
ENSMGAG00000007055	ARSG	1	-0.1567	0.864533	0.259363		0.493976	0.91665	0.00150245	1.36595		arylsulfatase G	ensembl
ENSMGAG00000006543	ARSI	1.14828e-37	-1.4954	0.00998085	-0.722744		0.208879	-0.541684	0.0301902	0.273444		arylsulfatase family member I	ensembl
ENSMGAG00000010871	ARSJ	1.14814e-10	0.68956	0.064974	0.495209		1	-0.0276226	0.069052	-0.18251		arylsulfatase family member J [Source:HGNC Symbol;Acc:HGNC:26286]	ensembl
ENSMGAG00000008104	ARSK	0.43916	0.327543	0.00144404	1.01483		0.478305	0.611568	4.96031e-17	1.34701		arylsulfatase family member K [Source:HGNC Symbol;Acc:HGNC:25239]	ensembl
ENSMGAG00000011827	ART4	1	0	1	0		1	0	1	0		ADP-ribosyltransferase 4 (inactive) (Dombrock blood group) [Source:HGNC Symbol;Acc:HGNC:726]	ensembl
ENSMGAG00000012151	ARV1	0.00649201	0.492424	0.0812541	0.586759		1	-0.152792	1	-0.0175034		ARV1 homolog, fatty acid homeostasis modulator [Source:HGNC Symbol;Acc:HGNC:29561]	ensembl
ENSMGAG00000001435	arvcf	1	0.0530487	0.245243	0.441931		0.302286	0.596639	1.73762e-16	1.02648		ARVCF delta catenin family member	ensembl
ENSMGAG00000019672	ARX	0.906259	3.16819	0.349704	1.62246		0.870648	3.65381	0.144795	2.08937		aristaless related homeobox [Source:NCBI gene;Acc:107057587] ortholog	ensembl
ENSMGAG00000010402	AS3MT	9.63949e-07	0.923331	1.91938e-07	1.79591		0.374728	-0.703398	0.240267	0.2047		arsenite methyltransferase [Source:HGNC Symbol;Acc:HGNC:17452]	ensembl
ENSMGAG00000011485	ASAH1	0.000795785	0.427983	0.969174	-0.115355		0.720092	-0.301177	5.95886e-14	-0.804435		N-acylsphingosine amidohydrolase 1	ensembl
ENSMGAG00000012720	ASAP1	0.00633313	-0.786881	0.137185	-0.712588		0.400918	0.710981	0.000573859	0.825557		ArfGAP with SH3 domain, ankyrin repeat and PH domain 1 [Source:HGNC Symbol;Acc:HGNC:2720]	ensembl
ENSMGAG00000013988	ASAP2	0.907234	0.19045	0.819326	0.220236		0.5989	0.58271	0.0059589	0.645249		ArfGAP with SH3 domain, ankyrin repeat and PH domain 2	DAVID
ENSMGAG00000001477	ASAP3	1	0.0178988	0.003386	1.34697		0.529386	-0.773082	0.0454762	0.602814		ArfGAP with SH3 domain, ankyrin repeat and PH domain 3	DAVID
ENSMGAG00000002227	ASB1	0.283124	0.172879	0.933162	-0.120906		1	-0.0682866	0.0021736	-0.322243		ankyrin repeat and SOCS box containing 1 [Source:HGNC Symbol;Acc:HGNC:16011]	ensembl
ENSMGAG00000001075	ASB10	1	0	0.864533	3.03179		1	0	0.810122	3.00406		ankyrin repeat and SOCS box containing 10 [Source:HGNC Symbol;Acc:HGNC:17185]	ensembl
ENSMGAG00000014694	ASB11	1	0	1	2.21275		1	0	1	2.18638		ankyrin repeat and SOCS box protein 11	ensembl
ENSMGAG00000005661	ASB12	0.407812	-0.391251	0.195426	-0.605856		1	-0.243447	0.245984	-0.417387		ankyrin repeat and SOCS box containing 12 [Source:HGNC Symbol;Acc:HGNC:19763]	ensembl
ENSMGAG00000003434	ASB13	0.533837	0.296109	0.0538554	0.753265		1	-0.168035	0.202408	0.325704		ankyrin repeat and SOCS box containing 13 [Source:HGNC Symbol;Acc:HGNC:19765]	ensembl
ENSMGAG00000006327	ASB14	0.00789814	-2.0715	0.738598	0.593303		0.533984	-0.994124	0.0481257	1.70887		ankyrin repeat and SOCS box containing 14 [Source:HGNC Symbol;Acc:HGNC:19766]	ensembl
ENSMGAG00000008383	ASB15	0.226474	4.38295	0.0262248	5.21938		1	0	0.947417	0.601066		ankyrin repeat and SOCS box containing 15 [Source:HGNC Symbol;Acc:HGNC:19767]	ensembl
ENSMGAG00000002766	ASB18	1	0	0.864533	3.0512		1	0	0.810122	3.02119		ankyrin repeat and SOCS box containing 18 [Source:HGNC Symbol;Acc:HGNC:19770]	ensembl
ENSMGAG00000013171	ASB2	0.00030233	2.01968	3.54832e-06	1.71326		0.00119203	2.20714	3.67564e-13	1.93751		ankyrin repeat and SOCS box containing 2 [Source:HGNC Symbol;Acc:HGNC:16012]	ensembl
ENSMGAG00000002669	ASB3	0.222271	0.310691	0.170612	0.499645		1	-0.140847	0.866568	0.0899722		ankyrin repeat and SOCS box containing 3	ensembl
ENSMGAG00000009599	ASB4	1	0	1	0		1	0	1	0		ankyrin repeat and SOCS box containing 4	ensembl
ENSMGAG00000007064	ASB5	4.1132e-16	0.922693	0.0350635	0.556499		0.0121454	0.785365	5.11637e-07	0.45823		ankyrin repeat and SOCS box containing 5 [Source:HGNC Symbol;Acc:HGNC:17180]	ensembl
ENSMGAG00000005026	ASB6	0.770074	-0.0947317	0.351592	-0.327186		1	-0.0172354	0.0926177	-0.208767		ankyrin repeat and SOCS box containing 6 [Source:HGNC Symbol;Acc:HGNC:17181]	ensembl
ENSMGAG00000009356	ASB7	0.938159	0.231777	0.864533	0.252903		0.650338	0.771336	0.000272336	0.852202		ankyrin repeat and SOCS box containing 7 [Source:HGNC Symbol;Acc:HGNC:17182]	ensembl
ENSMGAG00000014696	ASB9	0.446662	0.322468	0.584018	0.336696		0.785611	-0.446132	0.134817	-0.391964		ankyrin repeat and SOCS box containing 9 [Source:HGNC Symbol;Acc:HGNC:17184]	ensembl
ENSMGAG00000005410	ASCC1	0.613902	-0.11105	1	0.00233397		0.356734	-0.489436	0.00144475	-0.33654		activating signal cointegrator 1 complex subunit 1 [Source:HGNC Symbol;Acc:HGNC:24268]	ensembl
ENSMGAG00000009795	ASCC2	0.0974059	0.210155	0.0367478	0.554686		0.463603	-0.379849	1	0.00497332		activating signal cointegrator 1 complex subunit 2	ensembl
ENSMGAG00000021393	ASCL3	1	-0.0367432	1	0.0878144		0.866249	-0.573489	0.476272	-0.409249		achaete-scute family bHLH transcription factor 3 [Source:HGNC Symbol;Acc:HGNC:740]	ensembl
ENSMGAG00000012814	ASCL4	1	0	0.864533	3.05104		1	0	0.810122	3.02108		achaete-scute family bHLH transcription factor 4 [Source:HGNC Symbol;Acc:HGNC:24311]	ensembl
ENSMGAG00000013338	ASF1A	1.63897e-06	-0.620869	0.0244966	-0.700893		1	-0.0437253	0.740294	-0.0835768		Anti-silencing function 1A histone chaperone	uniprot
ENSMGAG00000000905	ASH1L	0.404369	0.154997	0.0374727	0.687739		1	0.0482243	8.11006e-10	0.622072		ASH1 like histone lysine methyltransferase	ensembl
ENSMGAG00000002148	ASH2L	0.031082	0.288907	0.7969	-0.163848		1	-0.0226994	3.06214e-05	-0.435655		ASH2 like, histone lysine methyltransferase complex subunit [Source:HGNC Symbol;Acc:HGNC:744]	ensembl
ENSMGAG00000010535	ASIC1	1	2.32636	0.0692778	2.89333		1	2.26279	0.0398458	2.824		acid sensing ion channel subunit 1 [Source:HGNC Symbol;Acc:HGNC:100]	ensembl
ENSMGAG00000001022	ASIC2	1	-2.31004	1	0		1	-2.35755	1	0		Acid sensing ion channel subunit 2	uniprot
ENSMGAG00000011242	ASIC4	0.13033	4.63861	0.000115718	6.33129		1	0	0.0589234	1.45973		Acid sensing ion channel subunit family member 4	uniprot
ENSMGAG00000001536	ASIC5	1	0	1	0		1	0	1	0		acid sensing ion channel subunit family member 5 [Source:HGNC Symbol;Acc:HGNC:17537]	ensembl
ENSMGAG00000002166	ASIP	1	0	1	0		1	0	1	0		agouti signaling protein [Source:HGNC Symbol;Acc:HGNC:745]	ensembl
ENSMGAG00000014742	ASMTL	0.185689	0.43325	0.0205245	0.920892		0.19187	-0.924676	0.0918092	-0.400916		acetylserotonin O-methyltransferase like	ensembl
ENSMGAG00000009747	ASNS	1.73655e-08	-0.610955	0.0252808	-0.608763		0.752356	-0.278017	0.0295035	-0.235325		asparagine synthetase (glutamine-hydrolyzing)	DAVID
ENSMGAG00000006150	ASNSD1	1	-0.00321856	0.938729	-0.133021		1	0.0423554	0.982651	-0.0470904		asparagine synthetase domain containing 1	DAVID
ENSMGAG00000006753	ASPA	0.022386	-2.77486	0.0557303	-1.33061		0.764508	0.797826	0.0630512	2.30692		aspartoacylase	ensembl
ENSMGAG00000013435	ASPG	1.02116e-05	-0.885331	6.19335e-07	-1.73033		0.516897	-0.502634	1.54838e-09	-1.30817		asparaginase [Source:HGNC Symbol;Acc:HGNC:20123]	ensembl
ENSMGAG00000011139	ASPH	0.891976	-0.0704773	0.864533	0.150612		1	0.115091	7.63003e-05	0.375752		aspartate beta-hydroxylase [Source:HGNC Symbol;Acc:HGNC:757]	ensembl
ENSMGAG00000005648	ASPM	0.0342974	0.251105	1.94244e-09	1.37393		1	-0.0239888	1.24452e-42	1.13873		assembly factor for spindle microtubules	ensembl
ENSMGAG00000004429	ASPN	4.23876e-10	1.97985	7.58141e-10	1.62346		4.37985e-13	2.69823	1.28074e-83	2.37607	x	asporin [Source:HGNC Symbol;Acc:HGNC:14872]	ensembl
ENSMGAG00000005293	ASPSCR1	1	0.0317373	0.709648	-0.193595		1	-0.161057	0.00118442	-0.347355		ASPSCR1 tether for SLC2A4, UBX domain containing [Source:HGNC Symbol;Acc:HGNC:13825]	ensembl
ENSMGAG00000013841	ASRGL1	0.604502	-0.17437	0.0370951	-0.705835		1	-0.00665562	0.00270963	-0.495752		asparaginase like 1	DAVID
ENSMGAG00000005305	ASS1	1.19998e-46	3.08149	0.106232	0.613112		2.42545e-06	2.19774	0.230721	-0.241892		argininosuccinate synthase 1 [Source:HGNC Symbol;Acc:HGNC:758]	ensembl
ENSMGAG00000003165	ASTN2	0.736565	0.785461	1	0.636562		0.508599	-2.3704	0.00254062	-2.46923		astrotactin 2 [Source:HGNC Symbol;Acc:HGNC:17021]	ensembl
ENSMGAG00000007588	ASXL1	0.575036	-0.154448	1	0.114873		1	0.0385095	0.00859512	0.34901		additional sex combs like 1, transcriptional regulator	DAVID
ENSMGAG00000014086	ASXL2	0.00736613	-0.628511	0.800653	0.250803		1	0.146792	4.49262e-12	1.06981		ASXL transcriptional regulator 2 [Source:HGNC Symbol;Acc:HGNC:23805]	ensembl
ENSMGAG00000010637	ASXL3	1	-0.0645886	9.91402e-06	1.19801		0.881593	-0.273208	2.40745e-21	1.03064		ASXL transcriptional regulator 3	ensembl
ENSMGAG00000008859	ASZ1	1	0	1	0		1	0	1	0		ankyrin repeat, SAM and basic leucine zipper domain containing 1 [Source:HGNC Symbol;Acc:HGNC:1350]	ensembl
ENSMGAG00000020834	AT2	1	0	1	0		1	0	1	0		NAD--arginine ADP-ribosyltransferase 2 [Source:NCBI gene;Acc:395661] ortholog	ensembl
ENSMGAG00000021525	AT2	1	0	1	0		1	0	1	0		NAD--arginine ADP-ribosyltransferase 2 [Source:NCBI gene;Acc:395661] ortholog	ensembl
ENSMGAG00000001567	ATAD1	0	-0.931859	5.51613e-06	-1.10111		0.564785	-0.33657	9.71056e-07	-0.464994		ATPase family AAA domain containing 1 [Source:HGNC Symbol;Acc:HGNC:25903]	ensembl
ENSMGAG00000012599	ATAD2	1	-0.0408591	0.0965964	-0.461526		1	0.0694197	0.00937644	-0.311187		ATPase family AAA domain containing 2 [Source:HGNC Symbol;Acc:HGNC:30123]	ensembl
ENSMGAG00000014051	ATAD2B	0.745933	0.19077	0.0010329	1.13548		0.863683	0.390141	1.18552e-15	1.3729		ATPase family AAA domain containing 2B [Source:HGNC Symbol;Acc:HGNC:29230]	ensembl
ENSMGAG00000002740	ATAD3A	4.37276e-14	-0.755351	1.08107e-12	-1.79789		0.610201	-0.341898	0	-1.34327		ATPase family AAA domain containing 3A [Source:HGNC Symbol;Acc:HGNC:25567]	ensembl
ENSMGAG00000008046	ATAD5	0.00638993	-0.367381	1	-0.106403		0.0190875	-0.792791	2.02161e-05	-0.491165		ATPase family, AAA domain containing 5	DAVID
ENSMGAG00000001488	ATCAY	0.546355	-2.06492	1	-2.44482		0.857328	-2.16535	1	-2.48265		ATCAY, caytaxin	DAVID
ENSMGAG00000011490	ATE1	0.121676	0.395757	0.392428	0.391359		0.263842	0.725677	1.72195e-07	0.764417		arginyltransferase 1	ensembl
ENSMGAG00000010646	ATF1	0.995092	0.0812153	0.43634	0.300386		0.28633	0.520717	2.31402e-08	0.779554		activating transcription factor 1 [Source:HGNC Symbol;Acc:HGNC:783]	ensembl
ENSMGAG00000009702	ATF2	0.00876733	0.645831	0.0808172	0.669321		0.402154	0.63827	7.27043e-05	0.700425		activating transcription factor 2 [Source:HGNC Symbol;Acc:HGNC:784]	ensembl
ENSMGAG00000009708	ATF3	1	-0.0824382	1	0.14438		1	-0.285766	1	-0.0110136		activating transcription factor 3 [Source:HGNC Symbol;Acc:HGNC:785]	ensembl
ENSMGAG00000012387	ATF4	0.629385	0.0882857	0.505203	0.24606		0.27826	-0.463584	0.00192529	-0.265543		activating transcription factor 4 [Source:HGNC Symbol;Acc:HGNC:786]	ensembl
ENSMGAG00000005185	ATF6	0.445031	0.186868	0.0169938	0.648646		0.262469	-0.544294	1	-0.0390375		activating transcription factor 6	DAVID
ENSMGAG00000009889	ATF7	0.234542	0.418906	0.0704615	0.870788		1	-0.230692	0.255599	0.274431		activating transcription factor 7	DAVID
ENSMGAG00000011959	ATF7IP	0.61557	-0.200377	0.00285375	1.02446		1	0.0673397	1.95696e-19	1.33527		activating transcription factor 7 interacting protein [Source:HGNC Symbol;Acc:HGNC:20092]	ensembl
ENSMGAG00000010974	ATG13	0.000806543	0.604821	0.0353923	0.776136		0.580031	0.506643	1.31798e-08	0.715981		autophagy related 13	ensembl
ENSMGAG00000013653	ATG14	0.839342	-0.177491	0.701662	0.268804		1	0.186201	0.00106446	0.667701		autophagy related 14 [Source:HGNC Symbol;Acc:HGNC:19962]	ensembl
ENSMGAG00000001750	ATG16L1	0.00364753	-0.406464	0.391814	-0.313644		0.911158	-0.22558	0.668612	-0.0916756		autophagy related 16 like 1	DAVID
ENSMGAG00000013215	ATG2B	0.0624843	-0.442015	0.198308	0.513209		0.294544	0.660825	3.27771e-38	1.65678		autophagy related 2B [Source:HGNC Symbol;Acc:HGNC:20187]	ensembl
ENSMGAG00000014343	ATG3	0.273754	0.190003	0.32994	-0.345142		1	0.0977778	0.000385	-0.397867		autophagy related 3 [Source:HGNC Symbol;Acc:HGNC:20962]	ensembl
ENSMGAG00000006815	ATG4A	0.767479	0.0938734	0.247105	-0.366456		0.779832	0.274663	0.278857	-0.145452		autophagy related 4A cysteine peptidase [Source:HGNC Symbol;Acc:HGNC:16489]	ensembl
ENSMGAG00000003390	ATG4B	0.0772173	0.342262	0.100998	0.548595		1	0.220946	0.000704836	0.468044		autophagy related 4B cysteine peptidase	DAVID
ENSMGAG00000011740	ATG4C	0.000309111	0.625763	0.718647	0.215858		0.415727	0.515819	0.424238	0.145785		autophagy related 4C cysteine peptidase [Source:HGNC Symbol;Acc:HGNC:16040]	ensembl
ENSMGAG00000013523	ATG5	0.846053	0.138702	0.968461	0.140974		0.805122	0.348978	0.0630158	0.386612		autophagy related 5	DAVID
ENSMGAG00000004873	ATG7	1.41934e-09	0.990263	0.0171346	0.735561		0.729287	0.367739	0.443486	0.149456		autophagy related 7 [Source:HGNC Symbol;Acc:HGNC:16935]	ensembl
ENSMGAG00000012182	ATG9A	1.83788e-11	-0.732842	0.00103576	-0.844253		0.452916	-0.387271	3.92737e-05	-0.456608		autophagy related 9A	DAVID
ENSMGAG00000019601	ATG9B	1	-0.28242	0.756447	0.543886		1	-0.097219	0.392663	0.758661		autophagy-related protein 9A-like [Source:NCBI gene;Acc:107055991] ortholog	ensembl
ENSMGAG00000003456	ATIC	0.749759	-0.0796749	0.0960095	-0.481223		1	-0.0622249	8.0434e-06	-0.423663		5-aminoimidazole-4-carboxamide ribonucleotide formyltransferase/IMP cyclohydrolase [Source:HGNC Symbol;Acc:HGNC:794]	ensembl
ENSMGAG00000013747	ATL1	0.303481	-0.175135	0.988028	-0.110374		0.500974	-0.380776	0.0183916	-0.275527		atlastin GTPase 1 [Source:HGNC Symbol;Acc:HGNC:11231]	ensembl
ENSMGAG00000007292	ATL2	0.333932	0.176924	1	0.0895435		1	0.160303	0.469657	0.113613		atlastin-2	ensembl
ENSMGAG00000006738	ATMIN	0.766719	-0.209024	0.0862389	0.617675		1	0.183623	8.38316e-08	1.05299		ATM interactor [Source:HGNC Symbol;Acc:HGNC:29034]	ensembl
ENSMGAG00000014134	ATN1	0.124402	-0.397859	0.332601	-0.500767		0.952302	0.32338	0.270511	0.26133		atrophin 1 [Source:HGNC Symbol;Acc:HGNC:3033]	ensembl
ENSMGAG00000013108	ATOH8	0.617444	0.109494	0.817419	-0.159682		1	-0.0505686	0.00941241	-0.278843		Atonal bHLH transcription factor 8	uniprot
ENSMGAG00000014771	ATP10A	0.000827354	0.466261	0.429402	0.288894		0.168353	0.574735	5.41078e-05	0.438678		ATPase phospholipid transporting 10A (putative) [Source:HGNC Symbol;Acc:HGNC:13542]	ensembl
ENSMGAG00000002806	ATP10B	1	0	1	0		1	0	1	0		ATPase phospholipid transporting 10B (putative) [Source:HGNC Symbol;Acc:HGNC:13543]	ensembl
ENSMGAG00000012060	ATP10D	0.00123342	-1.47152	1	-0.097641		0.337736	-0.923004	0.426114	0.496586		ATPase phospholipid transporting 10D (putative)	DAVID
ENSMGAG00000014857	ATP11A	1	0.079149	0.0233855	1.12071		1	0.127741	0.00011764	1.20454		ATPase phospholipid transporting 11A [Source:HGNC Symbol;Acc:HGNC:13552]	ensembl
ENSMGAG00000009540	ATP11B	1.13113e-05	0.464204	0.00156202	0.770263		1	0.0550027	5.90879e-06	0.401101		ATPase phospholipid transporting 11B (putative) [Source:HGNC Symbol;Acc:HGNC:13553]	ensembl
ENSMGAG00000003966	ATP11C	0.107881	0.312316	4.53141e-06	1.42891		0.521748	0.490028	4.78762e-44	1.64498		ATPase phospholipid transporting 11C [Source:HGNC Symbol;Acc:HGNC:13554]	ensembl
ENSMGAG00000001740	ATP12A	0.704875	1.15052	0.594512	-1.24386		1	0.845185	0.292986	-1.50042		ATPase H+/K+ transporting non-gastric alpha2 subunit	ensembl
ENSMGAG00000001104	ATP13A1	0.0375285	-0.258519	0.024839	-0.601086		0.308063	-0.444463	1.39345e-13	-0.747049		ATPase 13A1	DAVID
ENSMGAG00000005071	ATP13A2	2.87297e-05	-0.738039	0.191	-0.483587		0.86776	-0.289783	1	0.0042144		ATPase cation transporting 13A2	ensembl
ENSMGAG00000007079	ATP13A3	1	0.0579552	0.000959701	1.24382		0.459797	0.65947	1.02386e-96	1.88892		ATPase 13A3	ensembl
ENSMGAG00000018695	ATP13A4	0.842822	-0.505252	0.24222	-1.39312		1	-0.699514	0.121258	-1.5577		TPase 13A4 [Source:NCBI gene;Acc:424901] ortholog	ensembl
ENSMGAG00000007237	ATP13A5	1	0	1	0		1	0	1	0		ATPase 13A5	DAVID
ENSMGAG00000014297	ATP1A1	0.0521109	-0.223273	1	-0.0509456		0.487947	0.352359	3.09987e-11	0.565081		ATPase Na+/K+ transporting subunit alpha 1 [Source:HGNC Symbol;Acc:HGNC:799]	ensembl
ENSMGAG00000014349	ATP1B1	0.238431	0.242682	0.915823	-0.128751		0.0177258	0.818175	2.95586e-05	0.489135		ATPase Na+/K+ transporting subunit beta 1 [Source:HGNC Symbol;Acc:HGNC:804]	ensembl
ENSMGAG00000006163	ATP1B3	0.76606	-0.0810733	0.288367	-0.33144		0.899924	0.214333	1	0.00402092		ATPase Na+/K+ transporting subunit beta 3 [Source:HGNC Symbol;Acc:HGNC:806]	ensembl
ENSMGAG00000007633	ATP1B4	2.86196e-21	4.45852	1.46064e-44	4.79032	x	0.391704	1.56546	1.65224e-31	1.94934		ATPase Na+/K+ transporting family member beta 4 [Source:HGNC Symbol;Acc:HGNC:808]	ensembl
ENSMGAG00000010016	ATP23	0.100577	-0.300884	0.00041023	-1.10438		1	0.134023	1.3999e-05	-0.628754		ATP23 metallopeptidase and ATP synthase assembly factor homolog	ensembl
ENSMGAG00000003826	ATP2A2	0.0195306	0.27479	0.112479	0.45893		1	0.0391877	0.00561059	0.263678		ATPase sarcoplasmic/endoplasmic reticulum Ca2+ transporting 2 [Source:HGNC Symbol;Acc:HGNC:812]	ensembl
ENSMGAG00000002854	ATP2A3	0.60607	-3.67255	1	-2.46135		1	-1.44251	1	0		ATPase sarcoplasmic/endoplasmic reticulum Ca2+ transporting 3	DAVID
ENSMGAG00000011245	ATP2B1	0.607475	0.109459	0.00776964	0.690608		0.674354	-0.306207	0.00195269	0.314996		ATPase plasma membrane Ca2+ transporting 1 [Source:HGNC Symbol;Acc:HGNC:814]	ensembl
ENSMGAG00000009289	ATP2B4	0.368712	-0.190911	0.244344	0.467647		0.914833	0.283566	1.73762e-16	0.983268		ATPase plasma membrane Ca2+ transporting 4 [Source:HGNC Symbol;Acc:HGNC:817]	ensembl
ENSMGAG00000011400	ATP2C1	0.0791399	0.232643	0.142382	0.409289		1	0.0506118	0.00447971	0.266537		ATPase secretory pathway Ca2+ transporting 1 [Source:HGNC Symbol;Acc:HGNC:13211]	ensembl
ENSMGAG00000007025	ATP2C2	1	0.915636	0.145019	2.61723		1	-0.938862	0.686056	0.759906		ATPase secretory pathway Ca2+ transporting 2 [Source:HGNC Symbol;Acc:HGNC:29103]	ensembl
ENSMGAG00000014843	ATP4B	1	0	1	0		1	0	1	0		ATPase H+/K+ transporting subunit beta [Source:HGNC Symbol;Acc:HGNC:820]	ensembl
ENSMGAG00000009963	ATP5A1	0.305695	0.146209	0.25115	-0.354337		0.337437	0.445045	1	-0.015172		ATP synthase F1 subunit alpha	ensembl
ENSMGAG00000001133	ATP5B	0.102599	0.205579	0.016535	-0.654173		0.968359	-0.200647	0	-1.01982		ATP synthase F1 subunit beta	ensembl
ENSMGAG00000004533	ATP5F1	0.0278295	0.258637	0.274701	-0.361123		1	0.0790304	1.14725e-07	-0.50029		ATP synthase, H+ transporting, mitochondrial Fo complex subunit B1	DAVID
ENSMGAG00000004441	ATP5F1C	0.00107415	0.390857	0.493046	-0.276812		1	0.000589409	5.14172e-12	-0.627121		ATP synthase F1 subunit gamma [Source:HGNC Symbol;Acc:HGNC:833]	ensembl
ENSMGAG00000020799	ATP5F1D	1	-0.000869887	0.00392069	-0.814629		0.366507	-0.467279	0	-1.24056		ATP synthase F1 subunit delta [Source:HGNC Symbol;Acc:HGNC:837]	ensembl
ENSMGAG00000009721	ATP5G3	0.689808	-0.100656	4.55867e-05	-1.21388		0.565664	-0.41063	0	-1.4839		ATP synthase membrane subunit c locus 3	ensembl
ENSMGAG00000007248	ATP5I	0.363226	0.16139	0.128748	-0.505277		0.870648	0.272018	0.00150543	-0.354501		ATP synthase, H+ transporting, mitochondrial Fo complex subunit E	DAVID
ENSMGAG00000018852	ATP5J2	0.0259834	0.300369	0.453237	-0.312865		0.974534	-0.215912	1.55106e-12	-0.787978		ATP synthase, H+ transporting, mitochondrial Fo complex subunit F2 [Source:NCBI gene;Acc:416495] ortholog	ensembl
ENSMGAG00000014531	ATP5O	0.90907	0.0630905	0.0599234	-0.578552		1	-0.0600225	9.71766e-12	-0.660831		ATP synthase, H+ transporting, mitochondrial F1 complex, O subunit	DAVID
ENSMGAG00000009327	ATP5PD	0.0748179	0.251285	0.337569	-0.36248		1	-0.117543	8.76691e-11	-0.691004		ATP synthase peripheral stalk subunit d [Source:HGNC Symbol;Acc:HGNC:845]	ensembl
ENSMGAG00000014493	ATP5PF	0.798482	0.0953124	0.10147	-0.571452		1	-0.178032	3.44881e-12	-0.804649		ATP synthase peripheral stalk subunit F6 [Source:HGNC Symbol;Acc:HGNC:847]	ensembl
ENSMGAG00000017482	ATP6	2.64781e-10	-0.617753	0.354785	0.304756		0.00539137	-0.828272	0.229524	0.134753		ATP synthase F0 subunit 6 [Source:NCBI gene (formerly Entrezgene);Acc:5848003]	RefSeq
ENSMGAG00000008443	ATP6AP1	0.000110977	0.433278	1	-0.0126235		0.107169	0.583836	0.0650084	0.177358		ATPase H+ transporting accessory protein 1	DAVID
ENSMGAG00000003952	ATP6AP1L	2.55133e-06	2.59848	0.0167515	1.60274		1	0.0353029	0.0218865	-0.932479		ATPase H+ transporting accessory protein 1 like	ensembl
ENSMGAG00000014614	ATP6AP2	0.00680467	0.327685	0.858815	0.159093		0.967566	-0.210847	0.000423937	-0.340205		ATPase H+ transporting accessory protein 2 [Source:HGNC Symbol;Acc:HGNC:18305]	ensembl
ENSMGAG00000003581	ATP6V0A1	0.172022	0.193863	0.1263	0.431671		0.547865	-0.342253	0.80792	-0.0638312		ATPase H+ transporting V0 subunit a1	ensembl
ENSMGAG00000003079	ATP6V0A2	0.124663	0.215088	1	0.0138959		1	-0.031779	0.0789225	-0.193031		ATPase H+ transporting V0 subunit a2 [Source:HGNC Symbol;Acc:HGNC:18481]	ensembl
ENSMGAG00000013129	ATP6V0A4	1	0.84458	1	0		1	-2.35801	0.810122	-3.34507		ATPase H+ transporting V0 subunit a4	ensembl
ENSMGAG00000009960	ATP6V0B	0.181963	0.209086	0.0833368	-0.576731		1	-0.192823	0	-0.937736		ATPase H+ transporting V0 subunit b	DAVID
ENSMGAG00000019830	ATP6V0C	0.241486	0.164475	0.107765	-0.468814		1	-0.177616	2.62337e-15	-0.770093		ATPase H+ transporting V0 subunit c [Source:HGNC Symbol;Acc:HGNC:855]	ensembl
ENSMGAG00000001760	ATP6V0D1	0.253767	0.214529	1	-0.00581278		0.960715	0.217779	1	0.0393923		ATPase H+ transporting V0 subunit d1	DAVID
ENSMGAG00000014243	ATP6V1A	2.88134e-05	0.667195	0.0453768	0.581629		0.0348686	0.799892	1.31579e-10	0.752402		ATPase H+ transporting V1 subunit A [Source:HGNC Symbol;Acc:HGNC:851]	ensembl
ENSMGAG00000001709	ATP6V1B2	0.880283	0.0646374	0.288804	-0.333428		1	0.0939354	0.00469714	-0.263878		ATPase H+ transporting V1 subunit B2 [Source:HGNC Symbol;Acc:HGNC:854]	ensembl
ENSMGAG00000012335	ATP6V1C1	6.58187e-07	0.633795	0.614192	-0.22769		0.62915	0.341581	2.21944e-05	-0.478757		ATPase H+ transporting V1 subunit C1 [Source:HGNC Symbol;Acc:HGNC:856]	ensembl
ENSMGAG00000014013	ATP6V1C2	1	-0.0686421	0.166303	-0.776916		1	-0.230084	0.00179438	-0.902922		ATPase H+ transporting V1 subunit C2	ensembl
ENSMGAG00000011984	ATP6V1D	0.457373	0.152925	0.122595	-0.464991		1	0.13502	1.36883e-05	-0.443606		ATPase H+ transporting V1 subunit D [Source:HGNC Symbol;Acc:HGNC:13527]	ensembl
ENSMGAG00000013477	ATP6V1E1	0.0196034	0.3006	0.679781	-0.195879		1	0.0320935	1.77493e-05	-0.424717		ATPase H+ transporting V1 subunit E1	ensembl
ENSMGAG00000019947	ATP6V1G1	1	-0.010448	0.00823194	-0.785386		1	0.114023	1.58394e-11	-0.620739		ATPase H+ transporting V1 subunit G1 [Source:HGNC Symbol;Acc:HGNC:864]	ensembl
ENSMGAG00000005846	ATP6V1G3	1	2.32635	1	-2.445		1	2.26275	1	-2.4916		ATPase H+ transporting V1 subunit G3	ensembl
ENSMGAG00000010894	ATP6V1H	0.000192184	0.452701	0.870865	-0.147515		0.683186	0.329941	0.0297828	-0.231068		ATPase H+ transporting V1 subunit H [Source:HGNC Symbol;Acc:HGNC:18303]	ensembl
ENSMGAG00000006144	ATP7A	0.000158303	0.765766	8.33463e-08	1.68392		0.467763	0.593261	2.41125e-49	1.55277		ATPase copper transporting alpha [Source:HGNC Symbol;Acc:HGNC:869]	ensembl
ENSMGAG00000015031	ATP7B	1	1.36665	0.117394	4.50511		1	-2.38563	1	0.584418		ATPase copper transporting beta [Source:HGNC Symbol;Acc:HGNC:870]	ensembl
ENSMGAG00000017497	ATP8	4.0734e-08	-0.733949	0.275668	0.478321		0.437158	-0.551543	1.03923e-07	0.701532		ATP synthase F0 subunit 8 [Source:NCBI gene (formerly Entrezgene);Acc:5848000]	RefSeq
ENSMGAG00000012135	ATP8A1	0.880283	0.206072	0.994552	0.175575		0.135442	1.08427	3.00494e-06	1.09676		ATPase phospholipid transporting 8A1 [Source:HGNC Symbol;Acc:HGNC:13531]	ensembl
ENSMGAG00000015110	ATP8A2	1	-1.39187	0.7232	-2.02596		1	0.25953	1	-0.299829		Phospholipid-transporting ATPase (EC 7.6.2.1)	uniprot
ENSMGAG00000002340	ATP8B3	0.0177741	2.24298	0.00440377	2.8678	x	1	-0.504296	1	0.149746		ATPase phospholipid transporting 8B3	DAVID
ENSMGAG00000002250	ATP9B	1	0.0727107	0.0831702	0.547958		1	0.0903784	6.21487e-06	0.602469		ATPase phospholipid transporting 9B (putative) [Source:HGNC Symbol;Acc:HGNC:13541]	ensembl
ENSMGAG00000010732	ATPAF1	0.368286	0.238648	0.166984	-0.540751		1	0.196907	0.00116781	-0.542499		ATP synthase mitochondrial F1 complex assembly factor 1	DAVID
ENSMGAG00000004638	ATPAF2	0.00854278	-0.37985	0.00101121	-1.02843		1	-0.165623	3.05426e-10	-0.775235		ATP synthase mitochondrial F1 complex assembly factor 2	DAVID
ENSMGAG00000006177	ATPSCKMT	1	0.125486	1	-0.116106		0.97506	0.342709	0.848334	0.135012		ATP synthase c subunit lysine N-methyltransferase [Source:HGNC Symbol;Acc:HGNC:27029]	ensembl
ENSMGAG00000004355	ATRIP	3.07151e-05	-0.522694	0.000437367	-0.905975		1	-0.115944	4.67828e-05	-0.459276		ATR interacting protein	DAVID
ENSMGAG00000011141	ATRNL1	1	-2.31082	0.994552	1.11584		1	-0.0943099	0.472752	3.53457		attractin like 1	DAVID
ENSMGAG00000006058	ATRX	1	-0.00324278	0.0198883	0.678464		1	0.0415774	1.83528e-17	0.763397		ATRX chromatin remodeler [Source:HGNC Symbol;Acc:HGNC:886]	ensembl
ENSMGAG00000003028	ATXN1	0.00221671	0.693138	9.31345e-05	1.47081		0.808436	0.45604	3.81665e-21	1.27806		ataxin 1 [Source:HGNC Symbol;Acc:HGNC:10548]	ensembl
ENSMGAG00000020806	ATXN10	1	-0.0218444	0.0318255	-0.761316		1	0.0835613	0.00637709	-0.617902		ataxin 10 [Source:NCBI gene;Acc:418245] ortholog	ensembl
ENSMGAG00000022091	ATXN1L	0.493182	-0.241622	0.661273	-0.277195		0.847902	0.363417	0.0677994	0.368317		ataxin 1 like [ Meleagris gallopavo (turkey) ]	NCBI
ENSMGAG00000005288	ATXN2	0.621978	-0.120689	0.827956	0.185943		1	-0.101432	0.044229	0.246167		ataxin 2 [Source:HGNC Symbol;Acc:HGNC:10555]	ensembl
ENSMGAG00000013119	ATXN3	1.95709e-14	0.87147	0.171731	0.440613		0.892104	0.244974	0.193665	-0.146503		ataxin 3	DAVID
ENSMGAG00000009100	ATXN7	0.00107189	-0.764313	1	0.0699596		1	0.178496	2.65638e-09	1.05566		ataxin 7 [Source:HGNC Symbol;Acc:HGNC:10560]	ensembl
ENSMGAG00000019362	ATXN7L3	0.415287	-0.21736	0.69105	-0.238374		0.524258	-0.464599	0.00581092	-0.443491		ataxin 7 like 3 [Source:NCBI gene;Acc:107049520] ortholog	ensembl
ENSMGAG00000006642	AUH	0.181633	0.408961	0.787137	-0.199246		0.149171	0.803931	0.216207	0.240639		AU RNA binding methylglutaconyl-CoA hydratase [Source:HGNC Symbol;Acc:HGNC:890]	ensembl
ENSMGAG00000010446	AUP1	0.164489	-0.209526	0.0554811	-0.606884		0.269806	-0.543311	0	-0.900612		AUP1 lipid droplet regulating VLDL assembly factor [Source:HGNC Symbol;Acc:HGNC:891]	ensembl
ENSMGAG00000009205	AURKA	0.0114008	0.325441	0.080186	0.482634		0.468939	0.388471	8.28884e-11	0.584807		aurora kinase A	ensembl
ENSMGAG00000002827	AURKAIP1	0.0528091	0.272464	0.0820277	-0.587186		0.961167	-0.234407	0	-1.05421		aurora kinase A interacting protein 1	ensembl
ENSMGAG00000002275	AUTS2	0.774678	0.250098	0.0221153	1.13794		1	-0.0803924	0.000221562	0.846744		Activator of transcription and developmental regulator AUTS2	uniprot
ENSMGAG00000021998	AvBD11	1	0	1	0		1	0	1	0		avian beta-defensin 11 [Source:NCBI gene;Acc:414876] ortholog	ensembl
ENSMGAG00000021529	AvBD4	4.84982e-05	-2.0105	0.000155006	-1.63371		0.634492	0.589686	0.0694344	1.00866		avian beta-defensin 4 [Source:NCBI gene;Acc:414342] ortholog	ensembl
ENSMGAG00000019923	AvBD9	1	0	1	0		1	0	1	0		avian beta-defensin 9 [Source:NCBI gene;Acc:414343] ortholog	ensembl
ENSMGAG00000012083	AVEN	1	-0.0074162	0.0276384	-0.735226		1	0.105394	0.000117917	-0.581836		Apoptosis and caspase activation inhibitor	uniprot
ENSMGAG00000012107	AVL9	1	-0.0899599	0.994552	-0.118793		1	0.221342	0.177353	0.235908		AVL9 cell migration associated [Source:HGNC Symbol;Acc:HGNC:28994]	ensembl
ENSMGAG00000020376	AVPR1A	1	0	1	0		1	0	1	0		arginine vasopressin receptor 1A [Source:HGNC Symbol;Acc:HGNC:895]	ensembl
ENSMGAG00000003443	AVPR1B	1	0	1	0		1	0	1	0		arginine vasopressin receptor 1B [Source:HGNC Symbol;Acc:HGNC:896]	ensembl
ENSMGAG00000002660	AXDND1	0.6063	3.68294	1	0		1	0	0.488607	-3.87866		Axonemal dynein light chain domain containing 1	uniprot
ENSMGAG00000008924	AXIN1	0.372554	-0.177335	0.0388227	-0.621109		1	-0.0711162	0.000375457	-0.473782		axin 1	ensembl
ENSMGAG00000007179	AXIN2	0.518836	0.344604	0.216836	0.520381		0.915088	0.383581	0.00481733	0.612743		axin 2	ensembl
ENSMGAG00000011128	AZI2	0.0363126	0.321846	0.339413	-0.361013		1	0.205381	0.000140629	-0.438932		5-azacytidine induced 2 [Source:HGNC Symbol;Acc:HGNC:24002]	ensembl
ENSMGAG00000012325	AZIN1	0.00399029	-0.318003	3.54082e-05	-0.997945		0.908779	-0.211718	0	-0.85141		antizyme inhibitor 1 [Source:NCBI gene (formerly Entrezgene);Acc:100548641]	ensembl
ENSMGAG00000004993	AZIN2	1	-0.261085	0.864533	-0.561778		1	-0.225959	0.727814	-0.50335		antizyme inhibitor 2 [Source:NCBI gene (formerly Entrezgene);Acc:100549542]	ensembl
ENSMGAG00000010512	B3GALNT1	0.643281	0.355002	0.0433268	0.980303		1	-0.328103	0.454209	0.342399		beta-1,3-N-acetylgalactosaminyltransferase 1 (globoside blood group)	ensembl
ENSMGAG00000011880	B3GALNT2	0.525025	-0.200862	1	-0.118867		1	-0.0513636	0.960415	0.0697841		beta-1,3-N-acetylgalactosaminyltransferase 2 [Source:HGNC Symbol;Acc:HGNC:28596]	ensembl
ENSMGAG00000015911	B3GALT1	1	0	3.34285e-05	3.68937		1	3.09762	1.48912e-08	6.96428		beta-1,3-galactosyltransferase 1	DAVID
ENSMGAG00000015354	B3GALT2	0.726708	0.237321	0.0212598	0.97968		0.464715	-0.724439	1	0.0617919		beta-1,3-galactosyltransferase 2	ensembl
ENSMGAG00000022407	B3GALT5	1	0.2409	0.156066	2.03996		1	-1.34006	0.967367	0.481355		beta-1,3-galactosyltransferase 5 [Source:HGNC Symbol;Acc:HGNC:920]	ensembl
ENSMGAG00000003204	B3GALT6	0.388719	0.531482	0.274701	0.657658		0.928418	0.484564	0.0329607	0.650664		Hexosyltransferase (EC 2.4.1.-)	uniprot
ENSMGAG00000003352	B3GALT9	1	0	1	2.20078		1	0	1	2.17534		beta-1,3-galactosyltransferase 9 [Source:HGNC Symbol;Acc:HGNC:53652]	ensembl
ENSMGAG00000001706	B3GAT1	1	0	1	2.21311		1	0	1	2.18676		beta-1,3-glucuronyltransferase 1 [Source:HGNC Symbol;Acc:HGNC:921]	ensembl
ENSMGAG00000013844	B3GAT2	0.865417	1.21637	1	2.20092		1	-3.22614	0.26826	-2.40635		beta-1,3-glucuronyltransferase 2 [Source:HGNC Symbol;Acc:HGNC:922]	ensembl
ENSMGAG00000015082	B3GLCT	1	-0.076313	0.211389	0.529255		0.534576	-0.549277	0.93586	0.0934122		beta 3-glucosyltransferase [Source:HGNC Symbol;Acc:HGNC:20207]	ensembl
ENSMGAG00000015914	B3GNT2	0.0279173	-0.620375	0.212044	-0.550513		1	-0.133969	1	-0.0227174		UDP-GlcNAc:betaGal beta-1,3-N-acetylglucosaminyltransferase 2 [Source:HGNC Symbol;Acc:HGNC:15629]	ensembl
ENSMGAG00000015463	B3GNT4	9.24447e-06	1.16172	0.0312891	0.819297		1	0.211266	0.957151	-0.09221		UDP-GlcNAc:betaGal beta-1,3-N-acetylglucosaminyltransferase 4 [Source:HGNC Symbol;Acc:HGNC:15683]	ensembl
ENSMGAG00000016047	B3GNT5	0.0598753	-0.610896	0.0927824	0.739069		1	-0.200904	5.13141e-08	1.19329		UDP-GlcNAc:betaGal beta-1,3-N-acetylglucosaminyltransferase 5 [Source:HGNC Symbol;Acc:HGNC:15684]	ensembl
ENSMGAG00000008145	B3GNT7	2.45345e-10	-2.86322	0.0425817	-1.694		0.000733604	-1.98794	0.578813	-0.781956		UDP-GlcNAc:betaGal beta-1,3-N-acetylglucosaminyltransferase 7 [Source:HGNC Symbol;Acc:HGNC:18811]	ensembl
ENSMGAG00000000917	B3GNT9	0.906259	0.261801	0.863292	-0.271581		0.540767	0.7825	0.5132	0.295915		UDP-GlcNAc:betaGal beta-1,3-N-acetylglucosaminyltransferase 9	DAVID
ENSMGAG00000003516	B3GNTL1	0.00171347	0.829925	1	-0.0527965		1	0.222686	0.00395741	-0.621486		UDP-GlcNAc:betaGal beta-1,3-N-acetylglucosaminyltransferase like 1 [Source:HGNC Symbol;Acc:HGNC:21727]	ensembl
ENSMGAG00000013406	B4GALNT3	0.669462	0.215455	0.3194	0.459733		0.465314	0.641561	9.22156e-10	0.934119		Beta-1,4-N-acetylgalactosaminyltransferase (EC 2.4.1.244)	uniprot
ENSMGAG00000002554	B4GALNT4	0.0307795	-0.343348	0.936532	0.156481		0.00796054	-1.05032	0.000142624	-0.508972		beta-1,4-N-acetyl-galactosaminyltransferase 4 [Source:HGNC Symbol;Acc:HGNC:26315]	ensembl
ENSMGAG00000009051	B4GALT1	0.00233695	-0.845871	0.0105683	-1.00981		1	0.17647	1	0.0535685		Beta-1,4-galactosyltransferase 1	uniprot
ENSMGAG00000009980	B4GALT2	1	-0.0216234	1	0.050387		1	-0.127333	1	-0.0145511		beta-1,4-galactosyltransferase 2 [Source:HGNC Symbol;Acc:HGNC:925]	ensembl
ENSMGAG00000018685	B4GALT3	0.799556	-0.120266	1	-0.000738738		0.224862	-0.660045	0.000672014	-0.495601		beta-1,4-galactosyltransferase 3 [Source:NCBI gene;Acc:107049101] ortholog	ensembl
ENSMGAG00000014307	B4GALT4	0.159117	-0.269977	1	-0.0490224		0.870648	-0.275567	1	-0.0143665		beta-1,4-galactosyltransferase 4 [Source:HGNC Symbol;Acc:HGNC:927]	ensembl
ENSMGAG00000010247	B4GALT5	1	-0.072537	0.000447491	1.2738		0.908345	0.353333	3.48136e-34	1.73846		beta-1,4-galactosyltransferase 5	DAVID
ENSMGAG00000010536	B4GALT6	0.501989	0.821715	0.822947	-0.549525		1	0.139441	0.122407	-1.19058		beta-1,4-galactosyltransferase 6	ensembl
ENSMGAG00000004135	B4GALT7	0.060485	-0.315961	1.7028e-05	-1.21223		0.465216	-0.421754	1.34245e-20	-1.27856		beta-1,4-galactosyltransferase 7	DAVID
ENSMGAG00000022882	B4GAT1	3.89679e-10	-0.782366	2.78437e-06	-1.13542		0.194627	-0.51996	0	-0.830879		beta-1,4-glucuronyltransferase 1	ensembl
ENSMGAG00000003279	BAAT	0.906259	-0.0758038	0.000354364	-1.05432		0.412022	-0.469373	0	-1.40819		acyl-coenzyme A amino acid N-acyltransferase 2	ensembl
ENSMGAG00000004487	BABAM1	0.976591	0.0649209	0.0834238	-0.589957		0.870648	-0.281592	2.61883e-14	-0.895624		BRISC and BRCA1 A complex member 1	DAVID
ENSMGAG00000003429	BACE1	0.60975	0.0996751	0.936748	0.116629		0.363662	-0.417414	0.000114259	-0.360192		beta-secretase 1 [Source:HGNC Symbol;Acc:HGNC:933]	ensembl
ENSMGAG00000014564	BACE2	0.515496	-0.284862	0.776699	-0.256263		0.468939	-0.62591	0.0324356	-0.559839		beta-site APP-cleaving enzyme 2	DAVID
ENSMGAG00000014508	BACH1	1	-0.0321321	0.0327644	0.728951		0.578843	0.475646	1.26346e-19	1.27538		BTB domain and CNC homolog 1 [Source:HGNC Symbol;Acc:HGNC:935]	ensembl
ENSMGAG00000013626	BACH2	0.238268	0.474039	0.00260279	1.12222		1	-0.0691587	0.00852453	0.621223		BTB domain and CNC homolog 2 [Source:HGNC Symbol;Acc:HGNC:14078]	ensembl
ENSMGAG00000006862	BAG1	0.930405	-0.118376	0.0169773	-0.795694		0.561855	0.473157	0.448944	-0.167409		BCL2 associated athanogene 1	DAVID
ENSMGAG00000013887	BAG2	4.54612e-19	0.873699	1	0.0740679		0.25185	0.480078	0.00177916	-0.279736		BCL2 associated athanogene 2	DAVID
ENSMGAG00000011390	BAG3	1	0.0358726	0.000418212	-0.865189		1	0.138375	5.11557e-15	-0.722644		BAG cochaperone 3 [Source:HGNC Symbol;Acc:HGNC:939]	ensembl
ENSMGAG00000015387	BAG5	0.0438997	0.916239	0.0334378	0.818186		0.329076	0.849087	0.00524169	0.791074		BAG cochaperone 5 [Source:HGNC Symbol;Acc:HGNC:941]	ensembl
ENSMGAG00000003115	BAHD1	0.253728	-0.243926	1	-0.124554		0.833798	0.340381	0.000189105	0.49785		bromo adjacent homology domain containing 1	ensembl
ENSMGAG00000006251	BAIAP2	0.131858	4.64601	0.399566	1.37411		0.888359	3.61779	1	0.342389		BAI1 associated protein 2	DAVID
ENSMGAG00000020067	BAIAP2	1	0	1	2.21251		1	0	1	2.18595		BAI1 associated protein 2 [Source:NCBI gene;Acc:422077] ortholog	ensembl
ENSMGAG00000001571	BAIAP2L1	0.0412041	-0.480982	0.239944	-0.491628		1	-0.216992	0.453787	-0.19318		BAR/IMD domain containing adaptor protein 2 like 1	ensembl
ENSMGAG00000012521	BAIAP2L2	0.0405581	-1.23596	0.453019	-0.667886		1	-0.295212	0.860725	0.312237		BAR/IMD domain containing adaptor protein 2 like 2 [Source:HGNC Symbol;Acc:HGNC:26203]	ensembl
ENSMGAG00000006563	BAMBI	0.1086	-0.734911	0.366333	-0.540968		0.982785	-0.37306	1	-0.132966		BMP and activin membrane bound inhibitor	ensembl
ENSMGAG00000011285	BANK1	1	0	0.864533	-3.3151		1	3.11882	1	0		B cell scaffold protein with ankyrin repeats 1 [Source:HGNC Symbol;Acc:HGNC:18233]	ensembl
ENSMGAG00000018073	BANP	0.0250439	0.899666	0.208349	0.615656		0.337736	0.961921	0.00372097	0.722625		BTG3 associated nuclear protein [Source:NCBI gene;Acc:415834] ortholog	ensembl
ENSMGAG00000003535	BAP1	0.63226	-0.104397	0.77857	-0.16658		0.639751	-0.315572	0.000635039	-0.336331		BRCA1 associated protein 1 [Source:HGNC Symbol;Acc:HGNC:950]	ensembl
ENSMGAG00000003641	BARD1	0.673482	0.108105	1	-0.0946081		1	-0.0359318	0.0990046	-0.199069		BRCA1 associated RING domain 1 [Source:HGNC Symbol;Acc:HGNC:952]	ensembl
ENSMGAG00000019353	BARHL1	1	0	1	0		1	0	1	0		BarH like homeobox 1 [Source:HGNC Symbol;Acc:HGNC:953]	ensembl
ENSMGAG00000001019	BARX2	1.63547e-06	1.36953	0.0138759	0.861019		1	0.229003	0.39096	-0.233589		BARX homeobox 2 [Source:HGNC Symbol;Acc:HGNC:956]	ensembl
ENSMGAG00000015420	BASP1	1.70879e-05	-0.445001	0.0232758	-0.597248		1	-0.0997922	0.033087	-0.211412		brain abundant membrane attached signal protein 1 [Source:HGNC Symbol;Acc:HGNC:957]	ensembl
ENSMGAG00000012758	BATF	0.000210458	-1.7487	0.382104	-0.796551		0.0697663	-1.43381	0.788687	-0.438783		basic leucine zipper ATF-like transcription factor [Source:HGNC Symbol;Acc:HGNC:958]	ensembl
ENSMGAG00000020333	BATF3	0.00328267	-1.46672	0.00627801	-2.71726		0.035513	-1.72093	0.000417557	-2.93296		basic leucine zipper ATF-like transcription factor 3 [Source:HGNC Symbol;Acc:HGNC:28915]	ensembl
ENSMGAG00000012463	BAZ1A	0.384608	-0.139548	0.230876	0.367381		1	0.118675	7.33195e-14	0.665831		bromodomain adjacent to zinc finger domain 1A [Source:HGNC Symbol;Acc:HGNC:960]	ensembl
ENSMGAG00000019801	BAZ1B	0.861538	0.237317	0.284297	0.662634		0.620851	0.769152	1.25305e-08	1.24368		bromodomain adjacent to zinc finger domain 1B [Source:NCBI gene;Acc:427819] ortholog	ensembl
ENSMGAG00000001728	BAZ1B	0.367629	0.185912	0.516865	-0.309625		0.563174	0.434075	1	-0.0207887		bromodomain adjacent to zinc finger domain 1B	DAVID
ENSMGAG00000012953	BAZ2B	0.000104868	-0.617496	0.419755	0.34853		1	0.193496	2.24048e-23	1.20033		bromodomain adjacent to zinc finger domain 2B	DAVID
ENSMGAG00000012627	BBOF1	0.0393528	-2.33751	1	-0.28164		0.876531	-0.824091	0.504926	1.2951		basal body orientation factor 1 [Source:HGNC Symbol;Acc:HGNC:19855]	ensembl
ENSMGAG00000001772	BBOX1	0.140607	-0.283415	0.000443336	-0.995655		0.471715	0.427427	0.128488	-0.245166		gamma-butyrobetaine hydroxylase 1 [Source:HGNC Symbol;Acc:HGNC:964]	ensembl
ENSMGAG00000010562	BBS12	0.603722	0.345292	0.656551	0.345005		1	0.235441	0.525549	0.266601		Bardet-Biedl syndrome 12 [Source:HGNC Symbol;Acc:HGNC:26648]	ensembl
ENSMGAG00000000999	BBS2	0.361055	-0.215305	0.681637	-0.231842		1	-0.14676	0.608192	-0.124027		Bardet-Biedl syndrome 2	DAVID
ENSMGAG00000001876	BBS4	0.0176845	0.645887	0.000105055	1.28338		1	0.0485894	2.65801e-05	0.730283		Bardet-Biedl syndrome 4 [Source:HGNC Symbol;Acc:HGNC:969]	ensembl
ENSMGAG00000010423	BBS5	0.00911635	0.466973	0.00135288	0.910444		1	0.0995515	2.11208e-06	0.584642		Bardet-Biedl syndrome 5	ensembl
ENSMGAG00000010639	BBS7	0.621427	0.193377	0.308135	0.432158		1	-0.17682	0.826666	0.0996548		Bardet-Biedl syndrome 7 [Source:HGNC Symbol;Acc:HGNC:18758]	ensembl
ENSMGAG00000012081	BBS9	0.479414	-0.379626	0.531974	0.351142		1	0.196355	6.34163e-05	0.975951		Bardet-Biedl syndrome 9 [Source:HGNC Symbol;Acc:HGNC:30000]	ensembl
ENSMGAG00000014384	BBX	0.352968	0.351117	5.24183e-05	1.46439		0.184188	0.91434	4.79812e-39	2.06745		BBX high mobility group box domain containing [Source:HGNC Symbol;Acc:HGNC:14422]	ensembl
ENSMGAG00000022569	BCAN	0.00205315	1.39933	0.00345069	2.36785		0.0646776	-2.33799	0.000298569	-1.33154		brevican [Source:NCBI gene;Acc:425976] ortholog	ensembl
ENSMGAG00000009722	BCAP29	0.00841983	0.34316	0.107405	0.453924		1	-0.0827644	0.778573	0.0676329		B-cell receptor associated protein 29	DAVID
ENSMGAG00000021687	BCAP31	0.44129	-0.153261	0.00937143	-0.740553		0.2799	-0.510501	0	-1.05636		B-cell receptor-associated protein 31 [Source:NCBI gene;Acc:100857815] ortholog	ensembl
ENSMGAG00000018838	BCAR1	0.00024542	-0.606396	0.0365477	-0.646108		1	-0.030346	1	-0.0251148		BCAR1, Cas family scaffolding protein [Source:NCBI gene;Acc:415691] ortholog	ensembl
ENSMGAG00000007855	BCAR3	1	0.019359	0.0234257	-0.785135		1	0.155301	0.00143666	-0.603106		breast cancer anti-estrogen resistance 3	DAVID
ENSMGAG00000009281	BCAS1	0.0186211	5.36285	0.00119897	3.81536	x	1	2.26269	0.540211	0.674058		brain enriched myelin associated protein 1 [Source:HGNC Symbol;Acc:HGNC:974]	ensembl
ENSMGAG00000013635	BCAT1	0.0459219	-0.436533	1	0.105358		0.982631	0.247383	3.48501e-08	0.831665		branched chain amino acid transaminase 1	ensembl
ENSMGAG00000022595	BCDIN3D	0.231331	0.412622	0.373043	-0.41694		1	0.188329	0.0078143	-0.596998		BCDIN3 domain containing RNA methyltransferase [Source:HGNC Symbol;Acc:HGNC:27050]	ensembl
ENSMGAG00000010452	BCHE	0.0970313	4.84207	0.0422312	3.31694		1	2.26273	0.810122	0.691322		butyrylcholinesterase [Source:HGNC Symbol;Acc:HGNC:983]	ensembl
ENSMGAG00000013752	BCKDHB	0.954066	0.109105	1	0.0249631		1	-0.0441942	0.980855	-0.0946718		branched chain keto acid dehydrogenase E1 subunit beta [Source:HGNC Symbol;Acc:HGNC:987]	ensembl
ENSMGAG00000008930	BCL10	1	0.105135	1	0.118062		1	0.0683185	0.846351	0.11886		B-cell CLL/lymphoma 10	DAVID
ENSMGAG00000013042	BCL11A	1	0.534694	1	0.361449		1	1.09825	0.875956	0.976356		BAF chromatin remodeling complex subunit BCL11A [Source:HGNC Symbol;Acc:HGNC:13221]	ensembl
ENSMGAG00000013835	BCL11B	1	0	1	-0.243599		1	2.26319	1	2.17534		BAF chromatin remodeling complex subunit BCL11B [Source:HGNC Symbol;Acc:HGNC:13222]	ensembl
ENSMGAG00000004792	BCL2	1	-0.145421	0.716046	-0.318661		0.847962	0.473756	0.501656	0.341693		BCL2 apoptosis regulator [Source:HGNC Symbol;Acc:HGNC:990]	ensembl
ENSMGAG00000008347	BCL2A1	0.688514	-0.985187	0.7232	-2.02993		0.73629	-1.4184	0.26826	-2.40635		BCL2 related protein A1 [Source:HGNC Symbol;Acc:HGNC:991]	ensembl
ENSMGAG00000007187	BCL2L1	0.00356533	-0.384696	3.00143e-07	-1.25144		0.592688	0.337528	3.46891e-06	-0.487883		BCL2 like 1	ensembl
ENSMGAG00000013479	BCL2L13	0.75161	-0.116431	0.554742	-0.273151		0.942086	0.24265	0.513906	0.127781		BCL2 like 13	DAVID
ENSMGAG00000013852	BCL2L14	1	0	1	0		1	0	1	0		BCL2 like 14 [Source:HGNC Symbol;Acc:HGNC:16657]	ensembl
ENSMGAG00000005551	BCL2L15	1	-0.0177571	1	-1.63101		1	1.23689	1	-0.306235		BCL2 like 15	ensembl
ENSMGAG00000007602	BCL6	3.09883e-11	1.06803	0.00036655	0.971946		0.0446985	0.818331	2.63529e-10	0.762418		BCL6 transcription repressor [Source:HGNC Symbol;Acc:HGNC:1001]	ensembl
ENSMGAG00000004575	BCL7A	0.00224653	0.792804	7.9067e-10	1.84572		1	0.113174	2.8147e-15	1.20079		BAF chromatin remodeling complex subunit BCL7A [Source:HGNC Symbol;Acc:HGNC:1004]	ensembl
ENSMGAG00000001160	BCL7B	0.729269	-0.105627	1	0.013246		1	-0.178203	1	-0.0188032		BAF chromatin remodeling complex subunit BCL7B	ensembl
ENSMGAG00000014451	BCL9	0.944114	0.109046	0.353248	0.502227		1	0.077133	0.000950004	0.512676		BCL9 transcription coactivator	ensembl
ENSMGAG00000004151	BCL9L	0.335622	0.304712	0.318066	0.534219		0.308063	0.817851	1.82628e-13	1.09022		BCL9 like [Source:HGNC Symbol;Acc:HGNC:23688]	ensembl
ENSMGAG00000013030	BCLAF1	0.0238935	-0.253117	0.309594	-0.311147		1	0.099664	0.559854	0.0821071		BCL2 associated transcription factor 1 [Source:HGNC Symbol;Acc:HGNC:16863]	ensembl
ENSMGAG00000006799	BCO1	0.534536	1.09333	0.493377	0.991357		1	0.123962	1	0.0631177		beta-carotene oxygenase 1	ensembl
ENSMGAG00000004539	BCO2	0.356365	4.0857	1	2.21299		1	0	0.65043	-2.09801		beta-carotene oxygenase 2 [Source:HGNC Symbol;Acc:HGNC:18503]	ensembl
ENSMGAG00000021351	BCR	0.136289	1.37073	0.0204537	1.43641		0.589985	1.42971	9.70479e-05	1.52008		BCR, RhoGEF and GTPase activating protein [Source:NCBI gene;Acc:416952] ortholog	ensembl
ENSMGAG00000008006	BCR	0.0909522	0.7301	0.0105302	1.34767		0.985123	0.507276	4.28114e-06	1.17449		BCR, RhoGEF and GTPase activating protein	DAVID
ENSMGAG00000011442	BCS1L	0.00109412	0.659944	0.412413	-0.349433		1	0.147336	1.69801e-07	-0.8181		BCS1 homolog, ubiquinol-cytochrome c reductase complex chaperone [Source:HGNC Symbol;Acc:HGNC:1020]	ensembl
ENSMGAG00000006928	BDH1	0.188138	0.19114	0.0405639	0.598671		0.0116148	-0.834977	0.000108991	-0.386825		3-hydroxybutyrate dehydrogenase 1	ensembl
ENSMGAG00000011376	BDH2	0.424502	0.446973	0.372493	0.43048		0.383938	0.770134	0.00134616	0.799947		3-hydroxybutyrate dehydrogenase 2 [Source:HGNC Symbol;Acc:HGNC:32389]	ensembl
ENSMGAG00000015385	BDKRB1	8.18535e-07	-1.26427	0.000996333	-1.11949		1	-0.239085	1	-0.0564324		bradykinin receptor B1	DAVID
ENSMGAG00000015383	BDKRB2	0.55678	-0.792711	0.099517	-1.62114		1	-0.221755	0.474003	-1.00081		bradykinin receptor B2	ensembl
ENSMGAG00000015359	BDNF	0.0380945	-0.527784	1.82862e-10	-2.31129		1	-0.06121	1.07513e-12	-1.8091		brain derived neurotrophic factor [Source:HGNC Symbol;Acc:HGNC:1033]	ensembl
ENSMGAG00000013326	BEGAIN	1	0	1	-0.243614		1	2.26308	1	2.17531		brain enriched guanylate kinase associated [Source:HGNC Symbol;Acc:HGNC:24163]	ensembl
ENSMGAG00000013515	BEND3	0.00220666	-0.446407	0.00170868	-0.890198		1	-0.1019	0.000109892	-0.506095		BEN domain containing 3	DAVID
ENSMGAG00000012172	BEND4	1	-0.146308	0.781548	0.734036		1	-0.278674	0.648334	0.634927		BEN domain containing 4 [Source:HGNC Symbol;Acc:HGNC:23815]	ensembl
ENSMGAG00000010874	BEND5	0.0768857	-0.444766	0.935077	-0.148553		0.424141	-0.542615	0.433933	-0.207801		BEN domain containing 5 [Source:HGNC Symbol;Acc:HGNC:25668]	ensembl
ENSMGAG00000013890	BEND6	0.0576444	-0.721874	0.0460729	-0.816326		0.675103	0.502523	0.252004	0.446585		BEN domain containing 6	ensembl
ENSMGAG00000004840	BEND7	1	0.0410556	1	-0.107971		1	0.123179	1	0.0134093		BEN domain containing 7	DAVID
ENSMGAG00000009495	BEST1	0.609676	0.857518	0.764048	0.587828		1	0.115832	1	-0.103436		bestrophin 1	ensembl
ENSMGAG00000014714	BEST3	1	0	1	2.21275		1	0	1	2.18636		bestrophin 3 [Source:HGNC Symbol;Acc:HGNC:17105]	ensembl
ENSMGAG00000010158	BEST4	1	0	1	0		1	0	1	0		bestrophin 4	ensembl
ENSMGAG00000008936	BET1	0.0153469	0.466531	1	0.0450376		1	0.190425	0.295536	-0.19259		Bet1 golgi vesicular membrane trafficking protein	DAVID
ENSMGAG00000002680	BET1L	0.620642	0.171443	1	0.0124401		1	0.00805305	0.700516	-0.112858		Bet1 golgi vesicular membrane trafficking protein like	ensembl
ENSMGAG00000001067	BFAR	5.54172e-09	-0.720958	0.0608305	-0.525573		1	0.00305873	0.0506139	0.239887		bifunctional apoptosis regulator	ensembl
ENSMGAG00000004415	BFSP1	1	0	1	0		1	0	1	0		beaded filament structural protein 1 [Source:HGNC Symbol;Acc:HGNC:1040]	ensembl
ENSMGAG00000011532	BFSP2	1	2.31406	1	0		1	0	1	-2.48296		beaded filament structural protein 2 [Source:HGNC Symbol;Acc:HGNC:1041]	ensembl
ENSMGAG00000019909	BG1	0.9257	0.831699	1	-0.236737		0.891545	-2.13682	0.0597017	-3.20736		BG-like antigen 1 [Source:NCBI gene;Acc:426940] ortholog	ensembl
ENSMGAG00000018007	BG1	0.107012	1.83857	1	0.25475		1	0.477347	0.255495	-1.09327		BG-like antigen 1 [Source:NCBI gene;Acc:426940] ortholog	ensembl
ENSMGAG00000017917	BG1	1	-0.00887234	1	0.259514		1	0.738619	0.965058	1.05496		BG-like antigen 1 [Source:NCBI gene;Acc:426940] ortholog	ensembl
ENSMGAG00000018356	BG1	0.565482	-1.34572	1	-1.10084		0.66394	-1.99776	0.96603	-1.72207		BG-like antigen 1 [Source:NCBI gene;Acc:426940] ortholog	ensembl
ENSMGAG00000019707	BG1	0.935882	-0.920507	0.334019	2.26681		0.702769	-2.41165	1	0.791777		BG-like antigen 1 [Source:NCBI gene;Acc:426940] ortholog	ensembl
ENSMGAG00000015527	BHLHA15	1.12786e-09	1.67919	1	-0.139967		0.0268658	1.25472	0.0151768	-0.521399		basic helix-loop-helix family member a15	DAVID
ENSMGAG00000015474	BHLHA9	1	0	1	0		1	0	1	0		basic helix-loop-helix family member a9 [Source:HGNC Symbol;Acc:HGNC:35126]	ensembl
ENSMGAG00000006134	BHLHE23	1	2.32632	1	0		1	0	1	-2.49158		basic helix-loop-helix family member e23	DAVID
ENSMGAG00000018338	BHLHE40	9.90949e-08	-0.891119	0.919917	-0.14171		0.933562	-0.247573	3.31755e-06	0.546328		basic helix-loop-helix family member e40 [Source:HGNC Symbol;Acc:HGNC:1046]	ensembl
ENSMGAG00000002729	BICC1	0.000199893	0.723541	4.79205e-05	1.60977		0.812694	0.461989	8.93353e-30	1.38488		BicC family RNA binding protein 1 [Source:HGNC Symbol;Acc:HGNC:19351]	ensembl
ENSMGAG00000005666	BICD2	0.674043	0.128135	0.0221441	0.71281		0.287948	0.560516	5.12642e-24	1.18631		BICD cargo adaptor 2	DAVID
ENSMGAG00000008935	BICDL1	1	0	1	0		1	0	1	0		BICD family like cargo adaptor 1	uniprot
ENSMGAG00000010011	BICRAL	1	-0.132727	0.069616	0.815038		1	0.351848	2.0421e-10	1.33672		BRD4 interacting chromatin remodeling complex associated protein like [Source:HGNC Symbol;Acc:HGNC:21111]	ensembl
ENSMGAG00000013482	BID	7.44436e-06	0.526318	0.0446524	0.56916		0.485469	-0.397404	0.00214619	-0.314279		BH3 interacting domain death agonist	ensembl
ENSMGAG00000020083	BIK	0.53148	0.553011	0.0182418	-1.45469		0.839376	0.605329	0.00700392	-1.36556		BCL2 interacting killer [Source:NCBI gene;Acc:776149] ortholog	ensembl
ENSMGAG00000011730	BIN1	5.58483e-14	2.10444	5.78432e-13	2.49124	x	0.0684925	1.27742	1.67338e-39	1.69406		Bridging integrator 1	uniprot
ENSMGAG00000001776	BIN2	1	0	1	0		1	0	1	0		bridging integrator 2 [Source:HGNC Symbol;Acc:HGNC:1053]	ensembl
ENSMGAG00000015174	BIRC2	0.0480506	-0.308123	0.277502	-0.337676		0.0626319	0.635357	1.92458e-08	0.645321		baculoviral IAP repeat containing 2	ensembl
ENSMGAG00000011117	BIRC6	0.662225	-0.246379	2.95142e-05	2.11175		0.341558	1.07296	1.36996e-111	3.47233		baculoviral IAP repeat containing 6	ensembl
ENSMGAG00000018176	BIRC6	0.304003	-0.24175	0.511393	-0.293986		1	0.20265	0.30863	0.191315		baculoviral IAP repeat containing 6 [Source:NCBI gene;Acc:421463] ortholog	ensembl
ENSMGAG00000006164	BIRC7	0.916101	-0.944204	0.921193	0.478921		1	0.290866	0.194135	1.76234		baculoviral IAP repeat containing 7	ensembl
ENSMGAG00000015521	BLCAP	1	-0.0386589	0.00924732	-0.736472		1	0.189401	0.000225213	-0.467292		BLCAP apoptosis inducing factor	ensembl
ENSMGAG00000022345	BLec1	0.747356	-0.858113	0.269031	1.13648		1	-0.416014	0.0506204	1.62594		C-type lectin domain family 2 member B	ensembl
ENSMGAG00000014205	BLK	0.906259	-3.19484	1	0		1	-3.25267	1	0		BLK proto-oncogene, Src family tyrosine kinase	DAVID
ENSMGAG00000010473	BLM	0.744183	0.0874006	0.0185864	-0.625929		0.820964	-0.251078	0	-0.923452		BLM RecQ like helicase	ensembl
ENSMGAG00000006087	BLMH	1	-0.0387673	0.00337441	-0.719998		0.681381	0.288949	0.000221121	-0.352096		bleomycin hydrolase [Source:HGNC Symbol;Acc:HGNC:1059]	ensembl
ENSMGAG00000009217	BLNK	1	0	1	0		1	0	1	0		B-cell linker protein	ensembl
ENSMGAG00000007586	BLOC1S2	0.63675	0.157953	0.139944	-0.544939		0.923453	0.280398	0.00607725	-0.387029		biogenesis of lysosomal organelles complex 1 subunit 2 [Source:HGNC Symbol;Acc:HGNC:20984]	ensembl
ENSMGAG00000007830	BLOC1S4	1.45409e-05	0.637745	0.823099	-0.178378		1	0.149574	3.74697e-07	-0.627221		biogenesis of lysosomal organelles complex 1 subunit 4	ensembl
ENSMGAG00000022135	BLOC1S5	5.89924e-05	0.486928	0.0825333	0.494487		1	0.0281993	0.681803	0.0751082		biogenesis of lysosomal organelles complex 1 subunit 5	ensembl
ENSMGAG00000007293	BLOC1S6	0.836095	0.170643	0.845751	-0.201879		1	0.285192	1	-0.0445777		biogenesis of lysosomal organelles complex 1 subunit 6 [Source:HGNC Symbol;Acc:HGNC:8549]	ensembl
ENSMGAG00000012314	BLVRA	1	-0.056016	0.577368	0.57315		1	-0.00709031	0.325783	0.647653		biliverdin reductase A [Source:HGNC Symbol;Acc:HGNC:1062]	ensembl
ENSMGAG00000014347	BLZF1	1.93348e-08	0.912828	0.00204288	0.886291		0.67532	0.390032	0.00146108	0.403833		basic leucine zipper nuclear factor 1 [Source:HGNC Symbol;Acc:HGNC:1065]	ensembl
ENSMGAG00000012028	BMF	1	0.256701	0.108238	0.896458		0.712452	0.779484	0.000479781	1.45492		Bcl2 modifying factor	DAVID
ENSMGAG00000020909	BMP10	1	0	1	0		1	0	1	0		bone morphogenetic protein 10	ensembl
ENSMGAG00000009744	BMP15	0.60607	-3.67262	1	0.107666		1	-0.105303	0.270015	3.91657		bone morphogenetic protein 15	DAVID
ENSMGAG00000006552	BMP2	0.614243	0.488907	0.0385614	1.61725		0.23939	-1.67201	0.460497	-0.509412		bone morphogenetic protein 2 [Source:HGNC Symbol;Acc:HGNC:1069]	ensembl
ENSMGAG00000007258	BMP2K	1	-0.0302116	0.479528	0.292232		1	0.152744	3.62632e-07	0.517572		BMP2 inducible kinase	DAVID
ENSMGAG00000007405	BMP3	1	0.0893102	0.472832	0.374113		0.00237263	-1.2779	3.26897e-08	-0.952068		bone morphogenetic protein 3	ensembl
ENSMGAG00000013812	BMP4	4.6748e-06	0.678052	0.062552	0.659895		0.000202114	-1.33183	7.11836e-21	-1.30784		bone morphogenetic protein 4 [Source:HGNC Symbol;Acc:HGNC:1071]	ensembl
ENSMGAG00000003761	BMP6	1	-0.0916533	0.0139467	1.09341		0.000796337	-1.66841	0.0987141	-0.446435		bone morphogenetic protein 6 [Source:HGNC Symbol;Acc:HGNC:1073]	ensembl
ENSMGAG00000009085	BMP7	0.130056	0.558563	1	-0.0805044		0.00253328	1.36861	0.000321278	0.767825		bone morphogenetic protein 7	ensembl
ENSMGAG00000012062	BMPER	1	-0.0162001	0.46891	0.379274		0.123572	1.06504	4.93175e-09	1.49516		BMP binding endothelial regulator [Source:HGNC Symbol;Acc:HGNC:24154]	ensembl
ENSMGAG00000002464	BMPR1A	1	0.0914375	0.0504035	0.791708		0.862559	0.411296	8.70894e-14	1.15202		bone morphogenetic protein receptor type 1A [Source:HGNC Symbol;Acc:HGNC:1076]	ensembl
ENSMGAG00000011094	BMPR1B	0.672787	-0.412524	0.000734871	-1.73412		1	0.284026	0.0665839	-0.996381		bone morphogenetic protein receptor type 1B [Source:HGNC Symbol;Acc:HGNC:1077]	ensembl
ENSMGAG00000008156	BMPR2	0.633402	0.249707	1.84988e-06	1.63101		0.942227	0.340367	6.11738e-33	1.75797		bone morphogenetic protein receptor type 2 [Source:HGNC Symbol;Acc:HGNC:1078]	ensembl
ENSMGAG00000001170	BMS1	0.148444	-0.193665	0.153345	-0.408747		1	0.0242703	0.199266	-0.150488		BMS1 ribosome biogenesis factor [Source:HGNC Symbol;Acc:HGNC:23505]	ensembl
ENSMGAG00000019869	BMT2	0.055226	0.577712	0.104167	0.593031		0.373882	0.664881	6.64328e-05	0.714215		base methyltransferase of 25S rRNA 2 homolog [Source:HGNC Symbol;Acc:HGNC:26475]	ensembl
ENSMGAG00000014692	BMX	1	0	1	0		1	0	1	0		Tyrosine-protein kinase (EC 2.7.10.2)	uniprot
ENSMGAG00000018273	BMX	1	0	1	0		1	0	1	0		BMX non-receptor tyrosine kinase [Source:NCBI gene;Acc:428003] ortholog	ensembl
ENSMGAG00000007844	BNC1	0.242135	0.59893	5.0902e-13	2.80776		0.597975	0.81783	3.6333e-75	3.0735		basonuclin 1 [Source:HGNC Symbol;Acc:HGNC:1081]	ensembl
ENSMGAG00000021479	BNC2	0.00779988	0.918311	0.000485868	1.20176		0.299572	0.825757	1.06553e-08	1.14509		basonuclin 2 [Source:HGNC Symbol;Acc:HGNC:30988]	ensembl
ENSMGAG00000003611	BNIP1	0.21419	0.275196	0.489321	-0.310779		1	0.0508851	0.00145875	-0.49268		BCL2 interacting protein 1 [Source:HGNC Symbol;Acc:HGNC:1082]	ensembl
ENSMGAG00000004603	BNIP2	0.0898705	0.232784	1	-0.0362342		1	0.162551	0.782615	-0.065967		BCL2 interacting protein 2	DAVID
ENSMGAG00000011844	BNIP3	0.000329412	0.486737	0.771327	-0.186627		1	0.188289	4.65551e-05	-0.442157		BCL2 interacting protein 3	DAVID
ENSMGAG00000021581	BNIP3L	2.88464e-05	0.494751	0.107371	0.455125		1	0.157398	0.17147	0.156804		BCL2 interacting protein 3 like [ Meleagris gallopavo (turkey) ]	NCBI
ENSMGAG00000014333	BOC	0.0709959	-0.421504	1	-0.0451684		0.719439	0.339629	4.20248e-06	0.756905		BOC cell adhesion associated, oncogene regulated [Source:HGNC Symbol;Acc:HGNC:17173]	ensembl
ENSMGAG00000003652	BOD1	0.0236322	0.431098	0.944845	-0.131167		0.741278	0.34295	0.229769	-0.183411		biorientation of chromosomes in cell division 1	DAVID
ENSMGAG00000003450	BOK	0.115042	0.92262	0.893307	-0.344955		1	0.265365	0.0327351	-0.963476		BCL2 family apoptosis regulator BOK [Source:HGNC Symbol;Acc:HGNC:1087]	ensembl
ENSMGAG00000008997	BOLA3	9.15211e-05	0.630201	0.944384	-0.17094		0.409992	-0.606584	2.12025e-22	-1.36827		bolA family member 3	DAVID
ENSMGAG00000020859	BOLL	0.621785	1.12065	0.00804913	2.45234		1	0.204571	0.03435	1.56255		boule homolog, RNA binding protein [Source:HGNC Symbol;Acc:HGNC:14273]	ensembl
ENSMGAG00000014950	BORA	0.356586	0.20954	0.226703	0.442479		1	-0.0271466	0.0918763	0.245654		BORA aurora kinase A activator [Source:HGNC Symbol;Acc:HGNC:24724]	ensembl
ENSMGAG00000016003	BORCS5	0.0233288	-0.521154	0.00032414	-1.24429		1	0.13396	0.00678557	-0.54949		BLOC-1 related complex subunit 5 [Source:HGNC Symbol;Acc:HGNC:17950]	ensembl
ENSMGAG00000004466	BORCS8	0.334977	0.259301	1	0.118304		1	-0.147346	0.197024	-0.246463		BLOC-1 related complex subunit 8 [Source:HGNC Symbol;Acc:HGNC:37247]	ensembl
ENSMGAG00000013525	BPGM	0.219073	0.254557	0.021156	0.680314		1	-0.0732822	0.00147297	0.390106		bisphosphoglycerate mutase	ensembl
ENSMGAG00000004203	BPHL	0.487273	0.279561	0.989859	-0.165705		0.726409	-0.442036	0.000326985	-0.847056		biphenyl hydrolase like [Source:HGNC Symbol;Acc:HGNC:1094]	ensembl
ENSMGAG00000007674	BPIFB4	0.287968	4.36428	0.362529	2.25856		1	2.26269	1	0.100766		BPI fold containing family B member 4 [Source:HGNC Symbol;Acc:HGNC:16179]	ensembl
ENSMGAG00000009194	BPNT1	3.35956e-07	0.774787	1	0.0539479		0.516231	0.458475	0.105436	-0.225089		3'(2'), 5'-bisphosphate nucleotidase 1 [Source:HGNC Symbol;Acc:HGNC:1096]	ensembl
ENSMGAG00000011028	BPNT2	2.53011e-07	-0.598199	1.43583e-06	-1.24655		0.99092	-0.191566	2.62337e-15	-0.800168		3'(2'), 5'-bisphosphate nucleotidase 2 [Source:HGNC Symbol;Acc:HGNC:26019]	ensembl
ENSMGAG00000007560	BPTF	0.541126	0.167228	0.0136143	0.821348		0.514613	0.493496	4.59377e-31	1.19066		bromodomain PHD finger transcription factor [Source:HGNC Symbol;Acc:HGNC:3581]	ensembl
ENSMGAG00000005321	BRAP	0.714989	-0.0999472	0.574854	-0.235502		1	-0.0304609	0.406828	-0.126187		BRCA1 associated protein [Source:HGNC Symbol;Acc:HGNC:1099]	ensembl
ENSMGAG00000002909	BRAT1	0.42297	0.168032	1	0.021796		0.926885	-0.248074	0.00485444	-0.355488		BRCA1 associated ATM activator 1	DAVID
ENSMGAG00000015077	BRCA2	3.83118e-05	0.663002	0.084761	0.537024		0.47876	0.459978	0.00301833	0.373658		BRCA2, DNA repair associated	DAVID
ENSMGAG00000009056	BRCC3	0.00663748	0.490694	0.699091	0.216074		1	0.110999	0.567179	-0.120644		BRCA1/BRCA2-containing complex subunit 3	ensembl
ENSMGAG00000007779	BRD1	1	-0.00892467	0.0360092	0.641853		1	0.0287294	4.99956e-07	0.720416		bromodomain containing 1 [Source:HGNC Symbol;Acc:HGNC:1102]	ensembl
ENSMGAG00000007899	BRD2	0.257557	-0.205897	0.0122871	-0.700063		1	0.0804214	0.000268224	-0.372214		bromodomain containing 2	DAVID
ENSMGAG00000006900	BRD3	0.404281	-0.209098	0.247708	0.404683		0.888359	-0.271571	0.00468383	0.384856		bromodomain containing 3 [Source:HGNC Symbol;Acc:HGNC:1104]	ensembl
ENSMGAG00000022129	BRD3OS	1	-0.576021	0.0765513	2.47017		0.539103	-2.15018	0.499424	0.917173		BRD3 opposite strand [ Meleagris gallopavo (turkey) ]	NCBI
ENSMGAG00000004779	BRD7	1	0.00966477	0.606749	-0.224682		1	-0.087019	0.00529481	-0.281141		bromodomain containing 7	DAVID
ENSMGAG00000003959	BRD8	0.0781256	-0.241041	1	-0.0304184		0.496118	-0.385514	0.288486	-0.133452		bromodomain containing 8	ensembl
ENSMGAG00000001853	BRD9	0.533846	-0.142425	1	0.0473814		0.205689	-0.590336	0.00349843	-0.360167		bromodomain containing 9 [Source:HGNC Symbol;Acc:HGNC:25818]	ensembl
ENSMGAG00000008323	BRDT	1	0	1	0		1	0	1	0		Bromodomain testis associated	uniprot
ENSMGAG00000013493	BRF1	0.387176	-0.272392	0.416961	-0.384621		1	0.0509443	1	-0.0202382		BRF1 RNA polymerase III transcription initiation factor subunit [Source:HGNC Symbol;Acc:HGNC:11551]	ensembl
ENSMGAG00000001861	BRF2	0.846053	-0.164809	0.0464523	-0.722892		1	-0.0567999	0.0100122	-0.572179		BRF2 RNA polymerase III transcription initiation factor subunit [Source:HGNC Symbol;Acc:HGNC:17298]	ensembl
ENSMGAG00000002625	BRI3BP	0.107852	0.227408	0.99113	-0.110765		0.681381	0.324912	1	0.0277541		BRI3 binding protein	ensembl
ENSMGAG00000006192	BRICD5	1	-2.33646	1	0.592772		1	-0.116154	0.810122	3.01261		BRICHOS domain containing 5	ensembl
ENSMGAG00000003244	BRINP1	0.410591	-4.14022	1	0		0.728359	-4.20639	1	0		BMP/retinoic acid inducible neural specific 1 [Source:HGNC Symbol;Acc:HGNC:2687]	ensembl
ENSMGAG00000002422	BRINP2	1	-2.33675	0.864533	3.04179		1	-2.38631	0.810122	3.01261		BMP/retinoic acid inducible neural specific 2	ensembl
ENSMGAG00000001340	BRINP3	1	0	1	0		1	0	1	0		BMP/retinoic acid inducible neural specific 3 [Source:HGNC Symbol;Acc:HGNC:22393]	ensembl
ENSMGAG00000007574	BRIP1	0.179739	0.279119	0.00139356	0.935405		1	0.057707	2.15979e-09	0.753947		BRCA1 interacting protein C-terminal helicase 1	ensembl
ENSMGAG00000018680	BRIX1	1	-0.0040108	0.000749811	-0.943182		0.250832	0.541962	0.00385721	-0.356976		biogenesis of ribosomes BRX1 [Source:HGNC Symbol;Acc:HGNC:24170]	ensembl
ENSMGAG00000012520	BRMS1L	0.260729	0.237036	0.00663533	-0.786445		0.228636	0.577413	0.00213822	-0.407856		BRMS1 like transcriptional repressor [Source:HGNC Symbol;Acc:HGNC:20512]	ensembl
ENSMGAG00000008880	BROX	0.986312	0.120776	0.873467	0.173202		0.903265	0.312432	0.0479837	0.405093		BRO1 domain and CAAX motif containing [Source:HGNC Symbol;Acc:HGNC:26512]	ensembl
ENSMGAG00000008276	BRPF1	0.175929	-0.228441	0.136147	-0.480643		0.888359	-0.245508	0.00019403	-0.458521		bromodomain and PHD finger containing 1 [Source:HGNC Symbol;Acc:HGNC:14255]	ensembl
ENSMGAG00000000829	BRPF3	0.954662	-0.0801441	0.729119	0.200806		1	-0.16414	0.34181	0.158699		bromodomain and PHD finger containing 3 [Source:HGNC Symbol;Acc:HGNC:14256]	ensembl
ENSMGAG00000003548	BRS3	1	0	1	0		1	0	1	0		bombesin receptor subtype 3 [Source:HGNC Symbol;Acc:HGNC:1113]	ensembl
ENSMGAG00000008533	BRSK2	0.960362	-0.778852	0.779082	0.627974		1	0.551712	0.0169321	2.02185		BR serine/threonine kinase 2 [Source:HGNC Symbol;Acc:HGNC:11405]	ensembl
ENSMGAG00000014556	BRWD1	1	-0.0588354	0.269919	0.393751		0.758671	0.323145	8.0411e-15	0.815188		bromodomain and WD repeat domain containing 1 [Source:HGNC Symbol;Acc:HGNC:12760]	ensembl
ENSMGAG00000004860	BRWD3	0.558253	-0.214679	0.216836	0.529597		0.5989	0.506924	1.04993e-15	1.2906		bromodomain and WD repeat domain containing 3 [Source:HGNC Symbol;Acc:HGNC:17342]	ensembl
ENSMGAG00000004915	BSDC1	1	0.0109052	1	-0.0636563		1	0.0548863	1	0.0221157		BSD domain containing 1	DAVID
ENSMGAG00000003132	BSG	0.0252945	-0.253306	0.0603501	-0.529601		0.165901	-0.558427	0	-0.794376		basigin (Ok blood group) [Source:HGNC Symbol;Acc:HGNC:1116]	ensembl
ENSMGAG00000001851	BSPRY	1	-0.0187757	0.284597	-1.11996		1	-0.452723	0.0282253	-1.50505		B-box and SPRY domain containing [Source:HGNC Symbol;Acc:HGNC:18232]	ensembl
ENSMGAG00000012635	BST1	0.112136	0.429949	0.010712	0.9095		1	-0.258185	0.195691	0.264214		bone marrow stromal cell antigen 1 [Source:HGNC Symbol;Acc:HGNC:1118]	ensembl
ENSMGAG00000009165	BTAF1	0.972159	-0.0658636	0.0543053	0.632814		0.874967	0.286545	6.50494e-24	1.0263		B-TFIID TATA-box binding protein associated factor 1 [Source:HGNC Symbol;Acc:HGNC:17307]	ensembl
ENSMGAG00000007743	BTBD1	0.136066	0.201766	0.27951	-0.374805		1	0.0428087	4.50761e-08	-0.494459		BTB domain containing 1 [Source:HGNC Symbol;Acc:HGNC:1120]	ensembl
ENSMGAG00000005331	BTBD10	0.525555	0.164194	1	-0.0199731		0.784956	0.282512	0.452269	0.138774		BTB domain containing 10	ensembl
ENSMGAG00000012838	BTBD11	0.0311345	-1.03992	3.4518e-07	-2.1077		0.781415	0.487487	0.398595	-0.535906		BTB domain containing 11	ensembl
ENSMGAG00000006445	BTBD17	1	-2.33645	1	0		1	-2.38624	1	0		BTB domain containing 17	uniprot
ENSMGAG00000010191	BTBD19	0.197587	0.461038	0.159504	0.650719		0.164711	-0.952535	0.00575977	-0.723733		BTB domain containing 19 [Source:HGNC Symbol;Acc:HGNC:27145]	ensembl
ENSMGAG00000002177	BTBD2	0.968778	-0.0646515	0.375993	-0.351614		0.125384	-0.63177	7.61986e-13	-0.87986		BTB domain containing 2	ensembl
ENSMGAG00000006175	BTBD3	0.0151619	0.647545	2.64445e-09	1.74732		0.538335	0.52258	1.16049e-36	1.66321		tubulin alpha-2 chain	ensembl
ENSMGAG00000013496	BTBD6	0.536345	0.190584	0.525053	-0.311614		0.611401	-0.441917	1.39723e-08	-0.902788		BTB domain containing 6 [Source:HGNC Symbol;Acc:HGNC:19897]	ensembl
ENSMGAG00000013159	BTBD7	0.10806	0.492672	0.0100368	1.36188		0.485763	0.871782	2.04608e-41	1.78001		BTB domain containing 7 [Source:HGNC Symbol;Acc:HGNC:18269]	ensembl
ENSMGAG00000010700	BTBD9	0.0919349	0.518286	0.000232179	1.12089		0.293648	0.686027	8.49643e-15	1.33095		BTB domain containing 9	ensembl
ENSMGAG00000004888	BTC	0.142021	-0.34007	0.0802832	-0.649586		0.868693	-0.323301	0.000349098	-0.589819		betacellulin	ensembl
ENSMGAG00000010836	BTD	1.51418e-26	1.91785	1.8903e-19	2.60941		0.775475	-0.412338	0.0196081	0.316609		biotinidase	ensembl
ENSMGAG00000020091	BTF3	0.618098	0.111351	0.0227105	-0.604239		0.366231	0.438435	0.020557	-0.23735		basic transcription factor 3 [Source:HGNC Symbol;Acc:HGNC:1125]	ensembl
ENSMGAG00000011113	BTF3L4	4.89835e-07	-0.608486	2.89101e-05	-1.11213		1	0.0325252	6.18009e-05	-0.431186		basic transcription factor 3 like 4	ensembl
ENSMGAG00000015697	BTG1	3.78172e-09	0.623543	0.259065	0.338747		0.262469	0.47092	0.0179538	0.225798		BTG anti-proliferation factor 1 [Source:HGNC Symbol;Acc:HGNC:1130]	ensembl
ENSMGAG00000006421	BTG2	0.518307	0.201105	0.00324315	0.860125		1	0.13397	1.36258e-09	0.830437		BTG anti-proliferation factor 2 [Source:HGNC Symbol;Acc:HGNC:1131]	ensembl
ENSMGAG00000003798	BTG4	1	0	1	0		1	0	1	0		BTG anti-proliferation factor 4	ensembl
ENSMGAG00000009438	BTK	0.597961	-0.675585	0.497868	-0.831256		1	-0.251409	0.896805	-0.373723		Bruton tyrosine kinase	DAVID
ENSMGAG00000001345	BTM	6.44772e-08	0.759109	0.111923	0.544999		0.541256	-0.448458	3.13179e-10	-0.618685		beta-2-microglobulin [Source:NCBI gene;Acc:414830] ortholog	ensembl
ENSMGAG00000010164	BTRC	0.710887	0.18975	0.0240349	0.77894		1	-0.0503572	2.57422e-05	0.585078		beta-transducin repeat containing E3 ubiquitin protein ligase [Source:HGNC Symbol;Acc:HGNC:1144]	ensembl
ENSMGAG00000002837	BUB1	1	0.0126274	0.00011758	1.01196		0.883001	0.247521	6.52306e-38	1.28688		BUB1 mitotic checkpoint serine/threonine kinase	DAVID
ENSMGAG00000011619	BUB3	0.0582317	0.228674	0.64437	-0.205509		0.988878	0.183824	0.0304865	-0.210313		BUB3 mitotic checkpoint protein	ensembl
ENSMGAG00000003081	BUD13	0.797759	0.101136	0.312472	-0.37519		1	0.0592218	0.002229	-0.375341		BUD13 homolog [Source:HGNC Symbol;Acc:HGNC:28199]	ensembl
ENSMGAG00000004195	BUD31	0.00928528	0.336568	0.555557	-0.270165		0.815929	-0.293123	0	-0.859812		BUD31 homolog [Source:HGNC Symbol;Acc:HGNC:29629]	ensembl
ENSMGAG00000013529	BVES	1.23246e-08	0.905777	0.010426	0.759257		1	0.151835	1	0.0450437		blood vessel epicardial substance [Source:HGNC Symbol;Acc:HGNC:1152]	ensembl
ENSMGAG00000006299	BYSL	0.74546	-0.0888932	3.88567e-05	-1.11728		0.712452	-0.313643	0	-1.30102		bystin like [Source:HGNC Symbol;Acc:HGNC:1157]	ensembl
ENSMGAG00000007562	BZW1	0.74001	-0.0841541	0.119392	-0.43031		0.598327	0.323978	1	0.0177873		basic leucine zipper and W2 domains 1 [Source:HGNC Symbol;Acc:HGNC:18380]	ensembl
ENSMGAG00000010129	BZW2	0.540676	-0.114436	0.00779536	-0.694854		1	0.0583111	4.87482e-07	-0.481793		basic leucine zipper and W2 domains 2 [Source:HGNC Symbol;Acc:HGNC:18808]	ensembl
ENSMGAG00000018164	C10H14orf80	0.0158953	0.407398	1	0.103161		1	-0.190429	0.000711496	-0.454652		tubulin epsilon and delta complex 1	ensembl
ENSMGAG00000003877	C10H1orf112	4.30589e-06	0.597577	1	-0.0475225		1	-0.124919	2.31586e-11	-0.729081		chromosome 10 C1orf112 homolog	ensembl
ENSMGAG00000011270	C10H1orf123	0.000379034	0.539396	1	-0.0460679		1	-0.0365686	6.74705e-06	-0.579809		CXXC motif containing zinc binding protein	ensembl
ENSMGAG00000008280	C10H1orf146	1	0	1	0		1	0	1	0		chromosome 10 open reading frame, human C1orf146	DAVID
ENSMGAG00000019446	C10H1orf168	1	0	1	0		1	0	1	0		FYN binding protein 2	ensembl
ENSMGAG00000001446	C10H1orf21	1	0.0120113	0.500972	-0.299474		1	0.00290358	0.0901017	-0.273727		chromosome 10 open reading frame, human C1orf21	DAVID
ENSMGAG00000009718	C10H1orf210	1	-2.31067	0.333027	-4.24895		1	1.68232	1	0		chromosome 10 C1orf210 homolog	ensembl
ENSMGAG00000010110	C10H1orf228	0.381719	1.40838	0.024869	2.52639		1	-0.459665	0.605572	0.665615		chromosome 10 open reading frame, human C1orf228	DAVID
ENSMGAG00000020679	C10orf71	0.00104895	1.05077	5.39856e-06	1.47615		0.363938	0.737629	3.49816e-10	1.19725		chromosome 10 open reading frame 71 [Source:HGNC Symbol;Acc:HGNC:26973]	ensembl
ENSMGAG00000018069	C11H19orf12	0.00241114	0.458921	0.935168	-0.135114		1	0.00523743	4.01006e-06	-0.552919		chromosome 11 C19orf12 homolog [Source:NCBI gene;Acc:415757] ortholog	ensembl
ENSMGAG00000002836	C11H21orf2	0.550651	-0.142146	0.162229	-0.447843		1	0.0688297	0.169454	-0.195565		chromosome 11 C21orf2 homolog	DAVID
ENSMGAG00000006579	C11H3orf58	2.17664e-05	1.30077	0.199805	0.564557		0.455751	0.733417	1	0.0366934		divergent protein kinase domain 2A	ensembl
ENSMGAG00000018859	C11orf1	1	0	1	0		1	0	1	0		chromosome 11 open reading frame 1 [Source:HGNC Symbol;Acc:HGNC:1163]	ensembl
ENSMGAG00000015205	C11orf54	0.0146947	0.447517	0.0897655	-0.552198		0.910183	0.251233	2.131e-06	-0.705707		chromosome 11 open reading frame 54 [Source:HGNC Symbol;Acc:HGNC:30204]	ensembl
ENSMGAG00000006814	C11orf58	0.568554	-0.116063	0.00506493	-0.796195		1	-0.112779	0	-0.753322		Chromosome 11 open reading frame 58	uniprot
ENSMGAG00000015144	C11orf87	0.205112	1.01824	0.710495	0.642603		1	0.242217	1	-0.0591842		chromosome 1 open reading frame, human C11orf87 [Source:NCBI gene;Acc:418964] ortholog	ensembl
ENSMGAG00000017907	C11orf97	0.906259	-1.07	1	0.418588		1	-0.610977	0.729006	0.907059		chromosome 11 open reading frame 97 [Source:HGNC Symbol;Acc:HGNC:49544]	ensembl
ENSMGAG00000011149	C12orf29	0.599451	0.134624	1	-0.0877601		0.986776	0.20996	1	0.0259603		chromosome 12 open reading frame 29 [Source:HGNC Symbol;Acc:HGNC:25322]	ensembl
ENSMGAG00000008537	C12orf43	0.72777	-0.197209	0.00620416	-1.10462		1	0.0218308	0.000527505	-0.85019		Protein CUSTOS	uniprot
ENSMGAG00000015695	C12orf50	1	-0.0122696	0.223168	1.61626		1	-0.517354	0.436607	1.15476		Chromosome 12 open reading frame 50	uniprot
ENSMGAG00000014137	C12orf57	2.60733e-10	0.979653	0.560458	0.348524		0.988878	-0.286444	1.02782e-11	-0.871813		chromosome 12 open reading frame 57 [Source:HGNC Symbol;Acc:HGNC:29521]	ensembl
ENSMGAG00000003354	C12orf65	0.0244074	0.317465	0.0372071	-0.609735		1	0.0603848	4.41936e-14	-0.825733		chromosome 12 open reading frame 65 [Source:HGNC Symbol;Acc:HGNC:26784]	ensembl
ENSMGAG00000010190	C12orf66	1	0.0216988	1	-0.110341		1	0.161385	0.919917	0.0662175		chromosome 12 open reading frame 66 [Source:HGNC Symbol;Acc:HGNC:26517]	ensembl
ENSMGAG00000022592	C12orf75	0.630384	-0.206428	0.0159938	-0.914488		1	0.000249344	0.00212131	-0.665192		chromosome 12 open reading frame 75 [Source:NCBI gene;Acc:771624] ortholog	ensembl
ENSMGAG00000000918	C13H16orf70	0.00057353	-0.461463	0.836778	-0.157403		0.812459	-0.264497	0.747084	0.0774744		chromosome 13 open reading frame, human C16orf70	DAVID
ENSMGAG00000022894	C14orf132	0.361729	-4.08129	0.557186	-2.30122		1	0.174401	1	2.18577		chromosome 14 open reading frame 132 [Source:HGNC Symbol;Acc:HGNC:20346]	ensembl
ENSMGAG00000019587	C14orf2	1.46611e-05	0.515239	0.238551	-0.492314		1	0.0621762	0	-0.904936		chromosome 14 open reading frame 2 [Source:NCBI gene;Acc:772187] ortholog	ensembl
ENSMGAG00000013574	C14orf39	1	0	1	0		1	0	1	0		chromosome 14 open reading frame 39 [Source:HGNC Symbol;Acc:HGNC:19849]	ensembl
ENSMGAG00000008511	C15H5orf15	0.000824362	0.421035	0.00626814	0.706364		1	-0.062501	0.017407	0.262365		chromosome 15 C5orf15 homolog	ensembl
ENSMGAG00000015456	C15H5orf24	0.997327	0.127437	1	0.130902		0.138473	0.93032	3.16988e-07	0.970964		chromosome 15 open reading frame, human C5orf24	DAVID
ENSMGAG00000002194	C15orf39	5.80063e-13	-1.02795	1.97722e-10	-1.7507		1	-0.0168312	3.87329e-06	-0.700823		chromosome 15 open reading frame 39 [Source:HGNC Symbol;Acc:HGNC:24497]	ensembl
ENSMGAG00000007267	C15orf48	0.0222632	-1.90012	5.93633e-10	-4.17671		0.11544	1.31377	0.616022	-0.916115		chromosome 15 open reading frame 48 [Source:HGNC Symbol;Acc:HGNC:29898]	ensembl
ENSMGAG00000022676	C15orf61	1	-0.138756	0.0186207	-1.26676		1	0.00135597	0.00685441	-1.09157		chromosome 15 open reading frame 61 [Source:HGNC Symbol;Acc:HGNC:34453]	ensembl
ENSMGAG00000006954	C16H16orf45	5.73394e-05	-1.15953	0.00540285	-1.14776		1	-0.299343	0.655431	-0.24614		chromosome 16 open reading frame, human C16orf45	DAVID
ENSMGAG00000008488	C16H16orf72	0.102178	-0.238826	0.268922	-0.346011		0.362562	0.42835	0.000650011	0.360929		chromosome 16 open reading frame, human C16orf72	DAVID
ENSMGAG00000009153	C16H7orf26	0.00967526	-0.469197	0.337766	-0.379527		1	-0.216301	0.87887	-0.0848042		chromosome 16 C7orf26 homolog	ensembl
ENSMGAG00000006304	C16H7orf62	1	0	1	0		1	0	1	0		testis expressed 47	ensembl
ENSMGAG00000010019	C16H8orf33	1	-0.0117313	0.00626555	-0.806451		1	0.00954525	4.35062e-11	-0.746803		uncharacterized LOC104913509	ensembl
ENSMGAG00000005255	C16orf87	0.0198764	0.681373	0.269823	-0.450698		0.487947	0.546046	0.0195084	-0.549117		chromosome 16 open reading frame 87 [Source:HGNC Symbol;Acc:HGNC:33754]	ensembl
ENSMGAG00000010021	C17H12orf49	0.0460141	0.472685	1	-0.0140794		0.369219	0.58812	0.624913	0.140583		SREBF pathway regulator in golgi 1	ensembl
ENSMGAG00000007583	C17orf58	0.40962	-0.72263	0.464342	-0.634672		1	-0.0221339	1	0.11503		chromosome 17 open reading frame 58 [Source:HGNC Symbol;Acc:HGNC:27568]	ensembl
ENSMGAG00000007719	C17orf64	1	0	1	0		1	0	1	0		chromosome 17 open reading frame 64 [Source:HGNC Symbol;Acc:HGNC:26990]	ensembl
ENSMGAG00000008303	C17orf67	0.410591	-4.0488	0.0962283	2.76378		1	-1.84057	0.0134018	5.18236		chromosome 17 open reading frame 67 [Source:HGNC Symbol;Acc:HGNC:27900]	ensembl
ENSMGAG00000007909	C17orf75	3.3442e-05	0.700131	0.612101	0.253194		0.620851	0.411271	1	0.00403206		chromosome 17 open reading frame 75 [Source:HGNC Symbol;Acc:HGNC:30173]	ensembl
ENSMGAG00000006626	C18orf21	0.330165	-0.202718	0.000911956	-0.975416		1	-0.104279	9.48947e-10	-0.836798		chromosome 18 open reading frame 21 [Source:HGNC Symbol;Acc:HGNC:28802]	ensembl
ENSMGAG00000021854	C18orf25	0.267453	-0.271896	0.792405	-0.187594		0.0504202	0.812376	6.06411e-12	0.934513		chromosome 18 open reading frame 25 [Source:HGNC Symbol;Acc:HGNC:28172]	ensembl
ENSMGAG00000001347	C18orf32	0.00388884	0.416766	0.557552	-0.258262		0.758987	0.31057	0.00347165	-0.325702		chromosome 18 open reading frame 32 [Source:HGNC Symbol;Acc:HGNC:31690]	ensembl
ENSMGAG00000008208	C18orf63	1	0	1	0		1	0	1	0		chromosome 18 open reading frame 63 [Source:HGNC Symbol;Acc:HGNC:40037]	ensembl
ENSMGAG00000018114	C19orf71	1	2.3262	1	0		1	0	1	-2.49146		chromosome 19 open reading frame 71 [Source:HGNC Symbol;Acc:HGNC:34496]	ensembl
ENSMGAG00000009765	C1GALT1	0.43267	0.335094	0.101958	0.778064		0.468939	0.762229	5.62543e-14	1.23634		core 1 synthase, glycoprotein-N-acetylgalactosamine 3-beta-galactosyltransferase 1	ensembl
ENSMGAG00000016867	C1GALT1C1	0.49461	-0.124921	0.357099	-0.32383		0.671928	-0.316464	3.94207e-06	-0.476583		C1GALT1 specific chaperone 1	ensembl
ENSMGAG00000013879	C1H12orf4	0.493301	-0.167753	0.132208	-0.486292		0.982771	0.208208	0.868658	-0.0704466		chromosome 1 C12orf4 homolog	ensembl
ENSMGAG00000022050	C1H12orf40	1	2.32607	0.375993	4.23153		1	0	0.68678	1.71513		chromosome 1 C12orf40 homolog	ensembl
ENSMGAG00000012947	C1H12orf45	0.664	0.137224	0.00239788	-0.936323		1	-0.0407005	3.01845e-15	-1.07534		chromosome 1 open reading frame, human C12orf45	DAVID
ENSMGAG00000012998	C1H12orf73	2.2414e-14	0.863616	0.156287	0.454655		1	0.141102	0.0298529	-0.228564		chromosome 1 C12orf73 homolog	ensembl
ENSMGAG00000016158	C1H21orf140	1	0	1	0		1	0	1	0		chromosome 1 C21orf140 homolog	DAVID
ENSMGAG00000014517	C1H21orf59	3.89671e-11	0.872712	1	0.0843401		0.73236	0.352028	0.000451165	-0.397544		cilia and flagella associated protein 298	ensembl
ENSMGAG00000016135	C1H21orf62	1	0	1	0		1	0	1	0		chromosome 1 open reading frame, human C21orf62	DAVID
ENSMGAG00000014408	C1H3orf38	0.309272	-0.230567	0.0199621	-0.741979		1	0.199513	0.130627	-0.269626		chromosome 1 C3orf38 homolog	ensembl
ENSMGAG00000020056	C1H3orf52	1	0	1	0		1	0	1	0		chromosome 1 C3orf52 homolog [ Meleagris gallopavo (turkey) ]	NCBI
ENSMGAG00000014666	C1HXorf23	0.023337	-0.306352	0.0469837	-0.542845		0.888359	0.22649	1	0.0306674		chromosome 1 open reading frame, human CXorf23	DAVID
ENSMGAG00000014599	C1HXorf36	1	0	1	0		1	0	1	0		divergent protein kinase domain 2B	ensembl
ENSMGAG00000003828	C1orf116	0.327854	0.573788	0.00101007	-1.4641		0.0251109	1.44714	0.232404	-0.548454		chromosome 1 open reading frame 116 [Source:HGNC Symbol;Acc:HGNC:28667]	ensembl
ENSMGAG00000012161	C1orf131	0.968459	-0.0701894	0.138129	-0.5365		0.908889	-0.255431	2.06156e-06	-0.679499		chromosome 1 open reading frame 131 [Source:HGNC Symbol;Acc:HGNC:25332]	ensembl
ENSMGAG00000001599	C1orf174	0.0104936	0.452437	0.323931	-0.399777		1	-0.0713802	3.83689e-08	-0.881401		chromosome 1 open reading frame 174 [Source:HGNC Symbol;Acc:HGNC:27915]	ensembl
ENSMGAG00000012142	C1orf198	1	0.0899139	0.945857	0.150386		1	0.265739	0.0313882	0.369666		Chromosome 1 open reading frame 198	uniprot
ENSMGAG00000002619	C1orf35	1	0	1	0		1	0	1	0		chromosome 1 open reading frame 35 [Source:HGNC Symbol;Acc:HGNC:19032]	ensembl
ENSMGAG00000013095	C1orf43	1	-0.00693718	0.0107943	-0.719757		0.930507	-0.221668	0	-0.894662		chromosome 1 open reading frame 43 [Source:HGNC Symbol;Acc:HGNC:29876]	ensembl
ENSMGAG00000019997	C1orf52	0.348384	0.407042	0.205173	-0.583381		1	0.147629	0.000113073	-0.79466		chromosome 1 open reading frame 52 [Source:HGNC Symbol;Acc:HGNC:24871]	ensembl
ENSMGAG00000017742	C1orf53	0.725719	-0.172654	0.000959701	-1.23756		0.961633	-0.282868	5.55431e-10	-1.30745		chromosome 1 open reading frame 53 [Source:HGNC Symbol;Acc:HGNC:30003]	ensembl
ENSMGAG00000006456	C1QA	1	0	1	0		1	0	1	0		complement C1q A chain [Source:HGNC Symbol;Acc:HGNC:1241]	ensembl
ENSMGAG00000006443	C1QB	1	0	1	0		1	0	1	0		complement C1q B chain [Source:HGNC Symbol;Acc:HGNC:1242]	ensembl
ENSMGAG00000019563	C1QBP	0.174474	-0.192365	2.02826e-07	-1.34723		1	-0.0205657	0	-1.13531		complement C1q binding protein [Source:HGNC Symbol;Acc:HGNC:1243]	ensembl
ENSMGAG00000006454	C1QC	1	0	1	0		1	0	1	0		complement C1q C chain	ensembl
ENSMGAG00000017850	C1QTNF1	0.920272	0.263109	0.176771	1.17567		0.481185	-1.29733	0.610764	-0.376393		C1q and TNF related 1	ensembl
ENSMGAG00000003189	C1QTNF12	1.65305e-69	-2.58878	1.39757e-13	-2.19348	x	0.00439498	-0.88627	0.0246014	-0.453868		C1q and TNF related 12 [Source:HGNC Symbol;Acc:HGNC:32308]	ensembl
ENSMGAG00000002923	C1QTNF2	1	0	1	2.21307		1	0	1	2.18671		C1q and TNF related 2 [Source:HGNC Symbol;Acc:HGNC:14325]	ensembl
ENSMGAG00000021284	C1QTNF3	1.96953e-12	1.3784	3.88434e-72	3.76298		0.0137037	-1.02032	1.48873e-24	1.40077		C1q and TNF related 3	ensembl
ENSMGAG00000022056	C1QTNF4	0.196909	-0.196468	9.06769e-08	-1.32193		0.106228	0.597635	3.09989e-06	-0.48911		C1q and TNF related 4 [Source:HGNC Symbol;Acc:HGNC:14346]	ensembl
ENSMGAG00000002395	C1QTNF5	1	0	1	0		1	0	1	0		C1q and TNF related 5 [Source:HGNC Symbol;Acc:HGNC:14344]	ensembl
ENSMGAG00000012645	C1QTNF6	1	0	1	0		1	0	1	0		C1q and TNF related 6 [Source:HGNC Symbol;Acc:HGNC:14343]	ensembl
ENSMGAG00000012661	C1QTNF7	1	-0.0177275	0.864533	3.05105		1	-2.38594	1	0.5341		C1q and TNF related 7 [Source:HGNC Symbol;Acc:HGNC:14342]	ensembl
ENSMGAG00000018514	C1QTNF8	1	0	1	0		1	0	1	0		C1q and TNF related 8	ensembl
ENSMGAG00000014154	C1R	0.0922034	-0.907536	0.0339752	-1.0423		0.975687	0.373887	0.875306	0.273231		complement C1r	ensembl
ENSMGAG00000014150	C1S	0.000110213	-1.91335	0.00489358	-1.39474		1	-0.0557798	0.5414	0.509411		complement C1s	DAVID
ENSMGAG00000020508	C20H17orf80	0.000345078	0.685724	0.944845	0.143288		1	0.0751665	0.00500073	-0.419976		chromosome 20 C17orf80 homolog	ensembl
ENSMGAG00000014482	C21orf91	0.00501784	0.503804	0.63957	0.262391		1	-0.139732	0.0171178	-0.343888		chromosome 21 open reading frame 91 [Source:HGNC Symbol;Acc:HGNC:16459]	ensembl
ENSMGAG00000000819	C22H20orf24	0.871276	-0.0773386	0.0276483	-0.599821		1	-0.129363	3.43014e-10	-0.612052		chromosome 22 open reading frame, human C20orf24	DAVID
ENSMGAG00000012498	C22orf23	1	0.183114	1	0.260994		1	-0.0938382	1	0.0301479		chromosome 22 open reading frame 23 [Source:HGNC Symbol;Acc:HGNC:18589]	ensembl
ENSMGAG00000005913	C23H1orf158	1	-2.31014	1	0		1	-2.35762	1	0		chromosome 23 C1orf158 homolog	ensembl
ENSMGAG00000003296	C23H1orf159	0.424502	0.641624	1	-0.0226285		0.997667	0.489275	1	-0.139097		chromosome 23 C1orf159 homolog	ensembl
ENSMGAG00000023002	C23H1orf167	0.642717	1.46655	0.994552	-1.64286		1	0.416798	0.166886	-2.65836		chromosome 23 C1orf167 homolog [ Meleagris gallopavo (turkey) ]	NCBI
ENSMGAG00000006825	C23H1orf50	0.413487	0.222877	0.495498	-0.364718		1	-0.255051	1.81882e-07	-0.798647		chromosome 23 open reading frame, human C1orf50	DAVID
ENSMGAG00000004621	C26H11orf57	0.994956	0.0716093	0.605192	-0.249188		1	-0.0684144	0.010098	-0.352307		NKAP domain containing 1	ensembl
ENSMGAG00000002553	C28H6orf89	0.512941	-0.140527	0.597164	0.231238		0.965737	-0.202098	0.0967855	0.208485		chromosome 28 C6orf89 homolog	ensembl
ENSMGAG00000014569	C2CD2	1	-0.0896856	1	0.00881942		0.436048	0.580403	2.32152e-06	0.720314		C2 calcium dependent domain containing 2	DAVID
ENSMGAG00000003303	C2CD2L	0.379608	-0.261535	0.954221	0.134206		1	0.0272392	0.00971627	0.460126		C2CD2 like [Source:HGNC Symbol;Acc:HGNC:29000]	ensembl
ENSMGAG00000002308	C2CD4C	1	0	1	0		1	0	1	0		C2 calcium dependent domain containing 4C	ensembl
ENSMGAG00000013649	C2CD5	0.405154	-0.167822	0.317581	0.336725		1	-0.0126141	2.05389e-06	0.532464		C2 calcium dependent domain containing 5 [Source:HGNC Symbol;Acc:HGNC:29062]	ensembl
ENSMGAG00000018364	C2H2orf50	1	0	1	0		1	0	1	0		chromosome 2 C2orf50 homolog	ensembl
ENSMGAG00000013517	C2H6orf203	0.00345189	0.390437	0.05877	-0.583854		1	-0.00193111	0	-0.937386		mitochondrial transcription rescue factor 1	ensembl
ENSMGAG00000017625	C2HXorf21	1	0	1	0		1	0	1	0		TLR adaptor interacting with endolysosomal SLC15A4	ensembl
ENSMGAG00000003417	C2orf42	0.0417286	-0.28321	0.262564	-0.378894		0.594004	-0.351772	0.000196291	-0.407988		chromosome 2 open reading frame 42 [Source:HGNC Symbol;Acc:HGNC:26056]	ensembl
ENSMGAG00000014820	C2orf49	0.255568	0.377547	0.204238	0.464534		0.958027	0.286734	0.0252368	0.417154		chromosome 2 open reading frame 49 [Source:HGNC Symbol;Acc:HGNC:28772]	ensembl
ENSMGAG00000006869	C2orf66	0.383452	0.613384	0.17995	0.93046		1	-0.405541	1	-0.0582983		chromosome 2 open reading frame 66 [Source:HGNC Symbol;Acc:HGNC:33809]	ensembl
ENSMGAG00000007191	C2orf69	1	0.226386	0.456842	-0.445973		0.367248	0.878385	0.716117	0.250426		chromosome 2 open reading frame 69 [Source:HGNC Symbol;Acc:HGNC:26799]	ensembl
ENSMGAG00000000634	C3	0.906259	-3.19503	1	-2.46133		1	-0.963489	1	0		complement C3	ensembl
ENSMGAG00000001149	C30H19orf70	1	-0.0374456	0.000387443	-1.1758		1	-0.229812	1.26701e-26	-1.3274		chromosome 30 open reading frame, human C19orf70	DAVID
ENSMGAG00000013670	C3AR1	1	0	1	0		1	0	1	0		C3a anaphylatoxin chemotactic receptor	ensembl
ENSMGAG00000022121	C3H5orf49	1	-0.0141312	0.116538	4.71704		1	-3.25219	0.533243	1.33051		chromosome 3 C5orf49 homolog [ Meleagris gallopavo (turkey) ]	NCBI
ENSMGAG00000003234	C3H6orf52	1	-0.00549741	0.732637	-0.212486		1	-0.195111	0.00045415	-0.363664		tRNA selenocysteine 1-associated protein 1	ensembl
ENSMGAG00000012607	C3H8orf76	6.5612e-05	0.475143	0.688707	0.209259		1	-0.036199	0.0129511	-0.26232		chromosome 3 open reading frame, human C8orf76	DAVID
ENSMGAG00000008896	C3orf14	0.104383	0.423111	0.0031253	0.939509		1	0.073742	0.000486384	0.62431		chromosome 3 open reading frame 14 [Source:HGNC Symbol;Acc:HGNC:25024]	ensembl
ENSMGAG00000001870	C3orf18	0.338963	0.30739	0.0401373	0.754868		1	0.259897	1.38178e-05	0.747272		chromosome 3 open reading frame 18 [Source:HGNC Symbol;Acc:HGNC:24837]	ensembl
ENSMGAG00000010753	C3orf33	0.091925	0.31378	1	0.012574		0.990816	-0.246429	0.000417545	-0.505105		chromosome 3 open reading frame 33 [Source:HGNC Symbol;Acc:HGNC:26434]	ensembl
ENSMGAG00000022031	C3orf70	0.70302	-0.266791	0.419787	0.456386		1	-0.00425055	0.00204666	0.756248		chromosome 3 open reading frame 70 [Source:NCBI gene;Acc:424878] ortholog	ensembl
ENSMGAG00000013244	C4H20orf194	0.0250979	0.427895	0.000115431	1.19735		1	0.0965187	3.24945e-11	0.905988		chromosome 4 open reading frame, human C20orf194	DAVID
ENSMGAG00000020341	C4H4orf17	1	0.507344	1	0.640101		1	-1.07077	0.629685	-0.911415		chromosome 4 C4orf17 homolog	ensembl
ENSMGAG00000019632	C4H4orf33	0.015421	0.556795	0.0669525	0.647414		1	-0.224292	0.900969	-0.0956902		chromosome 4 C4orf33 homolog	ensembl
ENSMGAG00000018397	C4H4orf50	1	0	1	0		1	0	1	0		chromosome 4 C4orf50 homolog	ensembl
ENSMGAG00000012379	C4orf19	1	0	1	-2.44523		1	2.2629	1	0		chromosome 4 open reading frame 19 [Source:HGNC Symbol;Acc:HGNC:25618]	ensembl
ENSMGAG00000021923	C4orf46	1	-0.0116469	1	-0.150951		0.833069	-0.417208	0.0999694	-0.509283		chromosome 4 open reading frame 46 [Source:HGNC Symbol;Acc:HGNC:27320]	ensembl
ENSMGAG00000011397	C4orf47	0.00143459	-0.685836	1	-0.070985		1	-0.16377	0.00830089	0.491678		chromosome 4 open reading frame 47 [Source:HGNC Symbol;Acc:HGNC:34346]	ensembl
ENSMGAG00000003474	C5	0.076626	-4.86572	1	-0.289389		1	-0.891257	0.265864	3.92037		complement C5 [Source:HGNC Symbol;Acc:HGNC:1331]	ensembl
ENSMGAG00000006393	C5H11orf16	0.427513	0.556984	0.248292	0.702925		1	0.140393	0.595931	0.30765		chromosome 5 C11orf16 homolog	ensembl
ENSMGAG00000017401	C5H11orf24	0.073769	-0.262877	0.927274	-0.133391		1	-0.105646	0.859281	0.0625851		chromosome 5 C11orf24 homolog	ensembl
ENSMGAG00000019564	C5H11orf49	0.871925	-0.308548	1	0.186932		1	-0.0483461	0.312762	0.484304		chromosome 5 C11orf49 homolog	ensembl
ENSMGAG00000003505	C5H15orf52	1	-0.132815	0.00643867	1.24564		1	0.0835261	1.93926e-05	1.51053		coiled-coil domain containing 9B	ensembl
ENSMGAG00000003105	C5H15orf57	0.025829	0.346855	1	-0.0823771		1	0.196678	0.16221	-0.192973		coiled-coil domain containing 32	ensembl
ENSMGAG00000005059	C5orf22	0.00229754	-0.613946	1	-0.0521014		1	-0.136834	0.00216603	0.462161		chromosome 5 open reading frame 22 [Source:HGNC Symbol;Acc:HGNC:25639]	ensembl
ENSMGAG00000005417	C6	1	0	1	0		1	0	1	0		complement C6 [Source:HGNC Symbol;Acc:HGNC:1339]	ensembl
ENSMGAG00000015838	C6orf120	0.906259	-0.131798	0.205949	0.494854		1	-0.252508	0.03486	0.41677		chromosome 6 open reading frame 120 [Source:HGNC Symbol;Acc:HGNC:21247]	ensembl
ENSMGAG00000017313	C6orf132	0.60607	-3.67298	0.32994	-4.23456		1	0.286025	1	0		Chromosome 6 open reading frame 132	uniprot
ENSMGAG00000013680	C6orf163	1	0	1	0.0943523		0.870648	3.65385	0.270015	3.91657		chromosome 6 open reading frame 163 [Source:HGNC Symbol;Acc:HGNC:21403]	ensembl
ENSMGAG00000007993	C6orf62	0.765176	0.0765931	1	-0.0189478		1	-0.157661	0.0274149	-0.213204		chromosome 6 open reading frame 62 [Source:HGNC Symbol;Acc:HGNC:20998]	ensembl
ENSMGAG00000005390	C7	0.646109	-1.48672	1	-0.799866		1	-1.08837	1	-0.343692		Complement C7	uniprot
ENSMGAG00000012320	C7H2orf76	0.000427386	0.709999	1	0.000952228		0.97506	-0.29799	9.03765e-09	-0.96887		chromosome 7 open reading frame, human C2orf76	DAVID
ENSMGAG00000017515	C7H2orf88	0.802388	-0.849892	1	-0.180455		1	-0.311084	0.986193	0.385525		chromosome 7 C2orf88 homolog	ensembl
ENSMGAG00000015903	C7orf25	1.41364e-05	0.712668	0.475789	-0.315451		0.960692	0.241624	9.67328e-08	-0.745518		chromosome 7 open reading frame 25 [Source:HGNC Symbol;Acc:HGNC:21703]	ensembl
ENSMGAG00000010622	C7orf31	1	0	1	0		1	0	1	0		chromosome 7 open reading frame 31 [Source:HGNC Symbol;Acc:HGNC:21722]	ensembl
ENSMGAG00000018023	C7orf50	0.14379	-0.311881	0.06446	-0.693821		0.747739	-0.369548	3.7581e-05	-0.711618		chromosome 14 C7orf50 homolog [Source:NCBI gene;Acc:416455] ortholog	ensembl
ENSMGAG00000011482	C8A	1	0	1	0		1	0	1	0		complement C8 alpha chain [Source:HGNC Symbol;Acc:HGNC:1352]	ensembl
ENSMGAG00000011486	C8B	1	0	1	0		1	0	1	0		complement C8 beta chain	ensembl
ENSMGAG00000000833	C8G	0.000115971	-1.30249	0.334019	-0.637548		0.432702	-0.799516	1	-0.0931881		complement C8 gamma chain [Source:HGNC Symbol;Acc:HGNC:1354]	ensembl
ENSMGAG00000004998	C8H10orf54	0.182935	0.684071	0.00372313	1.2558		1	-0.013957	0.064337	0.591874		V-set immunoregulatory receptor	ensembl
ENSMGAG00000011580	C8H10orf88	0.32246	0.177995	0.224972	-0.396565		0.932262	-0.220118	9.70901e-13	-0.756805		chromosome 8 open reading frame, human C10orf88	DAVID
ENSMGAG00000011753	C8H10orf90	1	0	1	2.20093		1	0	1	2.17534		chromosome 8 C10orf90 homolog	ensembl
ENSMGAG00000011381	C8orf34	1	0	0.994552	-1.64286		0.870648	3.64193	1	2.17541		Chromosome 8 open reading frame 34	uniprot
ENSMGAG00000012111	C8orf37	0.976919	0.432653	0.683889	0.492257		0.883001	0.728803	0.165094	0.830007		chromosome 8 open reading frame 37 [Source:HGNC Symbol;Acc:HGNC:27232]	ensembl
ENSMGAG00000005616	C9H8orf48	1	-0.0572816	1	-0.115509		1	-0.0902828	1	-0.106459		chromosome 9 C8orf48 homolog	ensembl
ENSMGAG00000017832	C9orf24	0.60607	-3.67296	0.0178492	5.34267		0.888359	-3.72348	0.00838998	5.31237		chromosome 9 open reading frame 24 [Source:HGNC Symbol;Acc:HGNC:19919]	ensembl
ENSMGAG00000006314	C9orf64	0.0936224	0.388555	0.380327	-0.557651		1	0.00828275	2.90372e-07	-0.897067		Queuosine salvage protein	uniprot
ENSMGAG00000008707	C9orf72	1	-0.0748211	0.935168	-0.150355		0.0161917	1.00672	3.23017e-10	0.970977		C9orf72-SMCR8 complex subunit [Source:HGNC Symbol;Acc:HGNC:28337]	ensembl
ENSMGAG00000005128	C9orf78	0.00425924	0.38888	1	0.042656		0.918207	-0.232109	2.97825e-07	-0.539437		chromosome 9 open reading frame 78 [Source:HGNC Symbol;Acc:HGNC:24932]	ensembl
ENSMGAG00000011729	CA1	1	0	1	0		1	0	1	0		Carbonate dehydratase I (EC 4.2.1.1) (Carbonic anhydrase 1) (Carbonic anhydrase I)	uniprot
ENSMGAG00000008447	CA10	1	0	1	0		1	0	1	0		carbonic anhydrase 10 [Source:HGNC Symbol;Acc:HGNC:1369]	ensembl
ENSMGAG00000004066	CA12	2.23594e-06	2.48116	4.71755e-16	4.03558	x	1	-0.115518	6.48484e-08	1.46578		carbonic anhydrase 12	ensembl
ENSMGAG00000000694	CA14	0.536373	-0.801831	0.600493	-1.25336		0.378228	-1.57473	0.0408279	-2.00502		carbonic anhydrase 14	DAVID
ENSMGAG00000017533	CA2	1	0.0504731	0.42979	0.756138		0.735132	-0.896214	1	-0.145925		carbonic anhydrase 2 [Source:NCBI gene;Acc:396257] ortholog	ensembl
ENSMGAG00000018449	CA3B	0.578539	3.69598	1	0		1	0	0.470646	-3.88801		arbonic anhydrase 3B [Source:NCBI gene;Acc:420209] ortholog	ensembl
ENSMGAG00000007761	CA4	1	0	1	0		1	0	1	0		carbonic anhydrase 4	ensembl
ENSMGAG00000018850	CA5A	0.04259	0.27439	1	-0.0972411		1	-0.0133601	0.00066848	-0.345687		carbonic anhydrase 5A	ensembl
ENSMGAG00000003729	CA6	1	-0.21481	0.0536739	1.72237		1	-0.325183	0.0301183	1.64432		carbonic anhydrase 6	DAVID
ENSMGAG00000006235	CA7	1	0	0.365408	-4.21231		0.719858	3.9944	1	0		carbonic anhydrase 7	DAVID
ENSMGAG00000011083	CA8	7.09588e-18	4.54125	2.48243e-37	4.71569	x	0.839798	1.04522	8.11013e-08	1.252		carbonic anhydrase 8 [Source:HGNC Symbol;Acc:HGNC:1382]	ensembl
ENSMGAG00000002639	CA9	2.65707e-05	-0.576817	0.000175437	1.04033		0.00467661	-0.947344	2.35861e-09	0.709271		carbonic anhydrase 9 [Source:HGNC Symbol;Acc:HGNC:1383]	ensembl
ENSMGAG00000008677	CAAP1	0.0802225	-0.240595	6.59233e-06	-1.39314		1	0.139364	7.20591e-21	-0.973075		caspase activity and apoptosis inhibitor 1 [Source:HGNC Symbol;Acc:HGNC:25834]	ensembl
ENSMGAG00000015016	CAB39L	1	-0.866318	1	-0.208196		0.169198	2.5429	0.00729467	3.26587		Calcium binding protein 39 like	uniprot
ENSMGAG00000018802	CAB39L	0.906259	3.15753	1	-0.26915		1	3.09778	1	-0.340018		calcium binding protein 39 like [Source:NCBI gene;Acc:418865] ortholog	ensembl
ENSMGAG00000007611	CABIN1	0.859849	0.164868	0.000789283	1.40164		0.935838	0.39211	5.26396e-24	1.66439		calcineurin binding protein 1	DAVID
ENSMGAG00000010058	CABLES1	0.598137	-0.234684	0.888989	-0.200418		1	0.07645	0.822544	0.149435		Cdk5 and Abl enzyme substrate 1 [Source:HGNC Symbol;Acc:HGNC:25097]	ensembl
ENSMGAG00000005708	CABLES2	0.576576	0.429915	0.965919	-0.243237		0.891545	0.498544	0.995842	-0.145427		Cdk5 and Abl enzyme substrate 2	uniprot
ENSMGAG00000008625	CABP1	0.60607	-3.67255	0.864533	-3.33038		1	-0.588993	1	0		calcium binding protein 1	ensembl
ENSMGAG00000003993	CABP2	0.0129766	0.43398	1	-0.0279675		0.460629	-0.542883	6.44275e-12	-0.96465		calcium binding protein 2 [Source:HGNC Symbol;Acc:HGNC:1385]	ensembl
ENSMGAG00000006595	CABP4	1	0.268443	0.888546	0.85298		1	-0.754559	1	-0.159433		calcium binding protein 4 [Source:HGNC Symbol;Acc:HGNC:1386]	ensembl
ENSMGAG00000009841	CABP7	0.133044	-4.65697	0.56148	3.55366		0.369825	-4.71829	0.490825	3.52458		calcium binding protein 7	ensembl
ENSMGAG00000006584	CACFD1	6.83251e-09	2.83918	1.03564e-20	4.56802	x	1	-0.137943	1.58761e-14	1.63344		calcium channel flower domain containing 1 [Source:HGNC Symbol;Acc:HGNC:1365]	ensembl
ENSMGAG00000011794	CACHD1	0.145949	-0.414642	1	0.0376651		0.949488	-0.289647	0.481893	0.204715		cache domain containing 1 [Source:HGNC Symbol;Acc:HGNC:29314]	ensembl
ENSMGAG00000002413	CACNA1B	1	0	1	0		1	0	1	0		calcium voltage-gated channel subunit alpha1 B [Source:HGNC Symbol;Acc:HGNC:1389]	ensembl
ENSMGAG00000005767	CACNA1D	0.410591	-4.04878	1	-0.273235		1	-0.993741	0.810122	3.01261		calcium voltage-gated channel subunit alpha1 D [Source:HGNC Symbol;Acc:HGNC:1391]	ensembl
ENSMGAG00000002963	CACNA1E	4.39843e-21	-1.76629	0.147314	0.5834		5.09326e-10	-2.10182	0.207481	0.289215		calcium voltage-gated channel subunit alpha1 E	DAVID
ENSMGAG00000008773	CACNA1G	1	0	1	-2.4451		1	2.26268	1	0		calcium voltage-gated channel subunit alpha1 G [Source:HGNC Symbol;Acc:HGNC:1394]	ensembl
ENSMGAG00000019237	CACNA1H	0.410591	-4.0489	1	-2.4455		1	-1.84059	1	0		calcium voltage-gated channel subunit alpha1 H [Source:HGNC Symbol;Acc:HGNC:1395] ortholog	ensembl
ENSMGAG00000012353	CACNA1I	1	-2.31085	0.864533	3.03208		1	-2.3579	0.810122	3.00413		calcium voltage-gated channel subunit alpha1 I [Source:HGNC Symbol;Acc:HGNC:1396]	ensembl
ENSMGAG00000000895	CACNA1S	0.000351741	0.8014	5.96259e-17	2.99896		7.50402e-06	-2.10954	0.682813	0.127567		calcium voltage-gated channel subunit alpha1 S	DAVID
ENSMGAG00000001513	CACNA2D2	1	0.0226179	1	0.0798948		0.712452	-0.370177	0.0502038	-0.271715		calcium voltage-gated channel auxiliary subunit alpha2delta 2 [Source:HGNC Symbol;Acc:HGNC:1400]	ensembl
ENSMGAG00000006060	CACNA2D3	0.361729	-4.0813	0.539642	-3.84773		1	-0.493738	1	0		calcium voltage-gated channel auxiliary subunit alpha2delta 3 [Source:HGNC Symbol;Acc:HGNC:15460]	ensembl
ENSMGAG00000007454	CACNB2	0.789833	-0.682956	0.741831	-0.707787		1	0.400183	1	0.415374		calcium voltage-gated channel auxiliary subunit beta 2	ensembl
ENSMGAG00000007406	CACNG1	3.19209e-06	2.81319	4.44289e-25	7.18054	x	0.436945	-2.81749	2.899e-08	1.5339		calcium voltage-gated channel auxiliary subunit gamma 1 [Source:HGNC Symbol;Acc:HGNC:1405]	ensembl
ENSMGAG00000012659	CACNG2	0.544586	-1.11465	0.504527	0.832861		1	-0.423371	0.0668567	1.57657		calcium voltage-gated channel auxiliary subunit gamma 2 [Source:HGNC Symbol;Acc:HGNC:1406]	ensembl
ENSMGAG00000006416	CACNG3	0.00261571	-0.344113	6.90743e-06	-1.12513		0.803835	-0.260119	0	-1.0004		calcium voltage-gated channel auxiliary subunit gamma 3	ensembl
ENSMGAG00000007366	CACNG4	0.906259	3.16819	9.47046e-07	4.70041		1	2.26281	1.18342e-06	3.76511		calcium voltage-gated channel auxiliary subunit gamma 4 [Source:HGNC Symbol;Acc:HGNC:1408]	ensembl
ENSMGAG00000018393	CACNG5	2.80469e-11	-1.19529	0.000338208	-1.12274		0.245091	-0.607969	0.0161203	-0.493813		calcium voltage-gated channel auxiliary subunit gamma 5 [Source:HGNC Symbol;Acc:HGNC:1409]	ensembl
ENSMGAG00000001353	CACTIN	0.223726	-0.173909	0.0738689	-0.489492		0.941584	-0.197577	4.70499e-07	-0.471957		cactin, spliceosome C complex subunit [Source:HGNC Symbol;Acc:HGNC:29938]	ensembl
ENSMGAG00000011298	CACUL1	0.447387	-0.230426	0.69882	-0.231209		0.92931	0.265885	0.104397	0.304		CDK2 associated cullin domain 1	DAVID
ENSMGAG00000002117	CACYBP	0.54558	0.117648	0.0158878	-0.674044		1	0.113343	1.06747e-10	-0.63787		calcyclin binding protein	ensembl
ENSMGAG00000003046	CADM1	2.77545e-05	3.73967	0.000396132	2.0284	x	0.282071	2.43243	0.0928788	0.754575		cell adhesion molecule 1 [Source:HGNC Symbol;Acc:HGNC:5951]	ensembl
ENSMGAG00000022257	CADM2	1	-2.3113	1	0		1	-2.35805	1	0		cell adhesion molecule 2 [Source:NCBI gene;Acc:418463] ortholog	ensembl
ENSMGAG00000017577	CADM3	1	-2.31085	0.864533	3.0322		1	-2.35778	0.810122	3.00425		cell adhesion molecule 3 [Source:NCBI gene;Acc:772356] ortholog	ensembl
ENSMGAG00000008911	CADPS	0.977166	-0.760945	0.606749	0.802164		1	-0.333611	0.422412	1.27271		calcium dependent secretion activator	ensembl
ENSMGAG00000008495	CADPS2	3.90778e-06	1.97586	0.105649	0.853388		0.631904	0.826679	0.615591	-0.252615		calcium dependent secretion activator 2 [Source:HGNC Symbol;Acc:HGNC:16018]	ensembl
ENSMGAG00000011897	CALB1	0.906259	-3.17331	0.539642	-3.85472		1	0.426549	1	0		calbindin 1 [Source:HGNC Symbol;Acc:HGNC:1434]	ensembl
ENSMGAG00000001775	CALB2	1	0	1	0		1	0	1	0		calbindin 2	DAVID
ENSMGAG00000006766	CALCB	1	0.162024	1	0.636562		0.553569	-2.13037	0.151619	-1.64068		calcitonin related polypeptide beta [Source:HGNC Symbol;Acc:HGNC:1438]	ensembl
ENSMGAG00000007047	CALCOCO2	4.21252e-08	0.681311	0.228851	0.368931		0.0775829	0.651816	0.000166101	0.379611		calcium binding and coiled-coil domain 2	ensembl
ENSMGAG00000020984	CALCR	1	-2.31124	1	0		1	-2.35816	1	0		calcitonin receptor [Source:NCBI gene;Acc:428425] ortholog	ensembl
ENSMGAG00000004601	CALCRL	0.307071	0.625822	0.113546	0.785971		1	0.288936	0.127016	0.50511		calcitonin receptor like receptor [Source:HGNC Symbol;Acc:HGNC:16709]	ensembl
ENSMGAG00000013526	CALD1	0.478675	0.128213	0.000243775	0.951831		1	-0.0931412	5.58338e-20	0.772032		caldesmon 1	DAVID
ENSMGAG00000010522	CALHM1	1	0	1	0		1	0	1	0		calcium homeostasis modulator 1 [Source:HGNC Symbol;Acc:HGNC:23494]	ensembl
ENSMGAG00000010516	CALHM2	0.571418	-0.23032	0.0813974	0.671887		1	-0.0679624	1.80004e-06	0.874285		calcium homeostasis modulator family member 2 [Source:HGNC Symbol;Acc:HGNC:23493]	ensembl
ENSMGAG00000010524	CALHM3	0.578539	3.70152	0.122475	4.72424		1	0	1	0.798761		calcium homeostasis modulator 3 [Source:HGNC Symbol;Acc:HGNC:23458]	ensembl
ENSMGAG00000019395	CALHM5	1	-0.00477887	1	-0.817818		1	1.3182	1	0.567738		calcium homeostasis modulator family member 5 [Source:HGNC Symbol;Acc:HGNC:21568]	ensembl
ENSMGAG00000013055	CALM1	0.0479266	-0.223619	0.00251291	-0.729349		1	-0.0526332	9.13169e-10	-0.51817		calmodulin 1 [Source:HGNC Symbol;Acc:HGNC:1442]	ensembl
ENSMGAG00000010413	CALM2	0.348458	0.148597	1	0.0871134		1	0.14094	0.295536	0.119483		calmodulin 2 [Source:HGNC Symbol;Acc:HGNC:1445]	ensembl
ENSMGAG00000003496	CALML3	1	-2.33674	1	0		1	-2.38622	1	0		calmodulin like 3 [Source:HGNC Symbol;Acc:HGNC:1452]	ensembl
ENSMGAG00000010048	CALML4	1.96094e-09	0.71147	0.473741	0.301025		0.540009	-0.402222	1.23457e-14	-0.773221		calmodulin like 4 [Source:HGNC Symbol;Acc:HGNC:18445]	ensembl
ENSMGAG00000019750	CALN1	1	0	1	0		1	0	1	0		calneuron 1 [Source:NCBI gene;Acc:417479] ortholog	ensembl
ENSMGAG00000022206	CALN1	1	0	1	0		1	0	1	0		calneuron 1 [Source:NCBI gene;Acc:417479] ortholog	ensembl
ENSMGAG00000002470	CALR	0.0066097	0.294031	0.054772	-0.531823		0.123166	-0.588668	0	-1.37422		calreticulin [Source:HGNC Symbol;Acc:HGNC:1455]	ensembl
ENSMGAG00000005629	CALR3	0.0485581	2.01424	0.48574	1.07335		1	0.876143	1	-0.0173335		calreticulin 3 [Source:HGNC Symbol;Acc:HGNC:20407]	ensembl
ENSMGAG00000008359	CAMK1	0.231339	0.230326	1	0.0305594		0.219923	-0.613651	9.9858e-10	-0.773976		calcium/calmodulin dependent protein kinase I [Source:HGNC Symbol;Acc:HGNC:1459]	ensembl
ENSMGAG00000004740	CAMK1D	0.434683	1.49192	1	0.224515		1	1.08793	1	-0.0984365		calcium/calmodulin dependent protein kinase ID [Source:HGNC Symbol;Acc:HGNC:19341]	ensembl
ENSMGAG00000004339	CAMK1G	1	2.31376	1	0		1	0	1	-2.48278		calcium/calmodulin dependent protein kinase IG	DAVID
ENSMGAG00000006665	CAMK2A	1.58895e-19	1.60151	3.06068e-19	2.27865		1	0.113446	7.10875e-09	0.831		calcium/calmodulin dependent protein kinase II alpha	DAVID
ENSMGAG00000010872	CAMK2D	4.27724e-05	0.699622	3.87747e-05	1.39512		0.453946	0.591211	6.66677e-32	1.32452		calcium/calmodulin dependent protein kinase II delta	ensembl
ENSMGAG00000006266	CAMK2G	1	0.087588	0.71653	0.240472		0.964701	0.277467	0.00887303	0.471263		calcium/calmodulin dependent protein kinase II gamma [Source:HGNC Symbol;Acc:HGNC:1463]	ensembl
ENSMGAG00000006787	CAMK4	1	0.0616474	0.624214	-0.375267		0.592688	-0.65575	0.00016241	-1.04715		calcium/calmodulin dependent protein kinase IV [Source:HGNC Symbol;Acc:HGNC:1464]	ensembl
ENSMGAG00000002973	CAMKK1	0.0605625	1.69305	1	-0.00736036		0.236145	1.7195	1	0.0519636		calcium/calmodulin dependent protein kinase kinase 1	ensembl
ENSMGAG00000004183	CAMKK2	1	0.0409619	0.666395	0.274733		1	0.181459	0.00177812	0.456839		calcium/calmodulin dependent protein kinase kinase 2	DAVID
ENSMGAG00000010260	CAMKMT	0.11734	-0.789508	0.164985	-0.720999		0.996766	0.377998	0.303373	0.477089		calmodulin-lysine N-methyltransferase [Source:HGNC Symbol;Acc:HGNC:26276]	ensembl
ENSMGAG00000016976	CAMKV	1	2.31417	0.227203	-2.60134		0.369825	4.59937	1	-0.306236		CaM kinase like vesicle associated	uniprot
ENSMGAG00000008283	CAMLG	0.287888	0.349575	0.0393694	0.764638		1	-0.0623621	0.0612837	0.393187		Calcium signal-modulating cyclophilin ligand (CAML)	uniprot
ENSMGAG00000003157	CAMSAP1	0.331131	0.263756	0.0345396	0.717165		0.532028	0.504029	6.06907e-14	1.00022		calmodulin regulated spectrin associated protein 1 [Source:HGNC Symbol;Acc:HGNC:19946]	ensembl
ENSMGAG00000005980	CAMSAP2	0.99075	0.10917	0.000770595	1.32281		0.623262	0.572684	7.38593e-54	1.82901		calmodulin regulated spectrin associated protein family member 2	DAVID
ENSMGAG00000001017	CAMTA1	1	0.0457401	0.516426	-0.290662		1	-0.176781	0.000155691	-0.471339		calmodulin binding transcription activator 1 [Source:HGNC Symbol;Acc:HGNC:18806]	ensembl
ENSMGAG00000010381	CAND1	0.687668	-0.0900266	0.00542333	-0.686201		0.805728	0.248086	0.000732723	-0.308241		cullin associated and neddylation dissociated 1 [Source:HGNC Symbol;Acc:HGNC:30688]	ensembl
ENSMGAG00000005995	CANT1	1	-0.029017	0.97502	-0.121664		0.909674	-0.240611	0.0535986	-0.292754		Calcium activated nucleotidase 1	uniprot
ENSMGAG00000007250	CANX	3.2655e-15	0.759178	0.000129331	0.927164		0.652616	0.308256	1.62344e-09	0.516658		calnexin	ensembl
ENSMGAG00000005626	CAP1	0.670426	-0.0840031	0.503627	-0.236745		1	-0.0769696	0.0422971	-0.189458		cyclase associated actin cytoskeleton regulatory protein 1	ensembl
ENSMGAG00000003075	CAP2	5.47261e-69	2.51674	1.43542e-15	2.31227	x	0.0130756	1.2082	2.07099e-19	1.03808		cyclase associated actin cytoskeleton regulatory protein 2 [Source:HGNC Symbol;Acc:HGNC:20039]	ensembl
ENSMGAG00000002450	CAPG	1	-0.00593862	0.538428	-0.243513		0.276325	-0.472448	2.76364e-11	-0.669173		capping actin protein, gelsolin like	ensembl
ENSMGAG00000008744	CAPN10	1	-0.00829551	0.430937	-0.31237		0.888359	0.259843	1	-0.00311694		calpain 10	ensembl
ENSMGAG00000010826	CAPN11	1	0.0233983	1	-0.0403621		0.459797	0.41512	0.00022247	0.391972		calpain 11	ensembl
ENSMGAG00000005407	CAPN13	1	0	1	0		1	0	1	0		calpain 13	DAVID
ENSMGAG00000005468	CAPN14	0.011615	-1.60245	0.681794	-0.593325		0.579239	-0.864353	1	0.183869		calpain-14	ensembl
ENSMGAG00000010138	CAPN15	0.318249	0.189028	0.38343	0.317358		1	-0.081135	0.640559	0.0905252		calpain 15	ensembl
ENSMGAG00000008632	CAPN2	0.674043	0.0961137	0.093111	-0.453887		0.253316	0.471619	0.980855	-0.038895		calpain 2 [Source:HGNC Symbol;Acc:HGNC:1479]	ensembl
ENSMGAG00000011468	CAPN3	1	0.566596	0.00388246	1.88938		1	0.753684	0.000146325	2.10225		calpain 3 [Source:HGNC Symbol;Acc:HGNC:1480]	ensembl
ENSMGAG00000015263	CAPN5	1	-2.3361	0.864533	-3.30186		1	0.718521	1	0		calpain 5	ensembl
ENSMGAG00000006471	CAPN6	0.889635	-0.503112	0.0359409	-0.955313		0.00165273	2.03846	0.000947207	1.63078		calpain 6 [Source:HGNC Symbol;Acc:HGNC:1483]	ensembl
ENSMGAG00000011347	CAPN7	1	0.0651692	0.513546	0.309288		0.607094	0.479344	1.86907e-05	0.761358		calpain 7 [Source:HGNC Symbol;Acc:HGNC:1484]	ensembl
ENSMGAG00000008330	CAPN8	0.968778	-0.230287	1	0.0805228		0.940127	0.417953	0.0195737	0.779772		calpain 8 [Source:HGNC Symbol;Acc:HGNC:1485]	ensembl
ENSMGAG00000012108	CAPN9	8.49988e-07	-2.22723	0.00358716	-1.67619		0.425261	-0.801423	1	-0.210907		calpain 9 [Source:HGNC Symbol;Acc:HGNC:1486]	ensembl
ENSMGAG00000010122	CAPRIN1	1	-0.0199592	0.255411	0.367061		0.566079	0.361997	1.53053e-16	0.789575		cell cycle associated protein 1 [Source:HGNC Symbol;Acc:HGNC:6743]	ensembl
ENSMGAG00000019596	CAPRIN2	0.00233695	-1.37724	0.011508	-1.35762		0.85739	-0.490193	0.711137	-0.434336		caprin family member 2 [Source:NCBI gene;Acc:418141] ortholog	ensembl
ENSMGAG00000010816	CAPS2	0.626468	0.527449	0.000324721	1.8256		1	-0.300112	0.00489227	1.02911		calcyphosine 2 [Source:HGNC Symbol;Acc:HGNC:16471]	ensembl
ENSMGAG00000021013	CAPSL	1	-0.0171042	1	0.0949463		1	0.399714	1	0.559482		calcyphosine like	ensembl
ENSMGAG00000004831	CAPZA1	0.00326976	0.338765	1	0.0117158		0.861291	0.232904	0.810122	-0.054623		capping actin protein of muscle Z-line subunit alpha 1 [Source:HGNC Symbol;Acc:HGNC:1488]	ensembl
ENSMGAG00000008904	CAPZA2	0.000177657	0.413251	0.923754	0.131808		1	-0.0149007	0.00807734	-0.256293		capping actin protein of muscle Z-line subunit alpha 2 [Source:HGNC Symbol;Acc:HGNC:1490]	ensembl
ENSMGAG00000015987	CAPZA3	1	0	1	0		1	0	1	0		capping actin protein of muscle Z-line alpha subunit 3	DAVID
ENSMGAG00000005419	CAPZB	0.136066	-0.183113	0.0259248	-0.594207		0.914792	-0.214714	3.22207e-12	-0.585562		capping actin protein of muscle Z-line beta subunit	DAVID
ENSMGAG00000012568	CARD10	0.423556	-1.51397	0.212619	1.62787		0.758987	-1.64435	0.270213	1.54649		caspase recruitment domain family member 10 [Source:HGNC Symbol;Acc:HGNC:16422]	ensembl
ENSMGAG00000002976	CARD11	1	-2.30963	1	0		1	-2.35796	1	0		caspase recruitment domain family member 11 [Source:HGNC Symbol;Acc:HGNC:16393]	ensembl
ENSMGAG00000005634	CARD19	0.000165479	0.689951	0.0710273	0.590781		0.561286	0.462622	0.00289451	0.40019		caspase recruitment domain family member 19	ensembl
ENSMGAG00000007565	CARD9	0.123441	-0.344501	0.905839	-0.164494		0.726668	-0.38964	0.472752	-0.169719		caspase recruitment domain family member 9 [Source:HGNC Symbol;Acc:HGNC:16391]	ensembl
ENSMGAG00000008291	CARF	1	-0.0761026	0.0608657	1.19339		1	0.449022	1.18613e-06	1.77064		calcium responsive transcription factor [Source:HGNC Symbol;Acc:HGNC:14435]	ensembl
ENSMGAG00000018860	CARHSP1	0.418523	-0.188799	1	-0.0904814		0.683538	0.351069	3.79018e-05	0.492164		calcium regulated heat stable protein 1 [Source:HGNC Symbol;Acc:HGNC:17150]	ensembl
ENSMGAG00000019200	CARMIL1	1	0.102004	0.358592	0.709509		0.212614	1.61595	1.2287e-07	2.25795		capping protein regulator and myosin 1 linker 1 [Source:NCBI gene;Acc:421002] ortholog	ensembl
ENSMGAG00000002155	CARMIL2	1	0.531144	1	0.261764		1	-0.103294	1	-0.345496		capping protein regulator and myosin 1 linker 2	DAVID
ENSMGAG00000007679	CARS	0.0177356	0.262316	0.195887	0.374651		1	-0.135697	1	0.0170533		cysteinyl-tRNA synthetase 1	ensembl
ENSMGAG00000014867	CARS2	3.79258e-09	-0.725448	0.0218485	-0.690301		0.223741	-0.542191	0.000147607	-0.467162		cysteinyl-tRNA synthetase 2, mitochondrial [Source:HGNC Symbol;Acc:HGNC:25695]	ensembl
ENSMGAG00000020161	CARTPT	0.426392	0.573692	1	-0.327829		0.259284	-1.51136	4.53099e-06	-2.36358		CART prepropeptide	ensembl
ENSMGAG00000013247	CASC3	0.00638993	-0.333936	0.000776989	-0.837643		1	-0.10277	9.76743e-09	-0.564502		CASC3 exon junction complex subunit [Source:HGNC Symbol;Acc:HGNC:17040]	ensembl
ENSMGAG00000019071	CASD1	0.181908	1.04408	0.14769	1.08403		1	0.519731	0.280846	0.586696		CAS1 domain containing 1 [Source:NCBI gene;Acc:420565] ortholog	ensembl
ENSMGAG00000008945	CASD1	1	0.0577302	0.290377	0.551748		0.412407	-0.703432	0.769752	-0.170799		CAS1 domain containing 1	uniprot
ENSMGAG00000014607	CASK	1	-0.0413868	0.613062	0.24019		0.790173	0.300124	9.17673e-08	0.620651		calcium/calmodulin dependent serine protein kinase	ensembl
ENSMGAG00000009522	CASKIN2	0.915732	0.145218	0.555921	0.351181		1	0.0487812	0.201436	0.296697		CASK interacting protein 2 [Source:HGNC Symbol;Acc:HGNC:18200]	ensembl
ENSMGAG00000007806	CASP10	1	-0.0495265	0.576775	-0.24776		1	0.00546404	0.3046	-0.155159		caspase 10 [Source:HGNC Symbol;Acc:HGNC:1500]	ensembl
ENSMGAG00000014169	CASP2	0.212726	-0.230571	0.212619	-0.41055		1	-0.0346099	0.274345	-0.174108		caspase 2	ensembl
ENSMGAG00000006316	CASP3	0.937309	0.0869861	0.709839	0.209644		1	0.124522	0.0466219	0.287693		caspase 3	DAVID
ENSMGAG00000011070	CASP6	0.13376	0.482183	0.281685	-0.552658		0.615358	0.583676	0.0789334	-0.4162		caspase 6 [Source:HGNC Symbol;Acc:HGNC:1507]	ensembl
ENSMGAG00000011015	CASP7	0.00976708	0.662701	0.160431	0.573699		1	0.0416639	1	-0.00141569		caspase 7	DAVID
ENSMGAG00000007846	CASP8	0.019941	0.29473	0.00891778	-0.750235		1	0.170036	0	-0.833994		caspase 8 [Source:HGNC Symbol;Acc:HGNC:1509]	ensembl
ENSMGAG00000013631	CASP8AP2	1	0.012254	0.113015	0.607901		0.596311	0.494966	5.80734e-17	1.12899		caspase 8 associated protein 2 [Source:HGNC Symbol;Acc:HGNC:1510]	ensembl
ENSMGAG00000005586	CASP9	0.157539	0.281563	0.247095	-0.42354		1	-0.064949	1.0945e-07	-0.730639		caspase 9 [Source:HGNC Symbol;Acc:HGNC:1511]	ensembl
ENSMGAG00000014302	CASQ2	4.08375e-85	1.87289	1.19679e-24	2.82523		0.0023264	-1.20026	0.112485	-0.20766		calsequestrin 2 [Source:HGNC Symbol;Acc:HGNC:1513]	ensembl
ENSMGAG00000013991	CASR	1	0	1	0		1	0	1	0		calcium sensing receptor	ensembl
ENSMGAG00000008039	CAST	0.705555	0.102837	0.0192216	0.624376		0.0670736	0.650798	3.25982e-36	1.21288		calpastatin [Source:HGNC Symbol;Acc:HGNC:1515]	ensembl
ENSMGAG00000002311	CASTOR2	0.843837	-0.100544	0.0027943	-0.839659		1	0.148856	5.06547e-05	-0.549345		Cytosolic arginine sensor for mTORC1 subunit 2	uniprot
ENSMGAG00000010242	CAT	1	-0.124508	0.36275	-0.375955		0.888359	0.360135	0.638382	0.153437		catalase [Source:HGNC Symbol;Acc:HGNC:1516]	ensembl
ENSMGAG00000008967	CAV1	0.00129982	-0.389075	0.258439	0.36343		0.990816	0.19075	6.16709e-25	0.983463		caveolin 1 [Source:HGNC Symbol;Acc:HGNC:1527]	ensembl
ENSMGAG00000010119	CAV3	3.16372e-40	4.43839	2.561e-50	5.06176	x	0.848227	0.873411	5.33728e-27	1.52873		caveolin 3	ensembl
ENSMGAG00000022826	CAVIN2	4.99113e-12	0.918742	0.30232	0.337455		0.0102783	0.80972	0.0437658	0.268576		caveolae associated protein 2 [Source:HGNC Symbol;Acc:HGNC:10690]	ensembl
ENSMGAG00000021176	CBARP	0.0067534	-0.788882	0.724773	0.278425		0.308063	-0.744852	0.269411	0.368019		CACN subunit beta associated regulatory protein [Source:HGNC Symbol;Acc:HGNC:28617]	ensembl
ENSMGAG00000002276	CBFA2T2	0.076422	-0.476494	0.402344	-0.428181		0.57104	-0.51017	0.124943	-0.415082		CBFA2/RUNX1 partner transcriptional co-repressor 2	ensembl
ENSMGAG00000018466	CBFB	0.146682	-0.213791	0.998005	-0.109299		0.929704	-0.224325	0.68783	-0.0800576		core-binding factor subunit beta	ensembl
ENSMGAG00000022160	CBFB	1	0.0964504	1	0.143352		1	-0.314203	0.992099	-0.243458		core-binding factor beta subunit [Source:NCBI gene;Acc:395257] ortholog	ensembl
ENSMGAG00000002406	CBL	0.0125785	-0.645625	1	0.0125748		0.601599	0.534618	3.48397e-09	1.23418		Cbl proto-oncogene [Source:HGNC Symbol;Acc:HGNC:1541]	ensembl
ENSMGAG00000014382	CBLB	0.0112186	-0.523663	0.315453	0.459767		1	-0.235364	6.75658e-07	0.787695		Cbl proto-oncogene B [Source:HGNC Symbol;Acc:HGNC:1542]	ensembl
ENSMGAG00000003317	CBLIF	0.361729	-1.40475	1	-0.303963		1	0.0141423	0.419197	1.15906		cobalamin binding intrinsic factor [Source:HGNC Symbol;Acc:HGNC:4268]	ensembl
ENSMGAG00000009832	CBLL1	0.0249237	-0.332634	0.310432	-0.390642		1	-0.152616	0.263651	-0.171941		Cbl proto-oncogene like 1	ensembl
ENSMGAG00000017995	CBLN1	0.00943025	0.558325	1	-0.0154446		0.000575736	-1.5378	6.91215e-26	-2.06775		cerebellin 1 precursor [Source:NCBI gene;Acc:771265] ortholog	ensembl
ENSMGAG00000008302	CBLN2	1	-2.31044	1	0		1	-2.35764	1	0		cerebellin 2 precursor [Source:HGNC Symbol;Acc:HGNC:1544]	ensembl
ENSMGAG00000020497	CBLN3	1	0	1	0		1	0	1	0		cerebellin 3 precursor [Source:NCBI gene;Acc:769254] ortholog	ensembl
ENSMGAG00000014541	CBR1	2.52473e-09	0.686542	0.198853	-0.390089		0.301325	0.470347	3.03452e-09	-0.567569		carbonyl reductase 1 [Source:HGNC Symbol;Acc:HGNC:1548]	ensembl
ENSMGAG00000002684	CBR4	0.704797	-0.198318	0.0268114	-0.748829		0.931265	0.290536	0.361954	-0.225396		carbonyl reductase 4 [Source:HGNC Symbol;Acc:HGNC:25891]	ensembl
ENSMGAG00000018973	CBWD1	0.563807	0.176509	0.000934727	-0.934501		0.0108138	0.899728	0.38134	-0.17198		COBW domain containing 1 [Source:NCBI gene;Acc:427347] ortholog	ensembl
ENSMGAG00000001238	CBX1	0.000683496	0.436701	0.0134265	0.733194		1	0.000439132	0.00118808	0.338015		chromobox 1	ensembl
ENSMGAG00000019307	CBX2	0.511503	-1.67567	1	0		0.294639	-4.88701	0.810122	-3.34504		chromobox 2 [Source:HGNC Symbol;Acc:HGNC:1552] ortholog	ensembl
ENSMGAG00000010662	CBX3	0.0292985	0.282663	1	0.0569568		1	-0.031946	0.0522878	-0.217512		chromobox 3 [Source:HGNC Symbol;Acc:HGNC:1553]	ensembl
ENSMGAG00000005851	CBX4	0.000126625	-1.11234	0.00890897	-1.088		0.592688	-0.523653	0.242286	-0.460399		Chromobox 4	uniprot
ENSMGAG00000019322	CBX4	0.60607	0.301548	1	0.165561		1	-0.0157222	1	-0.108369		chromobox 8	ensembl
ENSMGAG00000018496	CBX5	0.000448177	-0.487971	0.00230569	-0.877815		0.912485	-0.230283	8.32195e-06	-0.579382		chromobox 5 [Source:NCBI gene;Acc:776802] ortholog	ensembl
ENSMGAG00000016403	CBX7	0.454317	0.644871	0.0539294	-1.29488		0.857684	0.643984	0.0215463	-1.25105		chromobox 7 [Source:HGNC Symbol;Acc:HGNC:1557]	ensembl
ENSMGAG00000012444	CBY1	1.16831e-10	-0.878186	4.73201e-07	-1.46153		0.720863	-0.322908	2.34803e-10	-0.865091		chibby family member 1, beta catenin antagonist [Source:HGNC Symbol;Acc:HGNC:1307]	ensembl
ENSMGAG00000011122	CC2D1B	0.0488075	-0.259628	0.042584	-0.548414		1	0.113712	0.290662	-0.134889		coiled-coil and C2 domain containing 1B [Source:HGNC Symbol;Acc:HGNC:29386]	ensembl
ENSMGAG00000012655	CC2D2A	0.691225	-0.208843	0.319623	0.448574		1	0.161171	3.59058e-06	0.858142		coiled-coil and C2 domain containing 2A [Source:HGNC Symbol;Acc:HGNC:29253]	ensembl
ENSMGAG00000004166	CCAR1	1.15145e-09	-0.60425	5.77656e-05	-0.970177		1	-0.164398	6.19278e-08	-0.489846		cell division cycle and apoptosis regulator 1 [Source:HGNC Symbol;Acc:HGNC:24236]	ensembl
ENSMGAG00000017151	CCDC102A	1.50172e-05	-0.642241	0.0797854	-0.565219		0.0904408	-0.669396	0.00010403	-0.549101		coiled-coil domain containing 102A	ensembl
ENSMGAG00000000687	CCDC103	0.962112	0.401188	0.977413	0.335963		1	0.268306	1	0.219821		coiled-coil domain containing 103 [Source:HGNC Symbol;Acc:HGNC:32700]	ensembl
ENSMGAG00000010827	CCDC107	0.429139	0.160475	0.996389	-0.123825		0.664098	-0.377984	1.13471e-07	-0.622258		coiled-coil domain containing 107	ensembl
ENSMGAG00000022143	CCDC112	1	-2.31123	0.332759	3.94714		1	-2.35804	0.27	3.9166		coiled-coil domain containing 112 [Source:HGNC Symbol;Acc:HGNC:28599]	ensembl
ENSMGAG00000003675	CCDC113	0.116419	-0.72801	0.876634	0.2421		0.459797	-0.705086	0.607613	0.304026		Coiled-coil domain containing 113	uniprot
ENSMGAG00000007135	CCDC117	1	0.0720391	0.841687	-0.192128		0.616906	0.464507	0.369813	0.247907		coiled-coil domain containing 117	DAVID
ENSMGAG00000002815	CCDC12	0.434169	0.149335	0.229841	-0.390323		1	-0.0485385	6.39496e-07	-0.54765		coiled-coil domain containing 12 [Source:HGNC Symbol;Acc:HGNC:28332]	ensembl
ENSMGAG00000014982	CCDC122	1	0	1	0		1	0	1	0		coiled-coil domain containing 122	DAVID
ENSMGAG00000007485	CCDC124	0.200786	0.190338	0.432555	-0.281212		1	0.127461	0.00365391	-0.303465		coiled-coil domain containing 124 [Source:HGNC Symbol;Acc:HGNC:25171]	ensembl
ENSMGAG00000006043	CCDC125	0.0838204	-0.887405	0.112437	-0.783005		1	0.00062824	1	0.146069		coiled-coil domain containing 125 [Source:HGNC Symbol;Acc:HGNC:28924]	ensembl
ENSMGAG00000019358	CCDC126	0.688251	0.156341	0.454466	-0.329599		1	0.141574	0.0813585	-0.305216		coiled-coil domain containing 126 [Source:HGNC Symbol;Acc:HGNC:22398]	ensembl
ENSMGAG00000006978	CCDC127	0.000282085	0.942514	0.0485009	0.796003		0.5285	0.648569	0.00602344	0.532212		coiled-coil domain containing 127	ensembl
ENSMGAG00000002402	CCDC13	0.327517	-0.655653	0.502747	0.54446		1	-0.389586	0.0454988	0.850121		coiled-coil domain containing 13	ensembl
ENSMGAG00000012164	CCDC134	0.0169153	-0.331609	0.000316169	-1.11426		0.21515	-0.603758	1.46317e-31	-1.34454		coiled-coil domain containing 134 [Source:HGNC Symbol;Acc:HGNC:26185]	ensembl
ENSMGAG00000006424	CCDC137	0.00781785	-0.466631	0.000387297	-1.25196		0.607579	-0.434668	3.49109e-12	-1.1727		coiled-coil domain containing 137	DAVID
ENSMGAG00000012109	CCDC14	0.412176	0.210557	0.8723	0.16313		1	-0.17079	0.339885	-0.179383		coiled-coil domain containing 14	DAVID
ENSMGAG00000009304	CCDC141	3.0661e-06	4.98011	4.70873e-07	3.33765	x	0.701301	2.52966	0.0371288	0.960601		coiled-coil domain containing 141 [Source:HGNC Symbol;Acc:HGNC:26821]	ensembl
ENSMGAG00000012922	CCDC148	0.240405	2.03782	0.0123247	2.9531		1	-0.0911392	0.301616	0.827073		coiled-coil domain containing 148	ensembl
ENSMGAG00000012469	CCDC149	0.0860145	0.403052	0.0947864	0.616319		0.244981	0.733187	4.85268e-13	0.985401		coiled-coil domain containing 149 [Source:HGNC Symbol;Acc:HGNC:25405]	ensembl
ENSMGAG00000001357	CCDC157	0.713844	0.334561	0.000826125	1.36565		0.607094	-0.669799	0.322858	0.400185		Coiled-coil domain containing 157	uniprot
ENSMGAG00000021709	CCDC167	0.0420487	0.27431	0.342522	-0.354615		1	0.0288032	6.1141e-08	-0.55881		coiled-coil domain containing 167	ensembl
ENSMGAG00000018289	CCDC169	3.06356e-06	1.03403	0.027876	0.83603		0.885665	0.383785	0.253835	0.227403		coiled-coil domain containing 169 [ Meleagris gallopavo (turkey) ]	NCBI
ENSMGAG00000012688	CCDC170	0.000908532	1.26445	9.32749e-11	2.34542		1	0.125108	7.04372e-09	1.24073		coiled-coil domain containing 170 [Source:HGNC Symbol;Acc:HGNC:21177]	ensembl
ENSMGAG00000020518	CCDC171	0.674192	0.240556	0.35102	0.418139		0.71971	0.462456	0.00167475	0.677718		coiled-coil domain containing 171 [Source:HGNC Symbol;Acc:HGNC:29828]	ensembl
ENSMGAG00000011186	CCDC172	1	0	1	0		1	0	1	0		Coiled-coil domain-containing protein 172	uniprot
ENSMGAG00000010359	CCDC173	1	0.0582034	0.0941165	0.618891		1	-0.11786	0.0129511	0.488371		coiled-coil domain containing 173	ensembl
ENSMGAG00000007861	CCDC174	0.714679	0.112834	0.700957	0.212036		1	0.0486552	0.182331	0.186258		coiled-coil domain containing 174 [Source:HGNC Symbol;Acc:HGNC:28033]	ensembl
ENSMGAG00000007990	CCDC18	0.00251088	-0.550757	1	0.00732568		0.921669	-0.261386	0.0652732	0.334912		coiled-coil domain containing 18	DAVID
ENSMGAG00000014346	CCDC181	0.0161693	1.24158	7.81959e-06	1.909		1	0.407557	0.000139108	1.10232		coiled-coil domain containing 181 [Source:HGNC Symbol;Acc:HGNC:28051]	ensembl
ENSMGAG00000002095	CCDC183	0.031295	1.16968	0.0037713	1.99252		0.27826	-1.49505	0.197422	-0.635858		coiled-coil domain containing 183	ensembl
ENSMGAG00000011053	CCDC186	1	0.00431299	0.0425817	0.863959		0.576565	0.648058	4.97462e-10	1.54764		coiled-coil domain containing 186	DAVID
ENSMGAG00000000923	CCDC189	0.809614	0.122078	0.154744	-0.593003		0.688096	-0.442085	1.94959e-13	-1.11961		coiled-coil domain containing 189	ensembl
ENSMGAG00000014323	CCDC191	1	0.0420523	0.0114828	0.944526		1	0.150683	1.79324e-08	1.10101		coiled-coil domain containing 191 [Source:HGNC Symbol;Acc:HGNC:29272]	ensembl
ENSMGAG00000013624	CCDC198	1	0	1	0		1	0	1	0		coiled-coil domain containing 198 [Source:HGNC Symbol;Acc:HGNC:20189]	ensembl
ENSMGAG00000014123	CCDC25	0.729269	0.103864	0.111288	-0.488052		1	-0.0859546	2.99917e-08	-0.636858		coiled-coil domain containing 25 [Source:HGNC Symbol;Acc:HGNC:25591]	ensembl
ENSMGAG00000012973	CCDC28A	1	-0.0508886	0.0309386	-0.678641		1	-0.0782431	3.73063e-05	-0.665742		coiled-coil domain containing 28A	ensembl
ENSMGAG00000022179	CCDC28B	1	-0.126332	1	-0.130765		1	-0.302133	0.521821	-0.260078		coiled-coil domain containing 28B [Source:NCBI gene;Acc:419647] ortholog	ensembl
ENSMGAG00000004919	CCDC3	1	0	1	2.21297		1	0	1	2.18664		coiled-coil domain containing 3 [Source:HGNC Symbol;Acc:HGNC:23813]	ensembl
ENSMGAG00000008250	CCDC33	1	0	1	0		1	0	1	0		coiled-coil domain containing 33	DAVID
ENSMGAG00000001764	CCDC34	0.0136338	0.411834	1	0.0186787		1	-0.202656	8.42539e-06	-0.558507		coiled-coil domain containing 34 [Source:HGNC Symbol;Acc:HGNC:25079]	ensembl
ENSMGAG00000009659	CCDC39	1	0.155433	0.0585796	0.805927		0.491439	0.795242	1.73163e-08	1.48684		coiled-coil domain containing 39 [Source:HGNC Symbol;Acc:HGNC:25244]	ensembl
ENSMGAG00000006047	CCDC40	0.00254515	0.667028	0.00423906	0.903603		1	-0.130796	0.50117	0.152936		coiled-coil domain containing 40 [Source:HGNC Symbol;Acc:HGNC:26090]	ensembl
ENSMGAG00000002956	CCDC42	1	0	1	0		1	0	1	0		coiled-coil domain containing 42	ensembl
ENSMGAG00000021096	CCDC43	0.754423	0.0998531	1	-0.0355714		0.941584	-0.221183	0.00645669	-0.315559		coiled-coil domain containing 43 [Source:HGNC Symbol;Acc:HGNC:26472]	ensembl
ENSMGAG00000001809	CCDC47	0.00133145	-0.346731	0.00653004	-0.700967		0.955776	-0.195825	2.90828e-08	-0.509354		coiled-coil domain containing 47 [Source:HGNC Symbol;Acc:HGNC:24856]	ensembl
ENSMGAG00000007352	CCDC50	0.715262	-0.110337	0.0113694	0.78147		1	0.0330954	2.69016e-19	0.966793		coiled-coil domain containing 50 [Source:HGNC Symbol;Acc:HGNC:18111]	ensembl
ENSMGAG00000007891	CCDC51	0.00429293	-0.397941	0.0158974	-0.703079		0.912954	-0.233374	2.01013e-05	-0.498702		coiled-coil domain containing 51	ensembl
ENSMGAG00000011116	CCDC59	0.00422057	-0.430114	0.000405716	-1.07026		1	-0.142956	4.33474e-09	-0.74474		coiled-coil domain containing 59	ensembl
ENSMGAG00000002944	CCDC6	0.0055512	-0.394912	0.0706035	-0.567085		0.67532	0.343226	0.105947	0.211584		Coiled-coil domain containing 6	uniprot
ENSMGAG00000009046	CCDC60	1	0	1	0		1	0	1	0		coiled-coil domain containing 60	ensembl
ENSMGAG00000001690	CCDC61	0.00156534	-0.450964	0.00308108	-0.878295		0.459797	-0.433589	7.74096e-12	-0.81842		coiled-coil domain containing 61	ensembl
ENSMGAG00000005099	CCDC63	1	0	1	0		1	0	1	0		coiled-coil domain containing 63 [Source:HGNC Symbol;Acc:HGNC:26669]	ensembl
ENSMGAG00000006106	CCDC66	0.906259	-0.102378	0.883201	0.166349		1	-0.140303	0.472673	0.170742		coiled-coil domain containing 66 [Source:HGNC Symbol;Acc:HGNC:27709]	ensembl
ENSMGAG00000020463	CCDC68	1	-2.31147	1	0		1	-2.35813	1	0		coiled-coil domain containing 68	ensembl
ENSMGAG00000001437	CCDC73	1	0.405733	1	0.587929		0.702769	-2.41164	0.158552	-2.23203		coiled-coil domain containing 73 [Source:HGNC Symbol;Acc:HGNC:23261]	ensembl
ENSMGAG00000013405	CCDC77	0.243905	0.336261	0.959005	-0.131134		0.561839	0.428112	1	-0.000727573		coiled-coil domain containing 77 [Source:HGNC Symbol;Acc:HGNC:28203]	ensembl
ENSMGAG00000014340	CCDC80	0	-0.994119	0.00256331	-0.772586		0.375367	-0.417965	0.160227	-0.156148		coiled-coil domain containing 80	ensembl
ENSMGAG00000015184	CCDC82	5.73394e-05	1.01475	0.166328	0.606741		1	-0.147008	0.0365694	-0.520241		coiled-coil domain containing 82 [Source:HGNC Symbol;Acc:HGNC:26282]	ensembl
ENSMGAG00000015238	ccdc83	1.94926e-06	3.17308	0.000179214	2.12771	x	0.763634	1.11712	1	0.103712		coiled-coil domain containing 83	ensembl
ENSMGAG00000001924	CCDC85A	1	-2.30988	1	-2.44484		1	-0.0942785	1	0		coiled-coil domain containing 85A	DAVID
ENSMGAG00000013265	CCDC85C	0.341421	1.33355	0.630276	0.553564		0.410692	1.58989	0.233415	0.856248		coiled-coil domain containing 85C [Source:HGNC Symbol;Acc:HGNC:35459]	ensembl
ENSMGAG00000002107	CCDC88A	1	-0.00851141	0.0676092	0.742552		0.61834	0.512282	7.37848e-15	1.3006		coiled-coil domain containing 88A	DAVID
ENSMGAG00000013084	CCDC88C	3.10107e-05	0.768077	3.24123e-10	1.87717		1	0.154843	3.58772e-22	1.30606		coiled-coil domain containing 88C [Source:HGNC Symbol;Acc:HGNC:19967]	ensembl
ENSMGAG00000015637	CCDC89	1	0.5562	0.190756	-4.59985		1	1.19203	0.490808	-3.9025		Coiled-coil domain containing 89	uniprot
ENSMGAG00000015233	CCDC90B	0.994173	0.0680459	1	-0.00816179		1	0.116267	0.767803	0.0780855		coiled-coil domain containing 90B	ensembl
ENSMGAG00000003072	CCDC92	0.697826	-0.731029	0.0689411	-1.27863		0.748492	0.857845	1	0.353396		coiled-coil domain containing 92 [Source:HGNC Symbol;Acc:HGNC:29563]	ensembl
ENSMGAG00000012334	CCDC93	0.00298228	-0.362632	0.639246	-0.206357		0.809929	-0.253066	0.844436	-0.0569946		coiled-coil domain containing 93	ensembl
ENSMGAG00000020368	CCDC97	0.113686	-0.267347	0.126139	-0.508515		1	-0.141519	0.0119207	-0.340619		coiled-coil domain containing 97	ensembl
ENSMGAG00000022911	CCK	1.76885e-15	-1.56087	5.19438e-10	-2.70775		0.00910002	-1.18636	7.5934e-16	-2.2889		cholecystokinin [Source:HGNC Symbol;Acc:HGNC:1569]	ensembl
ENSMGAG00000012415	CCKAR	1	0	1	0		1	0	1	0		cholecystokinin A receptor [Source:HGNC Symbol;Acc:HGNC:1570]	ensembl
ENSMGAG00000007144	CCKBR	1	1.37153	1	-2.46114		1	-0.0769811	0.488601	-3.87868		cholecystokinin B receptor [Source:HGNC Symbol;Acc:HGNC:1571]	ensembl
ENSMGAG00000017879	CCL1	1	0	1	0		1	0	1	0		C-C motif chemokine 3	ensembl
ENSMGAG00000019065	CCL13	1	0	1	0		1	0	1	0		C-C motif chemokine 13	ensembl
ENSMGAG00000020407	CCL19	1	0	1	0		1	0	1	0		C-C motif chemokine ligand 19 [Source:NCBI gene;Acc:427406] ortholog	ensembl
ENSMGAG00000005920	CCL20	0.686036	-0.79394	1	-0.112147		1	-0.112229	0.722019	0.608106		C-C motif chemokine ligand 20	ensembl
ENSMGAG00000022483	CCL21	1	0	0.864533	-3.3302		1	3.13931	1	0		C-C motif chemokine 21	ensembl
ENSMGAG00000001784	CCL26	2.55974e-38	-2.53748	3.45614e-17	-3.01807	x	0.268936	-0.610927	0.0021424	-1.0453		C-C motif chemokine ligand 26	DAVID
ENSMGAG00000019463	CCL5	1	0	1	0		1	0	1	0		C-C motif chemokine 3	ensembl
ENSMGAG00000003024	CCM2	0.514094	-0.211082	1	0.131721		0.97506	0.282389	3.27538e-05	0.667041		CCM2 scaffold protein [Source:HGNC Symbol;Acc:HGNC:21708]	ensembl
ENSMGAG00000008895	CCN1	0	-1.69892	3.45093e-13	-1.6415		3.06732e-06	-1.13902	0	-1.04105		cellular communication network factor 1 [Source:HGNC Symbol;Acc:HGNC:2654]	ensembl
ENSMGAG00000012516	CCN3	0.610358	0.725782	0.174712	-1.37884		0.527421	1.54405	0.598598	-0.535956		cellular communication network factor 3 [Source:HGNC Symbol;Acc:HGNC:7885]	ensembl
ENSMGAG00000003852	CCN5	0.427513	0.710873	0.000266282	2.45556		0.592688	-1.35288	0.516086	0.420434		Cellular communication network factor 5	uniprot
ENSMGAG00000015062	CCNA1	0.534615	2.06064	1	-0.277786		1	0.738599	0.533419	-1.57598		Cyclin A1	uniprot
ENSMGAG00000010647	CCNA2	0.409757	1.50575	0.609915	1.40751		1	-0.645351	0.766289	-0.72215		cyclin A2 [Source:HGNC Symbol;Acc:HGNC:1578]	ensembl
ENSMGAG00000005262	CCNB2	0.102047	-0.207964	0.745358	-0.174183		1	-0.016122	0.810122	0.0579871		cyclin B2 [Source:HGNC Symbol;Acc:HGNC:1580]	ensembl
ENSMGAG00000009789	CCNB3	0.00955009	-0.289768	0.879833	0.1298		1	-0.130936	0.000198204	0.32951		cyclin B3	ensembl
ENSMGAG00000016616	CCNC	0.0626117	0.33984	0.296823	-0.386515		0.688462	0.355927	0.019803	-0.328588		Cyclin C	uniprot
ENSMGAG00000009911	CCND1	0.00228658	-0.379141	0.972892	0.120273		0.412016	-0.450393	0.611659	0.0894894		cyclin D1 [Source:HGNC Symbol;Acc:HGNC:1582]	ensembl
ENSMGAG00000013885	CCND2	0.0752903	-0.650112	0.242251	0.457836		1	0.210826	1.44519e-08	1.35685		cyclin D2	ensembl
ENSMGAG00000020167	CCND2	3.29876e-05	-0.7481	1	0.0343165		0.636461	-0.396601	0.00955492	0.426921		cyclin D2 [Source:NCBI gene;Acc:374047] ortholog	ensembl
ENSMGAG00000006310	CCND3	1	-0.0289399	0.0179425	-0.633417		1	-0.145742	4.25504e-13	-0.709892		cyclin D3 [Source:HGNC Symbol;Acc:HGNC:1585]	ensembl
ENSMGAG00000005029	CCNDBP1	0.862401	-0.0744426	0.0365465	-0.654135		1	-0.0942742	5.84397e-09	-0.63503		cyclin D1 binding protein 1	ensembl
ENSMGAG00000012093	CCNE2	1	0.0711179	0.303667	-0.424601		0.870648	0.333637	0.75719	-0.120225		cyclin E2 [Source:HGNC Symbol;Acc:HGNC:1590]	ensembl
ENSMGAG00000009945	CCNF	0.151002	0.324271	0.000286492	1.01599		1	0.100401	3.00967e-09	0.832438		cyclin F	DAVID
ENSMGAG00000002596	CCNG1	0.696474	-0.0943758	0.164078	-0.398202		0.918207	0.20655	0.810122	-0.0578943		cyclin G1 [Source:HGNC Symbol;Acc:HGNC:1592]	ensembl
ENSMGAG00000005176	CCNG2	2.48127e-09	1.06786	1.9188e-10	1.85845		1	-0.116466	1.50916e-08	0.711747		cyclin G2 [Source:HGNC Symbol;Acc:HGNC:1593]	ensembl
ENSMGAG00000008253	CCNH	0.0451353	0.261862	0.207715	-0.401824		0.806132	0.273978	0.000495547	-0.348936		cyclin H [Source:HGNC Symbol;Acc:HGNC:1594]	ensembl
ENSMGAG00000009330	CCNI	0.309013	0.175866	0.923754	0.137008		1	-0.025402	1	-0.0248383		cyclin I	DAVID
ENSMGAG00000009211	CCNJ	0.0377087	-0.547122	1	0.103765		1	-0.128958	0.00632256	0.565099		cyclin J	ensembl
ENSMGAG00000002930	CCNJL	1	0	1	0		1	0	1	0		cyclin J like [Source:HGNC Symbol;Acc:HGNC:25876]	ensembl
ENSMGAG00000012776	CCNK	1	0.0487648	0.151768	-0.492172		0.450264	0.469303	1	-0.0301083		cyclin K [Source:HGNC Symbol;Acc:HGNC:1596]	ensembl
ENSMGAG00000010679	CCNL1	0	-0.787229	0.0665306	-0.495762		0.159312	-0.52723	0.059271	-0.195108		cyclin L1 [Source:HGNC Symbol;Acc:HGNC:20569]	ensembl
ENSMGAG00000002784	CCNL2	0.064086	-0.228639	1	0.0366994		0.344682	-0.424561	0.33274	-0.118697		cyclin-L1	ensembl
ENSMGAG00000007451	CCNO	0.0866188	-1.81937	0.575676	-0.981931		0.807287	-1.02105	1	-0.114871		cyclin O	DAVID
ENSMGAG00000020644	CCNT1	7.16444e-05	-0.689863	0.136506	-0.571424		1	-0.0598464	0.693505	0.103172		cyclin T1	ensembl
ENSMGAG00000012437	CCNT2	0.0774792	-0.418949	0.0599591	0.654466		1	-0.0913775	2.60912e-10	1.01844		cyclin T2	ensembl
ENSMGAG00000008327	CCNYL1	0.0468495	-0.275277	1	0.042048		0.662812	0.324653	2.27233e-11	0.682443		Cyclin Y like 1	uniprot
ENSMGAG00000007995	CCP110	0.187527	0.570147	5.15503e-07	1.68008		0.815698	0.519065	6.79568e-19	1.68078		centriolar coiled-coil protein 110	DAVID
ENSMGAG00000005965	CCPG1	8.84956e-18	0.823726	2.32431e-06	1.09346		0.620717	0.311664	5.11068e-14	0.6216		cell cycle progression 1	DAVID
ENSMGAG00000016373	CCR10	1	0	1	0		1	0	1	0		C-C motif chemokine receptor 10 [Source:HGNC Symbol;Acc:HGNC:4474]	ensembl
ENSMGAG00000016137	CCR4	1	0	1	0		1	0	1	0		C-C motif chemokine receptor 4 [Source:HGNC Symbol;Acc:HGNC:1605]	ensembl
ENSMGAG00000011571	CCR5	1	0	1	-0.243604		1	2.26284	1	2.17537		chemokine (C-C motif) receptor 5	DAVID
ENSMGAG00000015842	CCR6	1	0	1	0		1	0	1	0		C-C motif chemokine receptor 6 [Source:HGNC Symbol;Acc:HGNC:1607]	ensembl
ENSMGAG00000002880	CCR7	0.362188	4.08065	1.89523e-05	3.72673		1	3.09727	7.56991e-05	2.72402		C-C motif chemokine receptor 7	ensembl
ENSMGAG00000011774	CCR8	1	0	1	0		1	0	1	0		C-C chemokine receptor type 8	ensembl
ENSMGAG00000019311	CCR9	1	0	1	0		1	0	1	0		C-C motif chemokine receptor 9 [Source:HGNC Symbol;Acc:HGNC:1610]	ensembl
ENSMGAG00000005519	CCSER1	1	0.128698	0.107511	-0.994827		1	0.174016	0.093925	-0.917047		coiled-coil serine rich protein 1	DAVID
ENSMGAG00000014712	CCT2	1	-0.00203433	0.00407441	-0.80093		1	0.0658167	1.15592e-13	-0.692811		chaperonin containing TCP1 subunit 2 [Source:HGNC Symbol;Acc:HGNC:1615]	ensembl
ENSMGAG00000006064	CCT3	1.20055e-06	-0.541894	5.47979e-12	-1.58674		0.637481	-0.314832	0	-1.31848		chaperonin containing TCP1 subunit 3 [Source:HGNC Symbol;Acc:HGNC:1616]	ensembl
ENSMGAG00000006605	CCT4	0.683837	-0.089253	2.05603e-05	-1.11482		1	0.0025735	0	-0.982819		chaperonin containing TCP1 subunit 4	DAVID
ENSMGAG00000006124	CCT5	0.0211227	-0.254169	0.000148263	-0.966828		1	0.0259102	1.23457e-14	-0.646593		chaperonin containing TCP1 subunit 5 [Source:HGNC Symbol;Acc:HGNC:1618]	ensembl
ENSMGAG00000004344	CCT6A	0.0688055	-0.228321	0.00214321	-0.849624		1	-0.0749523	8.51419e-13	-0.655979		chaperonin containing TCP1 subunit 6A	DAVID
ENSMGAG00000013313	CCT7	1	-0.0246077	4.53136e-06	-1.13775		1	-0.0670523	0	-1.14007		T-complex protein 1 subunit eta	ensembl
ENSMGAG00000014505	CCT8	0.262473	0.170956	0.0527248	-0.611766		1	-0.058747	0	-0.801158		chaperonin containing TCP1 subunit 8 [Source:HGNC Symbol;Acc:HGNC:1623]	ensembl
ENSMGAG00000001444	CCZ1	0.0989948	0.219961	0.753018	-0.181955		1	0.000734686	0.000230149	-0.360885		CCZ1 homolog, vacuolar protein trafficking and biogenesis associated	DAVID
ENSMGAG00000013819	CD109	0.32819	-0.296615	0.0880716	0.650695		1	0.0739468	3.11537e-13	1.05845		CD109 molecule [Source:HGNC Symbol;Acc:HGNC:21685]	ensembl
ENSMGAG00000008971	CD151	0.000301743	0.548112	0.13875	0.517425		0.429913	0.519607	1.32825e-06	0.530699		CD151 molecule (Raph blood group) [Source:HGNC Symbol;Acc:HGNC:1630]	ensembl
ENSMGAG00000018222	CD164	3.81103e-07	0.581388	0.0341126	0.584355		0.516897	0.377846	1.40899e-05	0.420896		CD164 molecule	ensembl
ENSMGAG00000004549	CD180	1	2.31379	1	-2.46123		1	2.28823	1	-2.4828		CD180 molecule	ensembl
ENSMGAG00000014443	CD2	1	0	1	0		1	0	1	0		CD2 molecule	ensembl
ENSMGAG00000014338	CD200R1	1	0	1	0		1	0	1	0		CD200 receptor 1	DAVID
ENSMGAG00000014433	CD247	1	-0.688557	0.500457	-2.33981		1	-0.10412	0.957151	-1.7088		CD247 molecule	ensembl
ENSMGAG00000002111	CD276	1	0.0236271	1	0.028512		0.873414	-0.251063	0.125542	-0.20534		CD276 molecule [Source:HGNC Symbol;Acc:HGNC:19137]	ensembl
ENSMGAG00000008783	CD28	1	0	0.864533	3.03196		1	0	0.810122	3.00418		CD28 molecule [Source:HGNC Symbol;Acc:HGNC:1653]	ensembl
ENSMGAG00000020045	CD320	1.11537e-06	0.578358	1	-0.0100229		0.788985	-0.281286	0	-0.827643		CD320 CD320 molecule [ Meleagris gallopavo (turkey) ]	ensembl
ENSMGAG00000004202	CD34	1	0	1	0		1	0	1	0		CD34 molecule [Source:HGNC Symbol;Acc:HGNC:1662]	ensembl
ENSMGAG00000005763	CD36	0	-2.24594	1.98684e-62	-3.05741	x	0.03077	0.679301	0.690881	-0.0918112		CD36 molecule	ensembl
ENSMGAG00000012634	CD38	1	0.0879926	0.00823664	-1.25248		0.339673	0.827045	0.254401	-0.473188		CD38 molecule [Source:HGNC Symbol;Acc:HGNC:1667]	ensembl
ENSMGAG00000003982	CD3E	1	-2.30992	0.326749	-4.24094		1	1.66863	1	0		CD3e molecule [Source:HGNC Symbol;Acc:HGNC:1674]	ensembl
ENSMGAG00000014113	CD4	1	0	1	0		1	0	1	0		CD4 molecule [Source:NCBI gene (formerly Entrezgene);Acc:100126554]	ensembl
ENSMGAG00000019417	CD40	0.315624	0.217891	0.00275256	0.85818		0.678321	-0.366133	0.0123625	0.316846		CD40 molecule [Source:HGNC Symbol;Acc:HGNC:11919]	ensembl
ENSMGAG00000019571	CD40LG	1	0	1	0		1	0	1	0		CD40 ligand [Source:HGNC Symbol;Acc:HGNC:11935]	ensembl
ENSMGAG00000010318	CD44	7.03726e-07	0.486717	1.94799e-06	1.08848		0.988415	-0.175323	2.74384e-08	0.466727		CD44 molecule (Indian blood group) [Source:HGNC Symbol;Acc:HGNC:1681]	ensembl
ENSMGAG00000004185	CD46	5.6349e-15	0.925535	1.06445e-06	1.18276		1	0.048828	0.000830538	0.346419		CD46 molecule	DAVID
ENSMGAG00000014385	CD47	0.503297	-0.182928	0.0666925	0.610227		1	-0.130628	2.45345e-09	0.705806		CD47 molecule [Source:HGNC Symbol;Acc:HGNC:1682]	ensembl
ENSMGAG00000005183	CD5	1	2.3138	1	0		1	0	1	-2.48281		CD5 molecule	DAVID
ENSMGAG00000010188	CD59	2.38557e-20	1.00871	3.77686e-06	1.16224		1	0.0192171	0.0398455	0.212777		CD59 molecule	DAVID
ENSMGAG00000005214	CD6	1	0	1	0		1	0	1	0		CD6 molecule [Source:HGNC Symbol;Acc:HGNC:1691]	ensembl
ENSMGAG00000022983	CD63	0.000217059	-0.403054	0.0410695	-0.611238		0.0610473	-0.714775	0	-0.882874		CD63 molecule	ensembl
ENSMGAG00000018191	CD72AG	1	0	1	2.21259		1	0	1	2.18611		CD72 antigen [Source:NCBI gene;Acc:427415] ortholog	ensembl
ENSMGAG00000006589	CD74	0.020124	0.600443	0.000136753	1.41881		0.11544	-1.0079	0.647533	-0.147469		CD74 molecule	DAVID
ENSMGAG00000018276	CD79B	1	0	1	0		1	0	1	0		CD79b molecule	ensembl
ENSMGAG00000014446	CD80	1	0	1	2.21274		1	0	1	2.18641		CD80 molecule	DAVID
ENSMGAG00000007871	CD81	0.319819	-0.150124	0.0186207	-0.62084		1	-0.0566879	8.11913e-08	-0.487895		CD81 molecule	ensembl
ENSMGAG00000010519	CD82	1	0.00613763	0.0124421	1.06264		0.153202	-1.02262	1	0.0741737		CD82 molecule [Source:HGNC Symbol;Acc:HGNC:6210]	ensembl
ENSMGAG00000021035	CD83	1	0	1	0		1	0	1	0		CD83 molecule [Source:HGNC Symbol;Acc:HGNC:1703]	ensembl
ENSMGAG00000013990	CD86	1	0	1	0		1	0	1	0		CD86 molecule	ensembl
ENSMGAG00000021194	CD8A	1	0	1	0		1	0	1	0		Gallus gallus CD8a molecule (CD8A), mRNA. [Source:RefSeq mRNA;Acc:NM_001048080] ortholog	ensembl
ENSMGAG00000022970	CD8A	1	0	1	0		1	0	1	0		Gallus gallus CD8a molecule (CD8A), mRNA. [Source:RefSeq mRNA;Acc:NM_001048080] ortholog	ensembl
ENSMGAG00000019131	CD8B	1	-0.695817	1	-0.31762		1	-0.795907	1	-0.371484		CD8b molecule	ensembl
ENSMGAG00000013899	CD9	1	-2.31041	1	0		1	-2.35805	1	0		CD9 molecule	DAVID
ENSMGAG00000014736	CD99	0.000804383	-0.422258	0.864533	0.138862		0.0287845	-0.695024	0.556805	-0.0940048		CD99 molecule (Xg blood group)	uniprot
ENSMGAG00000008077	CD99L2	0.16284	0.43439	0.00115411	1.07603		1	0.231786	3.86909e-08	0.916766		CD99 molecule like 2	ensembl
ENSMGAG00000015014	CDADC1	0.0886688	0.595684	0.000168975	1.26388		0.834223	0.426229	1.64467e-09	1.12835		Cytidine and dCMP deaminase domain containing 1	uniprot
ENSMGAG00000004618	CDC123	0.0288406	0.4185	1	0.0853903		0.880325	0.279603	1	-0.0116931		cell division cycle 123 [Source:HGNC Symbol;Acc:HGNC:16827]	ensembl
ENSMGAG00000001888	CDC14B	0.0818295	-0.872586	0.263787	-0.608284		0.804161	0.509956	0.0496945	0.815394		cell division cycle 14B	DAVID
ENSMGAG00000014838	CDC16	0.742342	0.0953712	0.0638591	-0.52301		1	0.160216	7.3858e-05	-0.418394		cell division cycle 16 [Source:HGNC Symbol;Acc:HGNC:1720]	ensembl
ENSMGAG00000009761	CDC20	0.257117	-0.161554	0.687533	-0.195303		0.888359	0.22862	0.0102367	0.234584		cell division cycle 20	ensembl
ENSMGAG00000003864	CDC20B	0.0406303	-1.24285	2.53966e-06	-2.38011		0.467136	0.797053	1	-0.292642		cell division cycle 20B [Source:HGNC Symbol;Acc:HGNC:24222]	ensembl
ENSMGAG00000009684	CDC23	0.419922	0.140034	0.0274582	-0.594675		1	-0.0875616	2.62337e-15	-0.782262		cell division cycle 23	DAVID
ENSMGAG00000001471	CDC25A	0.525685	-0.125903	0.0018345	-0.868938		0.981279	-0.200894	3.06947e-18	-0.90387		cell division cycle 25A	DAVID
ENSMGAG00000008236	cdc25b	0.0202361	0.287181	1	0.0301418		0.079349	-0.680226	0	-0.896297		cell division cycle 25B	ensembl
ENSMGAG00000001962	CDC27	0.996916	0.0620316	0.401517	0.30583		0.387732	0.448994	1.35965e-12	0.733398		cell division cycle 27	DAVID
ENSMGAG00000003104	CDC34	4.65908e-05	0.521859	0.787436	-0.191579		1	0.173176	3.91111e-05	-0.499554		cell division cycle 34, ubiqiutin conjugating enzyme	ensembl
ENSMGAG00000005316	CDC37L1	1	-0.0569763	0.638033	-0.254009		0.888785	-0.293221	0.00428552	-0.45323		cell division cycle 37 like 1 [Source:HGNC Symbol;Acc:HGNC:17179]	ensembl
ENSMGAG00000013448	CDC40	0.00302456	0.463065	0.763288	0.194233		1	0.188411	1	-0.0415389		cell division cycle 40 [Source:HGNC Symbol;Acc:HGNC:17350]	ensembl
ENSMGAG00000006810	CDC42	1	-0.0446207	0.268344	0.364167		1	0.134015	1.59256e-09	0.582796		cell division cycle 42	ensembl
ENSMGAG00000022821	CDC42BPA	0.267437	1.05177	0.000383127	2.05984		1	0.35554	0.00113677	1.40158		CDC42 binding protein kinase alpha [Source:NCBI gene;Acc:416746] ortholog	ensembl
ENSMGAG00000013377	CDC42BPB	0.139955	-0.247827	0.205046	0.504774		0.576874	0.45786	3.49426e-29	1.25138		CDC42 binding protein kinase beta [Source:HGNC Symbol;Acc:HGNC:1738]	ensembl
ENSMGAG00000012576	CDC42EP1	0.152562	-0.26109	1	-0.00515861		1	-0.166993	0.419148	0.132675		CDC42 effector protein 1 [Source:HGNC Symbol;Acc:HGNC:17014]	ensembl
ENSMGAG00000015830	CDC42EP3	0.0146786	0.370454	0.00905569	0.705367		1	0.0878269	1.07729e-05	0.464067		CDC42 effector protein 3	ensembl
ENSMGAG00000020010	CDC42EP4	0.636714	-0.187313	0.0134265	-0.728808		1	-0.123816	5.94998e-07	-0.621754		CDC42 effector protein 4 [Source:HGNC Symbol;Acc:HGNC:17147]	ensembl
ENSMGAG00000022302	CDC42SE1	0.897571	-0.0818662	0.078837	-0.531327		0.816862	-0.27957	1.05684e-09	-0.686921		CDC42 small effector 1 [Source:NCBI gene;Acc:100857323] ortholog	ensembl
ENSMGAG00000022309	CDC42SE2	0.0067534	-0.462255	0.477949	-0.282688		1	0.120187	0.0131852	0.338947		CDC42 small effector 2 [Source:HGNC Symbol;Acc:HGNC:18547]	ensembl
ENSMGAG00000001215	CDC45	0.0897292	0.240398	0.573039	-0.232666		1	0.0340209	6.29886e-05	-0.399785		cell division cycle 45	DAVID
ENSMGAG00000005449	CDC73	0.0449441	0.623002	0.000428383	1.21147		0.918397	0.357336	1.5787e-06	0.980138		cell division cycle 73 [Source:HGNC Symbol;Acc:HGNC:16783]	ensembl
ENSMGAG00000000821	CDCA2	0.383358	0.26028	2.65676e-05	1.23588		0.374251	0.606109	6.09324e-57	1.61595		cell division cycle associated 2	ensembl
ENSMGAG00000019799	CDCA4	0.0153185	-0.362124	0.655374	-0.202199		1	0.0557405	0.0168434	0.254072		cell division cycle associated 4 [Source:HGNC Symbol;Acc:HGNC:14625]	ensembl
ENSMGAG00000009850	CDCA7	1	0.00116713	1	0.0637403		0.908345	-0.227071	0.426786	-0.124272		cell division cycle associated 7	DAVID
ENSMGAG00000010378	CDCA7L	0.0844983	-0.214057	0.000714214	-0.830806		1	0.0524305	1.00548e-08	-0.523833		cell division cycle associated 7 like [Source:HGNC Symbol;Acc:HGNC:30777]	ensembl
ENSMGAG00000011645	CDCP1	0.00143459	-0.724164	0.72317	0.255472		1	-0.0423674	1.54346e-07	0.976699		CUB domain containing protein 1 [Source:HGNC Symbol;Acc:HGNC:24357]	ensembl
ENSMGAG00000011356	CDCP2	1	0	1	2.20102		1	0	1	2.17537		CUB domain containing protein 2 [Source:HGNC Symbol;Acc:HGNC:27297]	ensembl
ENSMGAG00000017842	CDH10	1	0	1	0		1	0	1	0		cadherin 10 [Source:NCBI gene;Acc:408049] ortholog	ensembl
ENSMGAG00000006509	CDH11	0.60607	-3.67251	0.864533	-1.24131		1	0.353912	0.810122	3.00417		cadherin 11	ensembl
ENSMGAG00000006976	CDH13	0.0154784	0.377574	1.07029e-08	2.03351		0.777907	0.404109	9.64375e-67	2.09898		cadherin 13 [Source:HGNC Symbol;Acc:HGNC:1753]	ensembl
ENSMGAG00000012005	CDH17	0.508046	-0.202331	1.508e-05	1.23728		0.287295	-0.598114	5.89092e-10	0.881242		cadherin 17 [Source:HGNC Symbol;Acc:HGNC:1756]	ensembl
ENSMGAG00000005465	CDH18	0.0159815	3.40078	1	0.165911		0.867089	1.97543	0.192739	-1.24101		cadherin 18	ensembl
ENSMGAG00000010400	CDH2	5.25217e-05	0.466723	7.4958e-13	1.7451		0.0077102	-0.842197	4.01993e-07	0.476319		cadherin 2 [Source:HGNC Symbol;Acc:HGNC:1759]	ensembl
ENSMGAG00000004992	CDH20	1	0	1	0		1	0	1	0		cadherin 20 [Source:HGNC Symbol;Acc:HGNC:1760]	ensembl
ENSMGAG00000008168	CDH22	2.2393e-08	3.48333	1.03537e-31	4.65412	x	1	0.946405	2.17115e-24	2.17887		cadherin 22	ensembl
ENSMGAG00000004798	CDH23	0.093211	0.490851	0.258182	0.45014		0.543764	0.538998	0.00203474	0.541787		cadherin related 23 [Source:HGNC Symbol;Acc:HGNC:13733]	ensembl
ENSMGAG00000006440	CDH5	1	0.00918192	1	0		1	-2.35765	1	-2.49157		cadherin 5	ensembl
ENSMGAG00000005159	CDH6	0.681311	-0.255774	0.0603242	1.01194		0.000123949	-2.07009	0.00899321	-0.764065		cadherin 6 [Source:HGNC Symbol;Acc:HGNC:1765]	ensembl
ENSMGAG00000019117	CDH7	1	0	1	0		1	0	1	0		cadherin 7 [Source:NCBI gene;Acc:374007] ortholog	ensembl
ENSMGAG00000006537	CDH8	1	0.00918926	1	0		1	-2.35758	1	-2.49158		Cadherin 8	uniprot
ENSMGAG00000019228	CDH9	1	0	1	0		1	0	1	0		cadherin 9 [Source:NCBI gene;Acc:428487] ortholog	ensembl
ENSMGAG00000002110	CDHR1	1	0	1	0		1	0	1	0		cadherin related family member 1 [Source:HGNC Symbol;Acc:HGNC:14550]	ensembl
ENSMGAG00000004631	CDHR2	0.069964	-0.784247	0.0090269	-1.2993		0.908005	-0.417723	0.0340289	-0.90248		cadherin related family member 2 [Source:HGNC Symbol;Acc:HGNC:18231]	ensembl
ENSMGAG00000006791	CDHR3	1	0.677167	0.151949	2.61765		1	-1.48456	1	0.455214		cadherin related family member 3	DAVID
ENSMGAG00000003699	CDHR5	1	0	1	0		1	0	1	0		cadherin related family member 5	ensembl
ENSMGAG00000009193	CDIP1	0.0193739	0.507455	0.133542	0.562062		0.619338	0.47353	0.00012444	0.56767		cell death inducing p53 target 1	ensembl
ENSMGAG00000002968	CDK1	0.492972	-0.126322	0.26616	-0.393822		1	-0.111661	0.000430306	-0.339132		cyclin dependent kinase 1	ensembl
ENSMGAG00000008128	CDK10	0.14266	0.288044	1	0.0346046		0.568126	-0.438936	4.1791e-05	-0.655659		cyclin dependent kinase 10 [Source:HGNC Symbol;Acc:HGNC:1770]	ensembl
ENSMGAG00000005347	CDK12	0.0330407	-0.372668	0.908172	-0.169149		0.72704	0.390008	7.7193e-07	0.63491		cyclin dependent kinase 12	ensembl
ENSMGAG00000012248	CDK13	0.633259	0.292147	0.833745	0.259046		0.116217	1.12524	1.75117e-07	1.13364		Cyclin dependent kinase 13	uniprot
ENSMGAG00000020225	CDK14	0.798482	-0.592735	0.696754	0.439854		1	-0.0429049	0.0624941	1.02372		cyclin dependent kinase 14 [Source:NCBI gene;Acc:420546] ortholog	ensembl
ENSMGAG00000008119	CDK15	0.21419	-4.39262	0.994552	1.11262		0.847061	-2.16777	0.472752	3.53901		cyclin dependent kinase 15 [Source:HGNC Symbol;Acc:HGNC:14434]	ensembl
ENSMGAG00000011506	CDK17	0.105914	-0.248732	0.864533	0.146742		1	-0.0967038	0.00202096	0.340547		cyclin dependent kinase 17 [Source:HGNC Symbol;Acc:HGNC:8750]	ensembl
ENSMGAG00000005267	CDK18	0.400993	-1.08187	1	0.653922		0.184121	-2.35591	0.908444	-0.58304		cyclin dependent kinase 18	ensembl
ENSMGAG00000013438	CDK19	0.965302	0.197112	0.00299785	1.52658		1	0.349573	2.20491e-14	1.72291		cyclin dependent kinase 19 [Source:HGNC Symbol;Acc:HGNC:19338]	ensembl
ENSMGAG00000003341	CDK2AP1	0.00496472	0.343878	1	0.0775606		0.86113	0.239884	1	0.014543		cyclin dependent kinase 2 associated protein 1 [Source:HGNC Symbol;Acc:HGNC:14002]	ensembl
ENSMGAG00000004451	CDK3	1	0	1	0.647858		1	3.1188	0.299233	3.93732		cyclin dependent kinase 3 [Source:HGNC Symbol;Acc:HGNC:1772]	ensembl
ENSMGAG00000022248	CDK5R1	1	-0.197055	0.381587	0.902496		0.931659	-0.72765	0.650927	0.420978		cyclin dependent kinase 5 regulatory subunit 1 [Source:NCBI gene;Acc:107055275] ortholog	ensembl
ENSMGAG00000007720	CDK5RAP1	0.856479	0.0926945	0.78253	-0.189456		0.615358	-0.36928	1.29718e-06	-0.611318		CDK5 regulatory subunit associated protein 1 [Source:HGNC Symbol;Acc:HGNC:15880]	ensembl
ENSMGAG00000003271	CDK5RAP2	1	0.0545043	0.0590384	0.542058		1	0.0523521	1.75151e-07	0.581373		CDK5 regulatory subunit associated protein 2 [Source:HGNC Symbol;Acc:HGNC:18672]	ensembl
ENSMGAG00000002616	CDK5RAP3	1	-0.0112272	0.131506	-0.4959		0.27363	-0.533404	0	-0.977719		CDK5 regulatory subunit associated protein 3 [Source:HGNC Symbol;Acc:HGNC:18673]	ensembl
ENSMGAG00000022975	CDK6	0.0280385	0.948634	0.0057487	1.12761		0.861291	0.509407	0.0068878	0.72758		cyclin dependent kinase 6 [Source:HGNC Symbol;Acc:HGNC:1777]	ensembl
ENSMGAG00000008824	CDK6	2.88371e-10	0.854531	0.0453816	0.615272		1	0.169831	1	-0.0309493		cyclin dependent kinase 6 [Source:HGNC Symbol;Acc:HGNC:1777]	ensembl
ENSMGAG00000015108	CDK8	0.0852241	-0.399915	0.0913136	-0.607092		0.954642	0.272421	0.810122	0.108538		Cyclin dependent kinase 8	uniprot
ENSMGAG00000003747	CDK9	6.29671e-07	-0.629112	0.0294304	-0.613071		0.984354	-0.190712	0.401659	-0.133021		cyclin dependent kinase 9 [Source:HGNC Symbol;Acc:HGNC:1780]	ensembl
ENSMGAG00000002506	CDKAL1	1	0.0629339	0.276566	0.401371		1	-0.166684	0.178127	0.210612		CDK5 regulatory subunit associated protein 1 like 1 [Source:HGNC Symbol;Acc:HGNC:21050]	ensembl
ENSMGAG00000013737	CDKL1	0.00221082	-0.971318	0.0292594	-0.927337		0.705988	-0.499929	0.276844	-0.418033		cyclin dependent kinase like 1 [Source:HGNC Symbol;Acc:HGNC:1781]	ensembl
ENSMGAG00000004368	CDKL2	8.75905e-09	1.21632	0.0482327	0.817161		1	0.136127	0.341118	-0.219999		cyclin dependent kinase like 2	DAVID
ENSMGAG00000014674	CDKL5	0.72762	-0.368669	0.00079512	1.35267		0.832193	-0.510793	6.71919e-05	1.25085		cyclin dependent kinase like 5	ensembl
ENSMGAG00000013859	CDKN1B	0.509963	-0.117712	0.464342	0.255767		0.465319	-0.367897	0.912279	0.0462052		cyclin dependent kinase inhibitor 1B [Source:HGNC Symbol;Acc:HGNC:1785]	ensembl
ENSMGAG00000006502	CDKN2AIP	0.366987	0.148276	0.472832	-0.26459		1	0.118446	0.0156709	-0.254481		CDKN2A interacting protein	DAVID
ENSMGAG00000013696	CDKN3	8.20472e-19	0.937407	0.978506	0.110601		0.776551	0.279212	5.07473e-08	-0.507361		cyclin dependent kinase inhibitor 3 [Source:HGNC Symbol;Acc:HGNC:1791]	ensembl
ENSMGAG00000008903	CDO1	0.000777587	-1.42484	1	-2.46106		1.77648e-12	-6.20486	4.07383e-08	-7.20245	x	Cysteine dioxygenase (EC 1.13.11.20)	uniprot
ENSMGAG00000000857	CDON	7.45382e-49	-1.60938	2.92785e-05	-1.12704		0.00410942	-0.886056	0.0136077	-0.362268		Cell adhesion associated, oncogene regulated	uniprot
ENSMGAG00000022500	CDON	1.46025e-05	-1.59156	0.0149712	-1.32707		1	-0.207827	1	0.10966		cell adhesion associated, oncogene regulated [Source:NCBI gene;Acc:419710] ortholog	ensembl
ENSMGAG00000017520	CDPF1	0.574778	0.265741	1	0.0207601		1	0.257831	1	0.0456783		cysteine rich DPF motif domain containing 1 [Source:HGNC Symbol;Acc:HGNC:33710]	ensembl
ENSMGAG00000022522	CDR2	0.972159	0.109983	1	0.0301107		0.217538	0.763326	3.58567e-06	0.721154		cerebellar degeneration related protein 2	ensembl
ENSMGAG00000021419	CDR2L	0.398919	0.617264	0.626973	0.475316		1	-0.283917	0.526887	-0.384711		cerebellar degeneration related protein 2 like [Source:HGNC Symbol;Acc:HGNC:29999]	ensembl
ENSMGAG00000008230	CDS1	0.00187488	-1.46115	0.709839	0.410891		0.0933083	-1.33349	0.396263	0.577263		CDP-diacylglycerol synthase 1	DAVID
ENSMGAG00000000669	CDS2	1.35087e-10	-0.757159	0.185828	-0.429356		0.203444	-0.540893	0.211865	-0.172048		CDP-diacylglycerol synthase 2 [Source:HGNC Symbol;Acc:HGNC:1801]	ensembl
ENSMGAG00000007702	CDT1	0.920272	-0.0816625	0.0350984	-0.664858		0.371621	-0.492244	1.81049e-16	-1.03236		chromatin licensing and DNA replication factor 1 [Source:HGNC Symbol;Acc:HGNC:24576]	ensembl
ENSMGAG00000011541	CDV3	0.470455	0.137959	0.0713354	-0.508131		0.587017	0.342846	0.0196529	-0.263065		CDV3 homolog [Source:HGNC Symbol;Acc:HGNC:26928]	ensembl
ENSMGAG00000006839	CDX1	1	-0.699102	0.169807	2.95122		0.847902	-2.17849	0.588786	1.5025		caudal type homeobox 1	ensembl
ENSMGAG00000006868	CDYL2	0.749296	0.270361	0.0808529	1.12566		0.888359	0.63259	1.0744e-12	1.53485		chromodomain Y-like 2	DAVID
ENSMGAG00000020444	CEBPB	0.461554	-0.187807	0.000402787	-0.915876		0.940417	0.223829	9.70359e-05	-0.460318		CCAAT enhancer binding protein beta [ Meleagris gallopavo (turkey) ]	NCBI
ENSMGAG00000015603	CEBPG	0.887374	0.100907	1	0.0051244		1	0.0982189	1	0.040582		CCAAT/enhancer binding protein gamma	DAVID
ENSMGAG00000011280	CEBPZ	0.28482	0.145362	0.00250569	-0.732827		0.815698	0.241796	1.83904e-12	-0.596169		CCAAT/enhancer binding protein zeta	DAVID
ENSMGAG00000013462	CECR1	1	-0.0917713	1	-0.0658991		0.888359	-0.36487	0.265864	-0.304629		adenosine deaminase 2	ensembl
ENSMGAG00000013460	CECR5	0.00885619	1.09484	0.621181	0.397211		0.202567	1.25323	0.035537	0.588151		cat eye syndrome chromosome region, candidate 5	DAVID
ENSMGAG00000006148	CEL	1	0	1	0		1	0	1	0		carboxyl ester lipase [Source:HGNC Symbol;Acc:HGNC:1848]	ensembl
ENSMGAG00000001752	CELA1	1	0	1	0		1	0	1	0		chymotrypsin like elastase 1 [Source:HGNC Symbol;Acc:HGNC:3308]	ensembl
ENSMGAG00000021247	CELF1	0.0975585	-1.2825	0.283896	0.634715		1	0.443682	1.09542e-07	2.40906		CUGBP Elav-like family member 1 [Source:NCBI gene;Acc:373923] ortholog	ensembl
ENSMGAG00000010629	CELF1	1	-0.00350441	0.0432162	0.984309		0.478283	0.958002	9.90601e-10	1.9779		CUGBP Elav-like family member 1	ensembl
ENSMGAG00000004551	CELF2	4.67141e-06	0.947663	5.38467e-06	1.99058		0.53956	0.720321	6.47042e-59	1.79986		CUGBP Elav-like family member 2 [Source:HGNC Symbol;Acc:HGNC:2550]	ensembl
ENSMGAG00000001169	CELF5	0.154108	2.72146	0.105386	2.1609		1	0.754781	1	0.198814		CUGBP Elav-like family member 5 [Source:HGNC Symbol;Acc:HGNC:14058]	ensembl
ENSMGAG00000001804	CELF6	0.334895	-0.312152	0.750919	0.238086		0.481185	-0.565983	1	0.0286734		CUGBP Elav-like family member 6	ensembl
ENSMGAG00000007564	CELSR1	1	0.0399684	0.782005	0.245267		1	0.243439	0.00116261	0.489898		cadherin EGF LAG seven-pass G-type receptor 1	DAVID
ENSMGAG00000021030	CELSR2	0.410239	4.10778	0.721642	1.50165		1	2.26351	1	-0.368253		cadherin EGF LAG seven-pass G-type receptor 2 [Source:NCBI gene;Acc:430126] ortholog	ensembl
ENSMGAG00000006782	CELSR3	0.00161469	-1.01454	0.146495	0.9409		1	-0.29689	1.51815e-15	1.69229		cadherin EGF LAG seven-pass G-type receptor 3 [Source:HGNC Symbol;Acc:HGNC:3230]	ensembl
ENSMGAG00000008100	CEMIP	0.214929	4.39244	0.00693457	3.42516		1	2.28784	0.259362	1.25945		cell migration inducing hyaluronidase 1 [Source:HGNC Symbol;Acc:HGNC:29213]	ensembl
ENSMGAG00000015778	CEND1	0.906259	3.15746	1	0		1	0	0.810122	-3.34509		cell cycle exit and neuronal differentiation 1	ensembl
ENSMGAG00000010297	CENPC	1	-0.0230485	0.821133	-0.173185		1	0.0257606	0.795415	-0.0842702		centromere protein C	DAVID
ENSMGAG00000011389	CENPE	0.435468	-0.142199	0.0527444	0.532481		1	0.155354	5.9647e-22	0.869389		centromere protein E [Source:HGNC Symbol;Acc:HGNC:1856]	ensembl
ENSMGAG00000009530	CENPF	4.12821e-05	0.47102	2.90633e-10	1.48977		1	-0.0400061	3.169e-30	1.01826		centromere protein F [Source:HGNC Symbol;Acc:HGNC:1857]	ensembl
ENSMGAG00000019352	CENPH	0.213209	0.194146	0.11892	-0.47914		0.919586	0.226998	0.000155098	-0.406127		centromere protein H [Source:NCBI gene;Acc:395316] ortholog	ensembl
ENSMGAG00000009294	CENPI	0.133443	0.304569	0.134822	0.484549		0.739647	0.346101	3.63573e-06	0.564127		centromere protein I	DAVID
ENSMGAG00000015137	CENPJ	0.0178802	0.453682	1	0.0713648		1	-0.0522587	0.0160887	-0.395703		Centromere protein J	uniprot
ENSMGAG00000003416	CENPL	7.21923e-06	0.62094	1	-0.0348772		0.891934	0.241032	0.000856262	-0.376237		centromere protein L	ensembl
ENSMGAG00000012104	CENPM	0.450134	0.201612	1	-0.0940849		0.837724	0.293742	1	0.0426229		centromere protein M [Source:HGNC Symbol;Acc:HGNC:18352]	ensembl
ENSMGAG00000006725	CENPN	0.0872879	0.245389	0.434472	0.280465		1	0.0989457	0.14256	0.173621		centromere protein N	ensembl
ENSMGAG00000014151	CENPO	1.33753e-05	0.740012	0.123943	0.536904		0.865932	0.31721	0.375105	0.153413		centromere protein O [Source:HGNC Symbol;Acc:HGNC:28152]	ensembl
ENSMGAG00000004404	CENPP	0.0275622	0.419972	1	-0.116901		0.93465	0.269048	0.218573	-0.225812		centromere protein P	ensembl
ENSMGAG00000014257	CENPQ	0.0591838	-0.265717	0.0131928	-0.73763		1	-0.0152659	2.46145e-05	-0.447313		centromere protein Q	DAVID
ENSMGAG00000017960	CENPS	0.32556	-0.280132	0.00353345	-0.929618		0.810613	-0.326023	1.00261e-06	-0.935723		centromere protein S [Source:NCBI gene;Acc:771417] ortholog	ensembl
ENSMGAG00000020886	CENPT	0.369392	-0.154832	0.35728	-0.316279		1	-0.00755735	0.340986	-0.12986		centromere protein T [ Meleagris gallopavo (turkey) ]	NCBI
ENSMGAG00000006271	CENPU	0.855053	0.0906481	0.646098	-0.224576		1	-0.0391191	0.0151767	-0.312052		centromere protein U	ensembl
ENSMGAG00000020899	CENPW	3.30224e-05	0.683853	0.972089	0.133553		1	-0.192694	1.65352e-07	-0.701814		centromere protein W	ensembl
ENSMGAG00000001637	CEP104	0.0612622	0.29112	0.0442714	0.587002		1	-0.0909036	0.0402483	0.24578		centrosomal protein 104 [Source:HGNC Symbol;Acc:HGNC:24866]	ensembl
ENSMGAG00000009057	CEP120	1	0.00832491	0.0167524	0.792993		0.0517124	0.951283	1.46235e-89	1.7807		centrosomal protein 120 [Source:HGNC Symbol;Acc:HGNC:26690]	ensembl
ENSMGAG00000015177	CEP126	1	-0.019766	0.607317	1.40491		1	-0.646625	0.818878	0.801518		Centrosomal protein 126	uniprot
ENSMGAG00000012944	CEP128	0.980749	-0.124925	1	0.0444284		1	0.243439	0.0470584	0.445631		centrosomal protein 128 [Source:HGNC Symbol;Acc:HGNC:20359]	ensembl
ENSMGAG00000006319	CEP131	1.33471e-09	-0.627395	0.00110369	-0.830378		0.151241	-0.541632	2.20593e-13	-0.703424		Centrosomal protein 131	uniprot
ENSMGAG00000011698	CEP135	0.0938893	-0.251961	0.814205	-0.161322		1	-0.107251	1	0.0237325		centrosomal protein 135	ensembl
ENSMGAG00000007112	CEP152	0.849663	-0.106476	0.859872	0.171366		1	-0.0228909	0.069136	0.295376		centrosomal protein 152 [Source:HGNC Symbol;Acc:HGNC:29298]	ensembl
ENSMGAG00000013721	CEP162	0.0521513	0.407264	0.000370413	1.04425		1	0.0728774	1.31798e-08	0.749507		centrosomal protein 162 [Source:HGNC Symbol;Acc:HGNC:21107]	ensembl
ENSMGAG00000003462	CEP164	0.143624	-0.37041	0.154043	0.506595		1	-0.149428	1.74358e-07	0.772709		centrosomal protein 164 [Source:HGNC Symbol;Acc:HGNC:29182]	ensembl
ENSMGAG00000011504	CEP170	0.424502	-0.17462	0.000255017	1.12027		1	0.194166	8.89957e-40	1.52893		centrosomal protein 170	ensembl
ENSMGAG00000013455	CEP170B	0.882297	-0.145563	0.0123569	0.977334		0.888785	0.362429	1.74089e-19	1.52445		centrosomal protein 170B [Source:HGNC Symbol;Acc:HGNC:20362]	ensembl
ENSMGAG00000003224	CEP19	0.0166171	0.450019	0.43634	0.353783		1	-0.0522568	0.637501	-0.11209		centrosomal protein 19 [Source:HGNC Symbol;Acc:HGNC:28209]	ensembl
ENSMGAG00000008628	CEP192	0.65773	0.263843	3.95265e-06	1.7471		1	0.343842	8.70276e-30	1.87541		Centrosomal protein 192	uniprot
ENSMGAG00000001839	CEP250	1	0.0102719	0.957474	0.117487		0.993045	-0.189955	1	-0.0404705		centrosomal protein 250 [Source:HGNC Symbol;Acc:HGNC:1859]	ensembl
ENSMGAG00000011158	CEP290	0.137757	-0.35402	0.13959	0.618865		1	-0.0447411	7.90425e-11	0.970126		centrosomal protein 290 [Source:HGNC Symbol;Acc:HGNC:29021]	ensembl
ENSMGAG00000002813	CEP350	0.245768	0.292683	0.00661176	1.18576		0.356319	0.809126	6.16383e-48	1.74669		centrosomal protein 350	DAVID
ENSMGAG00000003164	CEP41	0.578539	-0.182059	0.0504995	-0.70427		1	-0.113979	0.000588015	-0.594651		centrosomal protein 41 [Source:HGNC Symbol;Acc:HGNC:12370]	ensembl
ENSMGAG00000012298	CEP43	0.884588	0.152832	1	-0.066762		0.388582	0.610709	0.0374388	0.429769		centrosomal protein 43 [Source:HGNC Symbol;Acc:HGNC:17012]	ensembl
ENSMGAG00000006895	CEP44	1	0.0502859	0.134807	-0.540656		1	-0.0267454	2.38823e-06	-0.579257		centrosomal protein 44	ensembl
ENSMGAG00000008857	CEP55	1	0.0283647	1	-0.0816462		1	-0.129063	0.142571	-0.199651		centrosomal protein 55 [Source:HGNC Symbol;Acc:HGNC:1161]	ensembl
ENSMGAG00000015188	CEP57	0.507758	0.152964	0.984979	-0.120314		1	-0.142782	0.00142234	-0.377545		centrosomal protein 57 [Source:HGNC Symbol;Acc:HGNC:30794]	ensembl
ENSMGAG00000013476	CEP57L1	3.13615e-06	1.08701	2.23894e-05	1.37502		0.701233	-0.474113	0.639659	-0.149192		centrosomal protein 57 like 1 [Source:HGNC Symbol;Acc:HGNC:21561]	ensembl
ENSMGAG00000017612	CEP63	0.0555261	-0.642547	0.268391	0.565711		0.955776	-0.344017	0.000406782	0.907001		centrosomal protein 63 [Source:NCBI gene;Acc:424873] ortholog	ensembl
ENSMGAG00000004667	CEP68	0.710606	0.149054	1	-0.0550085		0.354632	-0.553413	1.36091e-05	-0.716811		centrosomal protein 68 [Source:HGNC Symbol;Acc:HGNC:29076]	ensembl
ENSMGAG00000012271	CEP70	0.00393855	-0.490237	0.0105144	-0.895078		1	-0.0929328	0.0234291	-0.46181		centrosomal protein 70	DAVID
ENSMGAG00000008722	CEP76	0.154703	-0.28861	0.428393	-0.332362		1	-0.11782	0.62712	-0.121369		centrosomal protein 76 [Source:HGNC Symbol;Acc:HGNC:25727]	ensembl
ENSMGAG00000019061	CEP78	1	-0.0195143	1	0.0791629		1	0.162126	0.0281881	0.29987		centrosomal protein 78 [Source:HGNC Symbol;Acc:HGNC:25740]	ensembl
ENSMGAG00000011364	CEP83	0.273157	-0.198163	0.96172	0.140532		0.350747	-0.528482	0.349218	-0.15016		centrosomal protein 83 [Source:HGNC Symbol;Acc:HGNC:17966]	ensembl
ENSMGAG00000000692	CEP85	1.7477e-07	0.848627	0.000278733	1.09498		1	0.00699906	0.0288238	0.294668		centrosomal protein 85 [Source:HGNC Symbol;Acc:HGNC:25309]	ensembl
ENSMGAG00000005691	CEP89	1	-0.0285482	0.0437517	0.734266		0.931659	0.327822	2.9109e-11	1.13444		centrosomal protein 89	DAVID
ENSMGAG00000007638	CEP95	1.30548e-05	0.691625	0.00061076	0.956557		1	0.002976	0.0199513	0.307558		centrosomal protein 95 [Source:HGNC Symbol;Acc:HGNC:25141]	ensembl
ENSMGAG00000014376	CEP97	0.414476	-0.288422	1	-0.0269401		1	-0.127179	0.628763	0.175002		centrosomal protein 97 [Source:HGNC Symbol;Acc:HGNC:26244]	ensembl
ENSMGAG00000005236	CEPT1	0.123543	0.270646	0.244719	0.384236		1	-0.0358983	0.490747	0.114569		choline/ethanolamine phosphotransferase 1	DAVID
ENSMGAG00000005651	CER1	1	0	1	0		1	0	1	0		cerberus 1, DAN family BMP antagonist [Source:HGNC Symbol;Acc:HGNC:1862]	ensembl
ENSMGAG00000003792	CERCAM	0.000565722	0.377095	0.864533	0.142834		0.58831	-0.341393	1.44519e-08	-0.53526		cerebral endothelial cell adhesion molecule	DAVID
ENSMGAG00000007700	CERK	0.322269	0.375559	1	0.0768905		0.0210431	1.10656	1.56993e-05	0.851187		ceramide kinase	DAVID
ENSMGAG00000009130	CERKL	1	2.31405	1	-0.243603		1	2.26272	1	-0.306235		ceramide kinase like [Source:HGNC Symbol;Acc:HGNC:21699]	ensembl
ENSMGAG00000004709	CERS1	0.282209	0.905256	6.55553e-08	3.53758		0.73149	-1.36443	0.0027239	1.27616		ceramide synthase 1 [Source:HGNC Symbol;Acc:HGNC:14253]	ensembl
ENSMGAG00000018099	CERS3	0.602013	-0.644879	0.00148851	-2.14327		0.880325	0.600948	0.336524	-0.853715		ceramide synthase 3 [Source:HGNC Symbol;Acc:HGNC:23752]	ensembl
ENSMGAG00000022719	CERS5	2.55241e-06	0.512434	1	0.0481134		1	-0.125277	3.47631e-09	-0.548939		ceramide synthase 5 [Source:HGNC Symbol;Acc:HGNC:23749]	ensembl
ENSMGAG00000014911	CERT1	0.0414332	0.720886	0.0453378	0.738231		0.034827	1.2097	2.26627e-10	1.26878		Ceramide transporter 1	uniprot
ENSMGAG00000022885	CERT1	1	0.0236913	0.097063	0.550232		0.472071	0.540548	1.52771e-13	1.11331		collagen type IV alpha 3 binding protein [Source:NCBI gene;Acc:427209] ortholog	ensembl
ENSMGAG00000005430	cetn2	0.476295	0.1416	0.493046	-0.288633		1	-0.0784996	2.34562e-06	-0.470135		centrin 2	ensembl
ENSMGAG00000016928	CETN3	2.35202e-05	0.573979	0.168016	-0.46007		0.0358555	0.808999	0.116715	-0.187301		centrin 3 [Source:HGNC Symbol;Acc:HGNC:1868]	ensembl
ENSMGAG00000003023	CETP	1	0	0.561602	3.55358		1	0	0.49109	3.52449		cholesteryl ester transfer protein	ensembl
ENSMGAG00000007620	CFAP100	1	0	1	0		1	0	1	0		cilia and flagella associated protein 100 [Source:HGNC Symbol;Acc:HGNC:26842]	ensembl
ENSMGAG00000008086	CFAP161	0.148935	-1.6174	0.599804	0.888611		0.571714	-1.4701	0.464492	1.06923		cilia and flagella associated protein 161 [Source:HGNC Symbol;Acc:HGNC:26782]	ensembl
ENSMGAG00000003627	CFAP20	0.0985826	0.236262	0.408476	-0.29099		1	0.107038	0.000179311	-0.381815		cilia and flagella associated protein 20	DAVID
ENSMGAG00000013679	CFAP206	0.646758	-0.697491	0.672508	0.756808		0.34715	-1.73946	1	-0.276602		cilia and flagella associated protein 206	ensembl
ENSMGAG00000008832	CFAP20DC	0.500291	-0.795578	1	-0.431835		0.651698	-1.02781	0.852276	-0.627978		CFAP20 domain containing [Source:HGNC Symbol;Acc:HGNC:24763]	ensembl
ENSMGAG00000012295	CFAP221	1	0	1	0		1	0	1	0		cilia and flagella associated protein 221	ensembl
ENSMGAG00000004544	CFAP251	3.00611e-21	2.28239	1.27195e-18	3.61904	x	0.702776	-0.785063	0.000106297	0.563185		cilia and flagella associated protein 251 [Source:HGNC Symbol;Acc:HGNC:28506]	ensembl
ENSMGAG00000015176	CFAP300	0.49775	-0.586904	1	0.113783		0.945942	-0.611908	1	0.126614		Cilia- and flagella-associated protein 300	uniprot
ENSMGAG00000002064	CFAP36	0.41686	-0.1708	0.000939482	-0.944293		1	-0.112	5.40148e-12	-0.845508		Cilia- and flagella-associated protein 36 (Coiled-coil domain-containing protein 104)	uniprot
ENSMGAG00000010597	CFAP43	1	0.079165	0.0894763	0.690264		1	-0.279814	0.123581	0.37417		cilia and flagella associated protein 43 [Source:HGNC Symbol;Acc:HGNC:26684]	ensembl
ENSMGAG00000014327	CFAP44	1	-0.866368	1	2.21275		1	-3.25259	1	-0.306303		cilia and flagella associated protein 44 [Source:HGNC Symbol;Acc:HGNC:25631]	ensembl
ENSMGAG00000002287	CFAP45	0.986632	-0.803732	0.675664	-1.15126		1	0.519338	1	0.247987		Cilia and flagella associated protein 45	uniprot
ENSMGAG00000003069	CFAP52	1	0	1	2.21304		1	0	1	2.18669		cilia and flagella associated protein 52 [Source:HGNC Symbol;Acc:HGNC:16053]	ensembl
ENSMGAG00000011526	CFAP54	0.906259	0.425758	0.437138	0.643944		0.578843	1.01752	0.0126345	1.27734		cilia and flagella associated protein 54 [Source:HGNC Symbol;Acc:HGNC:26456]	ensembl
ENSMGAG00000011537	CFAP54	4.92021e-05	0.481485	0.483029	0.27408		0.602871	0.352398	0.0943938	0.184858		cilia and flagella associated protein 54	DAVID
ENSMGAG00000009705	CFAP57	1	0.345106	0.00727554	3.42728		0.532435	-2.63604	0.865882	0.441498		cilia and flagella associated protein 57	DAVID
ENSMGAG00000010672	CFAP58	0.378416	-1.39503	0.605291	0.884071		1	-0.938539	0.308337	1.37543		cilia and flagella associated protein 58 [Source:HGNC Symbol;Acc:HGNC:26676]	ensembl
ENSMGAG00000003401	cfap61	1	0.162394	1	0.274004		1	-0.524848	1	-0.373429		cilia and flagella associated protein 61	ensembl
ENSMGAG00000008962	CFAP65	1	0	1	0		1	0	1	0		cilia and flagella associated protein 65	ensembl
ENSMGAG00000008494	CFAP69	1	1.38249	0.328643	3.95149		1	-2.35765	1	0.029558		cilia and flagella associated protein 69	DAVID
ENSMGAG00000009179	CFAP73	0.00751768	1.63327	0.0500592	1.58156		0.935726	-0.702561	0.164219	-0.715461		Cilia and flagella associated protein 73	uniprot
ENSMGAG00000002324	CFAP74	0.906259	-3.19489	1	-2.46129		1	-0.963433	1	0		cilia and flagella associated protein 74	ensembl
ENSMGAG00000005994	CFAP77	1	2.32634	0.333027	-4.24895		0.673093	4.04653	1	-2.4916		cilia and flagella associated protein 77 [Source:HGNC Symbol;Acc:HGNC:33776]	ensembl
ENSMGAG00000013688	CFAP94	0.000388075	1.4835	2.01169e-07	2.28575		1	-0.456863	0.228663	0.379634		cilia and flagella associated protein 94 [Source:HGNC Symbol;Acc:HGNC:29599]	ensembl
ENSMGAG00000006201	CFAP97	7.74987e-07	0.666533	1	0.0992503		1	0.168761	0.00241031	-0.35711		cilia and flagella associated protein 97	ensembl
ENSMGAG00000019614	CFAP97D1	0.421154	0.532935	6.38085e-09	-2.50534		0.0316513	1.2599	7.40895e-05	-1.73695		CFAP97 domain containing 1 [Source:HGNC Symbol;Acc:HGNC:37241]	ensembl
ENSMGAG00000013021	CFAP99	1.07091e-10	2.00058	5.53647e-09	2.10877	x	1	-0.193243	1	-0.0422763		cilia and flagella associated protein 99	ensembl
ENSMGAG00000021017	CFC1	1	-0.0582029	0.561461	-0.442379		0.890986	0.452999	1	0.108371		cripto, FRL-1, cryptic family 1 [Source:NCBI gene;Acc:395437] ortholog	ensembl
ENSMGAG00000022996	CFD	0.578539	-3.6986	0.864533	-3.31509		1	-0.634421	1	0		complement factor D	ensembl
ENSMGAG00000005537	CFH	1	2.31387	1	2.20089		1	0	1	-0.306235		complement factor H	ensembl
ENSMGAG00000011059	CFI	0.108108	0.729554	0.00358154	1.30608		1	-0.16735	0.20088	0.448899		complement factor I	ensembl
ENSMGAG00000012456	CFL2	1	-0.0263833	0.070262	-0.496807		0.903265	0.216432	0.0376161	-0.213622		cofilin 2 [Source:HGNC Symbol;Acc:HGNC:1875]	ensembl
ENSMGAG00000007778	CFLAR	0.475667	0.250489	0.00111689	1.01081		1	0.16376	1.78084e-10	0.965284		CASP8 and FADD like apoptosis regulator [Source:HGNC Symbol;Acc:HGNC:1876]	ensembl
ENSMGAG00000008826	CFTR	1	-2.31049	1	0		1	-2.35767	1	0		CF transmembrane conductance regulator [Source:HGNC Symbol;Acc:HGNC:1884]	ensembl
ENSMGAG00000013689	CGA	0.396533	2.33644	1	0.101002		1	1.28928	0.636799	-0.923266		glycoprotein hormones, alpha polypeptide [Source:NCBI gene (formerly Entrezgene);Acc:100303682]	ensembl
ENSMGAG00000013831	CGAS	0.132667	0.523127	0.0765966	-0.707707		0.0268659	1.16532	1	-0.0175905		cyclic GMP-AMP synthase [Source:HGNC Symbol;Acc:HGNC:21367]	ensembl
ENSMGAG00000016084	CGGBP1	0.866679	-0.224036	0.204518	0.539576		1	0.259033	6.45825e-06	1.06534		CGG triplet repeat binding protein 1 [Source:HGNC Symbol;Acc:HGNC:1888]	ensembl
ENSMGAG00000001250	CGN	0.135859	-0.571844	1	-0.106114		1	0.222998	0.00356444	0.734413		cingulin [Source:HGNC Symbol;Acc:HGNC:17429]	ensembl
ENSMGAG00000005589	CGNL1	1	0.0441546	0.33233	0.363359		1	0.0324331	0.0102229	0.39307		cingulin like 1	DAVID
ENSMGAG00000013691	CGRRF1	0.200786	0.297076	0.740591	-0.220096		1	-0.184762	1.00683e-05	-0.664565		cell growth regulator with ring finger domain 1 [Source:HGNC Symbol;Acc:HGNC:15528]	ensembl
ENSMGAG00000015329	CH25H	0.22985	4.39919	0.725759	1.50675		1	2.26316	0.823605	-0.668401		cholesterol 25-hydroxylase [Source:HGNC Symbol;Acc:HGNC:1907]	ensembl
ENSMGAG00000002663	CHAC2	0.000165758	-1.12994	6.34869e-06	-1.71857		1	-0.207586	0.0411305	-0.757992		Gamma-glutamylcyclotransferase (EC 4.3.2.7)	uniprot
ENSMGAG00000009108	CHAD	0.10792	1.01852	1.03657e-06	-1.76923		9.84054e-09	2.86188	1	0.116362		chondroadherin	ensembl
ENSMGAG00000012213	CHADL	1	-0.316879	0.890394	-0.577336		1	0.00569173	1	-0.21177		chondroadherin like [Source:HGNC Symbol;Acc:HGNC:25165]	ensembl
ENSMGAG00000002708	CHAF1A	0.140828	-0.215344	0.00210283	-0.820486		1	-0.11554	5.1174e-11	-0.680477		chromatin assembly factor 1 subunit A	DAVID
ENSMGAG00000014544	CHAF1B	0.0244902	-0.371966	0.297438	-0.37972		1	0.0422657	0.876935	0.0712884		chromatin assembly factor 1 subunit B [Source:HGNC Symbol;Acc:HGNC:1911]	ensembl
ENSMGAG00000019956	CHAMP1	1	0.0211893	0.0885187	-0.479		1	0.0835452	0.000272177	-0.376387		chromosome alignment maintaining phosphoprotein 1 [Source:HGNC Symbol;Acc:HGNC:20311]	ensembl
ENSMGAG00000002171	CHAT	1	0	1	0		1	0	1	0		choline O-acetyltransferase [Source:HGNC Symbol;Acc:HGNC:1912]	ensembl
ENSMGAG00000021620	CHCHD1	0.0692422	0.285816	0.0285457	-0.64795		1	-0.0528016	0	-0.94673		coiled-coil-helix-coiled-coil-helix domain containing 1 [Source:HGNC Symbol;Acc:HGNC:23518]	ensembl
ENSMGAG00000015464	CHCHD2	0.779874	0.102644	0.00188748	-0.945841		1	-0.113013	0	-1.12109		coiled-coil-helix-coiled-coil-helix domain containing 2 [Source:HGNC Symbol;Acc:HGNC:21645]	ensembl
ENSMGAG00000021884	CHCHD3	5.71008e-05	-0.515925	0.0138759	-0.643694		0.946492	0.201624	0.488984	0.113435		coiled-coil-helix-coiled-coil-helix domain containing 3 [Source:NCBI gene;Acc:418435] ortholog	ensembl
ENSMGAG00000021277	CHCHD4	0.696695	-0.12654	0.0106381	-0.763015		1	0.103049	0.00038341	-0.495006		coiled-coil-helix-coiled-coil-helix domain containing 4 [Source:HGNC Symbol;Acc:HGNC:26467]	ensembl
ENSMGAG00000007467	CHCHD6	0.00215533	0.389953	0.0451374	-0.591147		1	0.102607	0	-0.839712		coiled-coil-helix-coiled-coil-helix domain containing 6	ensembl
ENSMGAG00000021415	CHCHD7	1	0.0218898	0.00507437	-1.06858		1	0.0619124	1.36756e-11	-0.993019		coiled-coil-helix-coiled-coil-helix domain containing 7 [Source:HGNC Symbol;Acc:HGNC:28314]	ensembl
ENSMGAG00000014304	CHD1L	0.134774	0.279567	1	0.0605835		1	-0.0850409	0.0727128	-0.26065		chromodomain helicase DNA binding protein 1 like	ensembl
ENSMGAG00000008966	CHD2	0.385346	0.165962	0.0439672	0.728685		1	0.027462	3.36791e-09	0.631316		chromodomain helicase DNA binding protein 2	ensembl
ENSMGAG00000014084	CHD4	0.000263147	-0.430737	0.230372	0.365853		1	-0.0368193	8.25918e-16	0.800236		chromodomain helicase DNA binding protein 4	ensembl
ENSMGAG00000001055	CHD5	1	-0.0524814	1	0.0117122		1	-0.152907	1	-0.047606		chromodomain helicase DNA binding protein 5 [Source:HGNC Symbol;Acc:HGNC:16816]	ensembl
ENSMGAG00000011092	CHD7	0.578539	-0.167808	0.0706035	0.753765		1	0.000409613	1.96846e-12	0.964486		chromodomain helicase DNA binding protein 7 [Source:HGNC Symbol;Acc:HGNC:20626]	ensembl
ENSMGAG00000004642	CHD9	1	0.068349	0.00924732	1.33741		0.280719	1.1221	2.37818e-25	2.42938		chromodomain-helicase-DNA-binding protein 9	ensembl
ENSMGAG00000006000	CHDH	0.503857	-0.422396	0.885612	0.206142		0.833362	0.455916	0.000127146	1.11847		choline dehydrogenase [Source:HGNC Symbol;Acc:HGNC:24288]	ensembl
ENSMGAG00000016891	CHEK1	1.81147e-08	-0.812778	9.54022e-09	-1.69973		0.220121	-0.579772	4.01124e-22	-1.42466		checkpoint kinase 1 [Source:HGNC Symbol;Acc:HGNC:1925]	ensembl
ENSMGAG00000007024	CHEK2	0.538199	0.178252	0.0339601	-0.705314		1	0.0365632	3.00041e-08	-0.805535		checkpoint kinase 2	DAVID
ENSMGAG00000005571	CHERP	0.868072	-0.0792736	0.460384	-0.314565		1	0.0144448	0.152551	-0.181193		calcium homeostasis endoplasmic reticulum protein [Source:HGNC Symbol;Acc:HGNC:16930]	ensembl
ENSMGAG00000001732	CHFR	0.985891	-0.0751285	0.849392	-0.164316		0.638532	0.364552	0.0104924	0.313689		checkpoint with forkhead and ring finger domains	ensembl
ENSMGAG00000013143	CHGA	0.908004	1.21817	0.944885	-0.789737		0.858703	1.87734	1	-0.110492		chromogranin A [Source:HGNC Symbol;Acc:HGNC:1929]	ensembl
ENSMGAG00000007670	CHGB	0.00594822	0.861016	0.00221606	1.12271		1	-0.00782483	0.279173	0.29058		chromogranin B [Source:HGNC Symbol;Acc:HGNC:1930]	ensembl
ENSMGAG00000011876	CHIC2	0.950024	-0.143996	1	-0.140162		0.468939	-0.606612	0.0384878	-0.563974		Cysteine rich hydrophobic domain 2	uniprot
ENSMGAG00000008898	CHID1	0.00673128	-0.535336	0.320998	-0.38949		1	-0.14454	1	0.0386336		chitinase domain containing 1 [Source:HGNC Symbol;Acc:HGNC:28474]	ensembl
ENSMGAG00000009192	CHKA	2.08495e-06	-0.523984	0.0608305	-0.509043		0.468939	-0.371794	0.00176376	-0.316937		choline kinase alpha	DAVID
ENSMGAG00000009762	CHL1	0.0460141	0.682894	4.49383e-05	1.10384		6.59252e-19	3.07881	1.7699e-27	3.53422	x	cell adhesion molecule L1 like [Source:HGNC Symbol;Acc:HGNC:1939]	ensembl
ENSMGAG00000004529	CHM	0.00251091	0.454379	0.000930814	0.873081		0.663241	0.353795	1.01791e-14	0.810497		CHM, Rab escort protein 1	DAVID
ENSMGAG00000008105	CHMP1A	0.0507976	0.277781	1	0.0421844		1	0.130451	0.810122	-0.0660563		charged multivesicular body protein 1A [Source:HGNC Symbol;Acc:HGNC:8740]	ensembl
ENSMGAG00000001711	CHMP1B	0.600488	0.116187	0.0717325	-0.525986		1	0.15125	4.69335e-05	-0.450037		charged multivesicular body protein 1B	ensembl
ENSMGAG00000019212	CHMP2A	0.0117508	0.332581	0.424171	0.290875		0.888359	-0.234521	0.035386	-0.234408		charged multivesicular body protein 2A [Source:NCBI gene;Acc:776036] ortholog	ensembl
ENSMGAG00000014459	CHMP2B	0.644008	0.161412	1	0.0542841		0.945942	0.251144	0.307261	0.181455		Charged multivesicular body protein 2B	uniprot
ENSMGAG00000013154	CHMP3	5.07162e-05	0.44418	0.756305	-0.183698		1	-0.144459	2.62337e-15	-0.732211		charged multivesicular body protein 3	DAVID
ENSMGAG00000002444	CHMP4B	0.415287	-0.1304	0.000277764	-0.902686		1	-0.0938881	0	-0.825761		charged multivesicular body protein 4B	DAVID
ENSMGAG00000011679	CHMP4C	0.906259	-0.63353	0.0511202	-1.7101		0.951928	0.664146	1	-0.370525		charged multivesicular body protein 4C [Source:HGNC Symbol;Acc:HGNC:30599]	ensembl
ENSMGAG00000006888	CHMP5	5.63986e-08	0.625061	0.898277	0.133671		1	0.116864	0.000940735	-0.334871		charged multivesicular body protein 5	ensembl
ENSMGAG00000006224	CHMP6	0.10992	-0.24813	0.00511136	-0.739055		0.972164	0.195112	0.0291452	-0.256851		Charged multivesicular body protein 6	uniprot
ENSMGAG00000001375	CHMP7	1	-0.0111831	0.402344	-0.289328		1	0.0950864	0.226324	-0.143126		charged multivesicular body protein 7	DAVID
ENSMGAG00000010748	CHN2	0.697826	0.104226	6.38888e-05	0.992739		1	-0.118324	2.65363e-16	0.811285		chimerin 2	ensembl
ENSMGAG00000014484	CHODL	1	2.3141	1	-2.46106		1	2.28746	1	-2.48307		chondrolectin [Source:HGNC Symbol;Acc:HGNC:17807]	ensembl
ENSMGAG00000015217	CHORDC1	1	0.0362395	1	0.0344147		1	0.0808408	0.53663	0.120325		cysteine and histidine rich domain containing 1	DAVID
ENSMGAG00000011182	CHP1	3.03086e-07	0.66021	0.709839	0.199221		0.156328	0.609131	0.121762	0.186982		calcineurin like EF-hand protein 1	DAVID
ENSMGAG00000011237	CHPF	0.000206364	-0.441395	0.802336	-0.175628		0.0490573	-0.70039	0.000208889	-0.393701		chondroitin polymerizing factor	ensembl
ENSMGAG00000010798	CHPF2	0.0214234	-0.267897	0.845751	-0.149814		0.228636	-0.502414	0.000166101	-0.344412		chondroitin polymerizing factor 2 [Source:HGNC Symbol;Acc:HGNC:29270]	ensembl
ENSMGAG00000012936	CHRAC1	0.00260843	0.527087	0.601178	0.274882		1	-0.144215	0.0186775	-0.356449		chromatin accessibility complex subunit 1	ensembl
ENSMGAG00000009672	CHRD	1	-0.0969818	0.759249	0.215409		0.768525	-0.387083	1	-0.0289354		chordin	ensembl
ENSMGAG00000006501	CHRDL1	2.31175e-07	1.82403	0.000185211	1.8785		0.541256	-0.93017	0.00144259	-0.852647		chordin like 1 [Source:HGNC Symbol;Acc:HGNC:29861]	ensembl
ENSMGAG00000015315	CHRDL2	4.36902e-08	-2.18495	0.000212196	-2.3104	x	0.44156	-0.836669	0.20295	-0.917333		chordin like 2	DAVID
ENSMGAG00000015967	CHRM2	1	0	1	0		1	0	1	0		cholinergic receptor muscarinic 2	ensembl
ENSMGAG00000011593	CHRM3	0.235874	1.86626	1	0.648704		1	-0.131219	0.270922	-1.33366		cholinergic receptor muscarinic 3	ensembl
ENSMGAG00000015803	CHRM4	0.219655	1.79375	0.00079387	3.26622		1	-0.627375	0.303242	0.848527		cholinergic receptor muscarinic 4	ensembl
ENSMGAG00000015347	CHRM5	0.0678623	-3.03276	0.230372	-1.9348		1	-0.122637	0.957151	1.04953		cholinergic receptor muscarinic 5	ensembl
ENSMGAG00000009752	CHRNA1	2.13383e-87	4.84676	3.10079e-67	4.22719	x	0.0032714	1.63387	3.70411e-10	1.06456		cholinergic receptor nicotinic alpha 1 subunit	DAVID
ENSMGAG00000021954	CHRNA10	1	0	1	0		1	0	1	0		cholinergic receptor, nicotinic, alpha 10 (neuronal) [Source:NCBI gene;Acc:430628] ortholog	ensembl
ENSMGAG00000014105	CHRNA2	2.27176e-05	-1.59818	9.71392e-11	-2.92454		0.795868	0.46356	0.14974	-0.821191		cholinergic receptor nicotinic alpha 2 subunit	DAVID
ENSMGAG00000003578	CHRNA3	1.60155e-06	6.90625	8.94415e-19	5.83294	x	1	3.13934	6.80606e-11	2.00033		cholinergic receptor nicotinic alpha 3 subunit	ensembl
ENSMGAG00000006295	CHRNA4	1	0	1	0		1	0	1	0		cholinergic receptor nicotinic alpha 4 subunit	ensembl
ENSMGAG00000003610	CHRNA5	0.121984	0.616598	1	0.0391114		0.728279	0.515319	1	-0.0205362		cholinergic receptor nicotinic alpha 5 subunit	DAVID
ENSMGAG00000019086	CHRNA6	1	0	1	0		1	0	1	0		cholinergic receptor nicotinic alpha 6 subunit	ensembl
ENSMGAG00000005132	CHRNA7	0.0713119	-1.69115	0.719326	-1.25199		0.341984	-1.77297	0.365087	-1.30278		cholinergic receptor nicotinic alpha 7 subunit	ensembl
ENSMGAG00000012228	CHRNA9	1	0	1	2.21287		1	0	1	2.18649		cholinergic receptor nicotinic alpha 9 subunit [Source:HGNC Symbol;Acc:HGNC:14079]	ensembl
ENSMGAG00000006636	CHRNB2	0.325506	-0.368875	1	-0.0990927		0.855318	-0.388104	1	-0.0776156		cholinergic receptor nicotinic beta 2 subunit [Source:HGNC Symbol;Acc:HGNC:1962]	ensembl
ENSMGAG00000022622	CHRNB3	1	0	1	0		1	0	1	0		cholinergic receptor nicotinic beta 3 subunit [ Meleagris gallopavo (turkey) ]	NCBI
ENSMGAG00000003559	CHRNB4	0.341409	1.8607	1.81028e-10	5.55998		1	-0.963415	2.11207e-08	2.73772		cholinergic receptor nicotinic beta 4 subunit [Source:HGNC Symbol;Acc:HGNC:1964]	ensembl
ENSMGAG00000008354	CHRND	1.02747e-08	0.61319	1.406e-13	1.74064		3.82903e-08	-1.38511	0.0269254	-0.216527		cholinergic receptor nicotinic delta subunit [Source:HGNC Symbol;Acc:HGNC:1965]	ensembl
ENSMGAG00000008414	CHRNG	0.000124876	0.664563	7.12576e-06	1.32973		0.455493	-0.530676	0.270869	0.178024		cholinergic receptor nicotinic gamma subunit [Source:HGNC Symbol;Acc:HGNC:1967]	ensembl
ENSMGAG00000015808	CHST1	1	0.826253	1	2.21273		1	-2.38559	1	-1.16298		carbohydrate sulfotransferase 1	ensembl
ENSMGAG00000014796	CHST10	0.412563	-0.224352	0.068636	-0.654809		1	0.0672927	0.129842	-0.320616		carbohydrate sulfotransferase 10	ensembl
ENSMGAG00000012954	CHST11	0.000623114	-1.04968	0.000441376	-1.29126		1	-0.204013	0.275087	-0.399399		carbohydrate sulfotransferase 11	DAVID
ENSMGAG00000015535	CHST12	0.0156143	-0.595794	0.050118	-0.67131		1	-0.179666	0.366228	-0.221012		carbohydrate sulfotransferase 12	DAVID
ENSMGAG00000007567	CHST13	0.435881	-0.816921	0.0192216	-1.49211		0.492686	0.951709	0.967903	0.314885		carbohydrate sulfotransferase 13	ensembl
ENSMGAG00000020254	CHST14	1.28827e-07	1.01327	1.09155e-05	1.29622		1	0.190932	0.000219345	0.512282		carbohydrate sulfotransferase 14 [Source:HGNC Symbol;Acc:HGNC:24464] ortholog	ensembl
ENSMGAG00000011673	CHST15	1	-0.00522045	0.203412	-0.716368		0.442681	-0.748642	1.69572e-06	-1.42554		carbohydrate sulfotransferase 15	ensembl
ENSMGAG00000017341	CHST2	0.578539	0.327255	1	0.0820955		0.67532	-0.60072	0.00049264	-0.797209		Sulfotransferase (EC 2.8.2.-)	uniprot
ENSMGAG00000004651	CHST3	0.0513908	-0.391509	0.833599	-0.18863		0.681381	-0.367928	0.755887	-0.119679		carbohydrate sulfotransferase 3 [Source:HGNC Symbol;Acc:HGNC:1971]	ensembl
ENSMGAG00000015635	CHST4	0.906259	-3.17333	0.977263	-0.493727		0.803857	1.56607	0.0937986	4.48285		carbohydrate sulfotransferase 4	ensembl
ENSMGAG00000005979	CHST8	1	0	1	0		1	0	1	0		carbohydrate sulfotransferase 8 [Source:HGNC Symbol;Acc:HGNC:15993]	ensembl
ENSMGAG00000010389	CHST9	0.906259	3.16819	0.00448743	5.68217		1	0	0.103053	2.30037		carbohydrate sulfotransferase 9 [Source:HGNC Symbol;Acc:HGNC:19898]	ensembl
ENSMGAG00000009415	CHSY1	2.90373e-05	-0.613239	0.818652	0.190153		1	-0.0077043	1.05089e-13	0.837376		chondroitin sulfate synthase 1 [Source:HGNC Symbol;Acc:HGNC:17198]	ensembl
ENSMGAG00000022149	CHSY3	1.40259e-05	-1.20931	0.716676	-0.460971		2.73001e-06	-2.17554	0.000118053	-1.39262		chondroitin sulfate synthase 3 [Source:HGNC Symbol;Acc:HGNC:24293]	ensembl
ENSMGAG00000022150	CHTF8	1	0.0228766	0.08246	-0.57806		0.390635	-0.493937	3.74001e-15	-1.05399		chromosome transmission fidelity factor 8	ensembl
ENSMGAG00000014923	CHTOP	0.0561654	0.25639	0.323412	-0.333788		1	0.132592	8.88456e-06	-0.415864		chromatin target of PRMT1 [Source:HGNC Symbol;Acc:HGNC:24511]	ensembl
ENSMGAG00000011881	CHUK	0.547792	-0.115437	0.123488	-0.441209		1	-0.109941	4.75976e-05	-0.394861		conserved helix-loop-helix ubiquitous kinase	DAVID
ENSMGAG00000018321	CHURC1	0.0360142	0.324333	0.0645387	-0.605633		1	0.0364943	0	-0.850073		churchill domain containing 1 [Source:HGNC Symbol;Acc:HGNC:20099]	ensembl
ENSMGAG00000001920	CIAO1	0.0636379	-0.414543	0.0266181	-0.748155		1	-0.0275572	0.0687411	-0.315294		cytosolic iron-sulfur assembly component 1	DAVID
ENSMGAG00000003176	CIAPIN1	0.00181896	-0.334783	0.00354653	-0.74932		1	-0.111665	5.13141e-08	-0.485682		cytokine induced apoptosis inhibitor 1	ensembl
ENSMGAG00000000676	CIART	0.000352576	-0.889895	0.000200481	-1.33431		1	-0.165215	0.0241493	-0.566246		circadian associated repressor of transcription	ensembl
ENSMGAG00000010525	CIB1	0.00204671	0.363991	0.374302	0.30142		0.812694	-0.254804	0.0092133	-0.277569		calcium and integrin binding 1	DAVID
ENSMGAG00000003899	CIB2	0.498489	-0.6086	0.117092	-1.07375		1	0.454051	1	0.032173		calcium and integrin binding family member 2	DAVID
ENSMGAG00000005738	CIB3	1	0.40431	1	0.587926		1	-1.46209	0.767803	-1.27407		calcium and integrin binding family member 3 [Source:HGNC Symbol;Acc:HGNC:24580]	ensembl
ENSMGAG00000008843	CIDEA	0.737334	-0.192645	1	-0.128561		1	0.233773	0.132454	0.341108		cell death inducing DFFA like effector a	ensembl
ENSMGAG00000007624	CIDEC	1	0.125909	5.45143e-07	-2.10141		1.17922e-06	2.65258	0.510885	0.473579		cell death inducing DFFA like effector c	DAVID
ENSMGAG00000008357	ciita	1	0	1	0.261753		1	3.09742	0.472752	3.53901		class II major histocompatibility complex transactivator	ensembl
ENSMGAG00000009589	CILP	0.117368	2.31081	1.51681e-11	4.94864		1	-0.0944844	5.92219e-09	2.54503		cartilage intermediate layer protein [Source:HGNC Symbol;Acc:HGNC:1980]	ensembl
ENSMGAG00000003363	CILP2	0.764708	1.75174	0.0262268	5.21938		1	-2.38623	0.729006	0.907065		cartilage intermediate layer protein 2	DAVID
ENSMGAG00000022897	CINP	4.20859e-05	0.571072	1	-0.0785841		1	-0.0678472	1.60646e-07	-0.676301		cyclin dependent kinase 2 interacting protein [Source:HGNC Symbol;Acc:HGNC:23789]	ensembl
ENSMGAG00000012833	CIPC	1	-0.196985	0.554404	0.396549		1	0.108203	0.025567	0.742299		CLOCK interacting pacemaker	DAVID
ENSMGAG00000010253	CIRBP	8.35632e-14	-0.763683	3.89254e-06	-1.20797		1	0.00142016	4.74405e-06	-0.40277		cold inducible RNA binding protein [Source:HGNC Symbol;Acc:HGNC:1982]	ensembl
ENSMGAG00000001413	CISD1	2.91746e-07	0.591252	0.438552	0.274647		0.450454	0.393461	0.367443	0.11624		CDGSH iron sulfur domain 1	DAVID
ENSMGAG00000011361	CISD2	0.0119961	0.320929	1	-0.102286		1	-0.0527718	1.16588e-05	-0.436229		CDGSH iron sulfur domain 2 [Source:HGNC Symbol;Acc:HGNC:24212]	ensembl
ENSMGAG00000001933	CISH	0.0976359	-0.308515	0.00762814	0.893696		0.839817	-0.330377	6.38423e-14	0.912853		Cytokine-inducible SH2-containing protein	uniprot
ENSMGAG00000021892	CITED4	0.580528	0.675041	0.251894	0.76293		0.552084	1.08128	0.00540597	1.21351		cbp/p300-interacting transactivator 3	ensembl
ENSMGAG00000004067	CIZ1	0.481058	-0.122651	0.0292594	-0.57744		1	-0.109575	2.03064e-08	-0.52413		CDKN1A interacting zinc finger protein 1 [Source:HGNC Symbol;Acc:HGNC:16744]	ensembl
ENSMGAG00000015036	CKAP2	7.19038e-06	0.44188	0.0534607	0.495972		1	0.157802	0.00412589	0.252238		cytoskeleton associated protein 2 [Source:HGNC Symbol;Acc:HGNC:1990]	ensembl
ENSMGAG00000021584	CKAP2L	1	0.0176787	1	-0.0706735		1	-0.176649	0.0314276	-0.224088		cytoskeleton associated protein 2 like	ensembl
ENSMGAG00000020595	CKAP4	0.846268	-0.0698657	0.442472	0.259776		1	-0.0396894	0.000202866	0.329724		cytoskeleton associated protein 4 [Source:NCBI gene;Acc:418073] ortholog	ensembl
ENSMGAG00000013407	CKB	1.23549e-42	1.55378	2.20855e-13	1.86924		1	-0.0260712	0.000630733	0.32756		creatine kinase B [Source:HGNC Symbol;Acc:HGNC:1991]	ensembl
ENSMGAG00000007813	CKMT2	1	0.000663106	1	-2.4611		1	-0.0770819	1	-2.48289		creatine kinase, mitochondrial 2	ensembl
ENSMGAG00000022907	CKS1B	0.25156	-0.197708	0.131316	-0.517537		0.329076	-0.53048	5.17873e-12	-0.80973		CDC28 protein kinase regulatory subunit 1B	ensembl
ENSMGAG00000002039	CKS2	7.07586e-06	1.11407	0.00965883	0.876379		0.556806	0.578509	0.0140531	0.371568		CDC28 protein kinase regulatory subunit 2 [Source:HGNC Symbol;Acc:HGNC:2000]	ensembl
ENSMGAG00000011917	CLASP1	0.809487	-0.133513	0.00760996	0.896002		0.941584	0.280979	4.49918e-21	1.3494		cytoplasmic linker associated protein 1	DAVID
ENSMGAG00000011838	CLASP2	0.876752	-0.0769439	1	0.0402343		0.888359	0.227927	0.000125237	0.383983		cytoplasmic linker associated protein 2 [Source:HGNC Symbol;Acc:HGNC:17078]	ensembl
ENSMGAG00000008656	CLCA1	1	0	1	0		1	0	1	0		chloride channel accessory 1 [Source:HGNC Symbol;Acc:HGNC:2015]	ensembl
ENSMGAG00000017045	CLCA2	0.536502	-2.08211	1	2.21263		0.491854	-4.45963	1	-0.299842		chloride channel accessory 2 [Source:HGNC Symbol;Acc:HGNC:2016]	ensembl
ENSMGAG00000006070	CLCC1	0.164198	-0.241286	0.131524	-0.469972		1	-0.0884474	0.0308443	-0.277608		chloride channel CLIC like 1	DAVID
ENSMGAG00000022283	CLCF1	1	-0.448244	0.69105	1.05574		0.522653	-1.90143	1	-0.370786		cardiotrophin like cytokine factor 1 [Source:HGNC Symbol;Acc:HGNC:17412]	ensembl
ENSMGAG00000014188	CLCN1	0.0677237	1.5452	0.220309	0.695776		0.060776	2.00699	0.00187598	1.21422		chloride channel protein 1	ensembl
ENSMGAG00000016899	CLCN2	1	0.183716	0.682239	1.09657		1	-0.873506	1	0.0718027		chloride voltage-gated channel 2 [Source:HGNC Symbol;Acc:HGNC:2020]	ensembl
ENSMGAG00000002509	CLCN3	0.942172	0.0824173	0.279568	0.462395		0.386124	0.578889	2.01374e-16	0.999521		chloride voltage-gated channel 3 [Source:HGNC Symbol;Acc:HGNC:2021]	ensembl
ENSMGAG00000014717	CLCN4	1	0.010498	1.63374e-05	1.69289		0.283878	-0.939293	0.000438373	0.774483		chloride voltage-gated channel 4 [Source:HGNC Symbol;Acc:HGNC:2022]	ensembl
ENSMGAG00000004934	CLCN5	0.000244555	-0.737432	0.686212	-0.260404		1	0.204254	4.36184e-05	0.718064		H(+)/Cl(-) exchange transporter 5	ensembl
ENSMGAG00000006244	CLCN6	0.889332	0.265363	5.10167e-05	1.49622		1	0.341379	6.61491e-12	1.6139		chloride voltage-gated channel 6	ensembl
ENSMGAG00000008986	CLCN7	0.000171768	-0.513858	0.384573	-0.316551		0.990211	-0.193038	1	0.0457915		chloride voltage-gated channel 7	DAVID
ENSMGAG00000007457	CLDN1	0.60607	3.71489	1	0		1	0	0.490808	-3.90252		claudin 1 [Source:HGNC Symbol;Acc:HGNC:2032]	ensembl
ENSMGAG00000020416	CLDN10	1	-0.0174755	1	2.2011		1	-2.38509	1	-0.306236		claudin 10 [Source:NCBI gene;Acc:418790] ortholog	ensembl
ENSMGAG00000010202	CLDN11	1	-0.840469	1	0		1	-3.20131	1	-2.48295		claudin 11	DAVID
ENSMGAG00000014543	CLDN14	0.60607	3.71477	1	0		1	0	0.490808	-3.90252		claudin 14 [Source:HGNC Symbol;Acc:HGNC:2035]	ensembl
ENSMGAG00000007449	CLDN16	1	0	1	0		1	0	1	0		claudin 16 [Source:HGNC Symbol;Acc:HGNC:2037]	ensembl
ENSMGAG00000002592	CLDN18	1	0	1	0		1	0	1	0		claudin 18	ensembl
ENSMGAG00000006858	CLDN19	1	0	1	0		1	0	1	0		claudin 19	ensembl
ENSMGAG00000005246	CLDN2	1	2.3264	0.864533	3.05118		1	0	1	0.528011		claudin 2	ensembl
ENSMGAG00000015858	CLDN20	1	0	1	0		1	0	1	0		claudin 20 [Source:HGNC Symbol;Acc:HGNC:2042]	ensembl
ENSMGAG00000009276	CLDN23	1	0	1	0		1	0	1	0		Claudin 23	uniprot
ENSMGAG00000019308	CLDN3	1	0	1	0		1	0	1	0		claudin 3	ensembl
ENSMGAG00000015479	CLDN34	1	0	1	-2.44535		1	2.26314	1	0		claudin 34 [Source:HGNC Symbol;Acc:HGNC:51259]	ensembl
ENSMGAG00000020540	CLDN5	1	0.000550729	0.539642	3.5695		1	-2.3582	0.957151	1.05303		claudin 5 [Source:NCBI gene;Acc:374028] ortholog	ensembl
ENSMGAG00000016126	CLDN8	1	0	1	0		1	0	1	0		claudin 8 [Source:HGNC Symbol;Acc:HGNC:2050]	ensembl
ENSMGAG00000014330	CLDND1	3.31633e-05	0.464022	1	0.0689071		1	-0.0401754	3.05529e-05	-0.394546		CLDND1 claudin domain containing 1 [ Meleagris gallopavo (turkey) ]	ensembl
ENSMGAG00000022635	CLDND1	0.60607	-3.7393	1	-1.10081		1	-0.696808	1	2.17561		claudin domain containing 1 [Source:NCBI gene;Acc:418357] ortholog	ensembl
ENSMGAG00000008324	CLEC16A	0.338911	-0.384863	0.782038	0.223267		1	0.19233	5.47136e-05	0.835837		C-type lectin domain containing 16A	ensembl
ENSMGAG00000007883	CLEC19A	1.33889e-09	-1.87882	0.000927225	-1.4307		0.218126	-0.840595	0.572588	-0.347674		C-type lectin domain containing 19A	uniprot
ENSMGAG00000006683	CLEC3A	1	0.844583	0.864533	-3.31509		1	0.754782	0.810122	-3.345		C-type lectin domain family 3 member A	ensembl
ENSMGAG00000011653	CLEC3B	0.105279	2.31672	0.14589	1.32434		0.837659	1.73322	0.370895	0.789697		C-type lectin domain family 3 member B [Source:HGNC Symbol;Acc:HGNC:11891]	ensembl
ENSMGAG00000002949	CLGN	1	-0.519979	0.864533	-3.30147		1	-0.627378	0.810122	-3.34494		calmegin [Source:HGNC Symbol;Acc:HGNC:2060]	ensembl
ENSMGAG00000002151	CLIC2	1.48992e-08	-0.630057	0.000250834	-0.935525		1	0.0640165	0.0733529	-0.200567		chloride intracellular channel protein 2	ensembl
ENSMGAG00000002041	CLIC4	0	-1.19215	2.36516e-05	-1.04912		0.187842	-0.529958	9.61983e-05	-0.34655		chloride intracellular channel 4	DAVID
ENSMGAG00000014269	CLIC5	1	0	1	0		1	0	1	0		chloride intracellular channel 5	DAVID
ENSMGAG00000014535	CLIC6	1	2.31412	1	0		1	0	1	-2.48308		chloride intracellular channel 6	DAVID
ENSMGAG00000004916	CLINT1	5.13825e-11	0.700151	0.0013311	0.867501		0.0198514	0.797355	3.91259e-30	1.00538		clathrin interactor 1 [Source:HGNC Symbol;Acc:HGNC:23186]	ensembl
ENSMGAG00000004744	CLIP1	0.707655	0.0936408	0.186792	0.405001		1	-0.173219	0.126304	0.179151		CAP-Gly domain containing linker protein 1 [Source:HGNC Symbol;Acc:HGNC:10461]	ensembl
ENSMGAG00000002462	CLIP2	0.612426	-0.19867	0.109874	0.667572		1	0.170704	2.73193e-14	1.08028		CAP-Gly domain containing linker protein 2 [Source:HGNC Symbol;Acc:HGNC:2586]	ensembl
ENSMGAG00000016536	CLIP4	0.178725	0.456522	0.104834	0.591604		0.865932	0.372075	0.00600871	0.548884		CAP-Gly domain containing linker protein family member 4 [Source:HGNC Symbol;Acc:HGNC:26108]	ensembl
ENSMGAG00000007598	CLK1	0.111853	0.219565	0.671869	0.212524		0.379755	-0.446933	0.000101576	-0.412214		CDC like kinase 1 [Source:HGNC Symbol;Acc:HGNC:2068]	ensembl
ENSMGAG00000000734	CLK2	0.130056	-0.232896	0.272868	-0.375023		0.380287	-0.439811	1.81956e-06	-0.543893		CDC like kinase 2	ensembl
ENSMGAG00000002749	CLK3	0.0284709	0.320035	0.850714	0.177567		0.564577	-0.409196	1.69621e-05	-0.510567		CDC like kinase 3 [Source:HGNC Symbol;Acc:HGNC:2071]	ensembl
ENSMGAG00000007606	CLK4	0.0699914	0.275785	0.228175	0.418734		1	-0.1123	0.810122	0.0691728		CDC like kinase 4	DAVID
ENSMGAG00000013212	CLMN	0.0369806	0.591825	0.227426	0.581999		0.319496	-0.791704	0.000341538	-0.75434		Calmin	uniprot
ENSMGAG00000001891	CLMP	1.01092e-09	-1.02536	0.497868	0.381512		0.994899	-0.277318	3.59273e-17	1.17059		CXADR like membrane protein [Source:HGNC Symbol;Acc:HGNC:24039]	ensembl
ENSMGAG00000014938	CLN5	0.870056	0.193789	1	0.0884031		0.448561	0.638075	0.0123383	0.577301		ceroid-lipofuscinosis, neuronal 5	DAVID
ENSMGAG00000010054	CLN6	0.657947	0.110174	0.312389	-0.376808		0.27317	-0.528355	0	-0.977683		CLN6 transmembrane ER protein [Source:HGNC Symbol;Acc:HGNC:2077]	ensembl
ENSMGAG00000013957	CLN8	0.0845196	0.374538	0.0940547	0.582044		0.69304	0.416719	1.34913e-06	0.664863		CLN8 transmembrane ER and ERGIC protein	ensembl
ENSMGAG00000015258	CLNS1A	1	-0.0384239	0.00103039	-0.816454		1	-0.00940041	2.62337e-15	-0.747263		chloride nucleotide-sensitive channel 1A	DAVID
ENSMGAG00000011742	CLOCK	0.475899	0.271138	0.000960311	1.06207		0.195894	0.784187	3.3028e-26	1.61088		clock circadian regulator	DAVID
ENSMGAG00000009643	CLP1	0.837338	-0.0949109	0.00128735	-1.05164		1	0.148207	7.42326e-10	-0.767628		cleavage factor polyribonucleotide kinase subunit 1 [Source:HGNC Symbol;Acc:HGNC:16999]	ensembl
ENSMGAG00000000703	CLPS	1	0	0.561602	3.55356		1	0	0.49117	3.52445		colipase [Source:HGNC Symbol;Acc:HGNC:2085]	ensembl
ENSMGAG00000007185	CLPTM1L	0.218381	-0.191824	1	-0.0364236		1	0.0584708	0.0190896	0.253457		CLPTM1 like [Source:HGNC Symbol;Acc:HGNC:24308]	ensembl
ENSMGAG00000009513	CLPX	0.396022	0.177955	1	-0.00153364		0.0314277	0.748998	3.41753e-08	0.608615		caseinolytic mitochondrial matrix peptidase chaperone subunit X [Source:HGNC Symbol;Acc:HGNC:2088]	ensembl
ENSMGAG00000010898	CLRN1	1	-1.3814	0.730973	0.690614		1	0.798449	0.0213758	2.95262		clarin 1 [Source:HGNC Symbol;Acc:HGNC:12605]	ensembl
ENSMGAG00000012587	CLRN2	1	0	1	0		1	0	1	0		clarin 2 [Source:HGNC Symbol;Acc:HGNC:33939]	ensembl
ENSMGAG00000011785	clrn3	0.99568	-0.316073	1	0.159155		1	-0.303176	1	0.220548		clarin 3	ensembl
ENSMGAG00000018964	CLSPN	0.788762	0.313827	0.000365936	1.73773		1	0.0510425	2.32069e-10	1.52708		claspin [Source:NCBI gene;Acc:428223] ortholog	ensembl
ENSMGAG00000003920	CLSPN	1	0.0528069	0.914313	0.141461		1	0.0992607	0.244296	0.228664		claspin	DAVID
ENSMGAG00000014157	CLSTN3	0.00193563	-1.90646	1	0.276972		0.134469	-1.49345	0.47565	0.729758		calsyntenin 3 [Source:HGNC Symbol;Acc:HGNC:18371]	ensembl
ENSMGAG00000007069	CLTA	0.0145048	0.354867	0.245326	-0.430984		0.435234	0.485474	0.0221738	-0.261952		Clathrin light chain	uniprot
ENSMGAG00000004424	CLTB	0.4296	-0.136526	0.0414978	-0.548301		0.585625	-0.32805	3.75576e-12	-0.699682		clathrin light chain B [Source:HGNC Symbol;Acc:HGNC:2091]	ensembl
ENSMGAG00000020743	CLTC	0.243869	0.792127	0.00531919	1.70491		0.538141	1.15695	1.66066e-19	2.1289		clathrin heavy chain [Source:NCBI gene;Acc:395272] ortholog	ensembl
ENSMGAG00000000798	CLTCL1	0.907234	-0.0655783	0.638265	0.214314		0.533984	0.370234	3.84448e-13	0.690733		clathrin heavy chain 1	ensembl
ENSMGAG00000014126	CLU	0.0881302	0.202915	0.495925	0.255643		0.686827	-0.303145	0.0249305	-0.209811		clusterin [Source:HGNC Symbol;Acc:HGNC:2095]	ensembl
ENSMGAG00000009479	CLUAP1	0.975528	0.0807556	0.201999	0.505698		0.938407	-0.28526	0.285478	0.177923		clusterin associated protein 1	DAVID
[truncated: 14,393 more rows]
