# Supplementary material for: Transcriptome response of proliferating muscle satellite cells to thermal challenge in commercial turkey
Source: Front Physiol. 2022 Aug 25;13:970243. doi: 10.3389/fphys.2022.970243 (PMC9452691; doi:10.3389/fphys.2022.970243)
Supplement: Supplementary file 2 [file Table1.XLSX]

## Sheet: Sheet1
Supplementary Table 1. Summary of RNAseq reads mapped to the turkey genome. For each gene ID the genome position, gene name, description biotype and number and mean normalized read counts are given.
										NCT 38C			NCT 43C			RBC2 38C			RBC2 43C
Geneid	Chr	Start	End	Strand	Length	gene_name	Gene description	gene description source	biotype	NCT_72_38_71_mRNA	NCT_72_38_73_mRNA	Mean	NCT_72_43_21_mRNA	NCT_72_43_22_mRNA	Mean	RBC2_72_38_11_mRNA	RBC2_72_38_12_mRNA	Mean	RBC2_72_43_41_mRNA	RBC2_72_43_42_mRNA	Mean
ENSMGAG00000000001	6	43131130	43131248	-	119	5S_rRNA	5S ribosomal RNA [Source:RFAM;Acc:RF00001]	ensembl	rRNA	2	0	1	2	0	1	0	0	0	1	18	9.5
ENSMGAG00000000004	1	152796068	152796170	+	103	MIR1743	Gallus gallus microRNA 1743 (MIR1743)	ensembl	miRNA	0	0	0	0	0	0	0	0	0	0	0	0
ENSMGAG00000000010	2	58734519	58734653	-	135	ENSMGAG00000000010	snoRNA	ensembl	snoRNA	24	50	37	18	13	15.5	37	53	45	19	18	18.5
ENSMGAG00000000012	9	4096373	4096517	-	145	ENSMGAG00000000012	snoRNA	ensembl	snoRNA	3	1	2	2	0	1	1	1	1	1	1	1
ENSMGAG00000000013	25	5482653	5482781	-	129	ENSMGAG00000000013	snoRNA	ensembl	snoRNA	11	4	7.5	1	9	5	7	5	6	1	1	1
ENSMGAG00000000015	9	378815	378904	+	90	MIR460B	Gallus gallus microRNA 460b (MIR460B)	ensembl	miRNA	0	0	0	0	0	0	0	0	0	0	0	0
ENSMGAG00000000016	17	450791	450886	-	96	MIR130A	Gallus gallus microRNA 130a (MIR130A)	ensembl	miRNA	0	0	0	0	0	0	0	0	0	0	0	0
ENSMGAG00000000017	1	109210440	109210601	-	162	U1	U1 spliceosomal RNA [Source:RFAM;Acc:RF00003]	ensembl	snRNA	0	0	0	0	0	0	0	0	0	0	0	0
ENSMGAG00000000019	19	7573660	7573743	-	84	MIR126	Gallus gallus microRNA 126 (MIR126)	ensembl	miRNA	0	0	0	0	0	0	0	0	0	0	0	0
ENSMGAG00000000022	25	5483296	5483426	-	131	ENSMGAG00000000022	snoRNA	ensembl	snoRNA	4	0	2	1	4	2.5	2	1	1.5	1	0	0.5
ENSMGAG00000000024	4	12827946	12828016	+	71	SNORD73	Small nucleolar RNA SNORD73 [Source:RFAM;Acc:RF00071]	ensembl	snoRNA	5	4	4.5	5	0	2.5	6	6	6	2	8	5
ENSMGAG00000000025	1	161574474	161574556	-	83	MIR15A	microRNA 15a [Source:HGNC Symbol;Acc:HGNC:31543]	ensembl	miRNA	0	0	0	0	0	0	0	0	0	0	0	0
ENSMGAG00000000028	4	68710900	68711042	+	143	ENSMGAG00000000028	snoRNA	ensembl	snoRNA	0	0	0	0	0	0	0	1	0.5	1	1	1
ENSMGAG00000000033	22	2091198	2091287	-	90	MIR499A	Gallus gallus microRNA 499a (MIR499A)	ensembl	miRNA	0	0	0	0	0	0	0	0	0	0	0	0
ENSMGAG00000000035	21	901247	901378	+	132	ENSMGAG00000000035	snoRNA	ensembl	snoRNA	2	0	1	2	1	1.5	0	1	0.5	0	0	0
ENSMGAG00000000036	22	8809828	8809922	+	95	ENSMGAG00000000036	snoRNA	ensembl	snoRNA	27	13	20	14	10	12	16	23	19.5	7	5	6
ENSMGAG00000000038	16	12658108	12658217	-	110	MIR365B	Gallus gallus microRNA 365b (MIR365B)	ensembl	miRNA	3	0	1.5	0	5	2.5	1	1	1	3	3	3
ENSMGAG00000000042	7	11275752	11275837	+	86	ENSMGAG00000000042	snoRNA	ensembl	snoRNA	1	0	0.5	1	0	0.5	1	0	0.5	0	0	0
ENSMGAG00000000048	17	441855	441931	-	77	MIR130B	Gallus gallus microRNA 130b (MIR130B)	ensembl	miRNA	1	0	0.5	2	0	1	1	6	3.5	7	4	5.5
ENSMGAG00000000049	10	26588151	26588279	+	129	ENSMGAG00000000049	snoRNA	ensembl	snoRNA	1	0	0.5	1	1	1	3	0	1.5	1	4	2.5
ENSMGAG00000000050	0	37852960	37853052	+	93	MIR24-2	Gallus gallus microRNA 24-2 (MIR24-2)	ensembl	miRNA	4	5	4.5	5	4	4.5	5	8	6.5	5	8	6.5
ENSMGAG00000000052	21	8163205	8163301	+	97	MIR21	microRNA 21 [Source:HGNC Symbol;Acc:HGNC:31586]	ensembl	miRNA	174	195	184.5	85	93	89	128	217	172.5	131	77	104
ENSMGAG00000000055	12	5704837	5704913	+	77	MIR211	microRNA 211 [Source:HGNC Symbol;Acc:HGNC:31588]	ensembl	miRNA	0	0	0	0	0	0	0	0	0	0	0	0
ENSMGAG00000000056	26	3140196	3140286	+	91	SNORD14	Small nucleolar RNA SNORD14 [Source:RFAM;Acc:RF00016]	ensembl	snoRNA	4	12	8	5	6	5.5	1	9	5	2	2	2
ENSMGAG00000000057	4	36471207	36471278	+	72	MIR302B	Gallus gallus microRNA 302b (MIR302B)	ensembl	miRNA	0	0	0	0	0	0	0	0	0	0	0	0
ENSMGAG00000000059	3	23541764	23541868	-	105	U6	U6 spliceosomal RNA [Source:RFAM;Acc:RF00026]	ensembl	snRNA	0	0	0	0	0	0	0	0	0	0	0	0
ENSMGAG00000000062	6	1379429	1379520	+	92	MIR1662	Gallus gallus microRNA 1662 (MIR1662)	ensembl	miRNA	0	0	0	0	0	0	0	0	0	0	0	0
ENSMGAG00000000063	1	44993228	44993468	+	241	ENSMGAG00000000063	snoRNA	ensembl	snoRNA	3	6	4.5	4	3	3.5	4	8	6	2	3	2.5
ENSMGAG00000000065	21	8435388	8435600	-	213	U3	Small nucleolar RNA U3 [Source:RFAM;Acc:RF00012]	ensembl	snoRNA	0	1	0.5	0	0	0	1	6	3.5	4	13	8.5
ENSMGAG00000000066	13	11094463	11094596	+	134	ENSMGAG00000000066	snoRNA	ensembl	snoRNA	0	0	0	0	0	0	0	0	0	0	0	0
ENSMGAG00000000069	0	6937688	6937772	-	85	ENSMGAG00000000069	snoRNA	ensembl	snoRNA	0	0	0	1	0	0.5	0	0	0	0	0	0
ENSMGAG00000000071	25	4456641	4456711	-	71	ENSMGAG00000000071	snoRNA	ensembl	snoRNA	21	19	20	12	4	8	35	29	32	8	7	7.5
ENSMGAG00000000077	3	93178155	93178227	+	73	ENSMGAG00000000077	snoRNA	ensembl	snoRNA	1	2	1.5	0	5	2.5	0	0	0	0	1	0.5
ENSMGAG00000000080	12	545565	545696	-	132	SNORA71	Small nucleolar RNA SNORA71 [Source:RFAM;Acc:RF00056]	ensembl	snoRNA	14	21	17.5	30	16	23	31	24	27.5	22	19	20.5
ENSMGAG00000000083	22	7181474	7181544	+	71	MIR1-1	Gallus gallus microRNA 1-1 (MIR1-1)	ensembl	miRNA	0	0	0	0	0	0	0	0	0	0	0	0
ENSMGAG00000000086	2	58734935	58735021	-	87	ENSMGAG00000000086	snoRNA	ensembl	snoRNA	19	12	15.5	8	12	10	9	26	17.5	10	3	6.5
ENSMGAG00000000089	8	18806902	18806983	-	82	MIR107	Gallus gallus microRNA 107 (MIR107)	ensembl	miRNA	2	0	1	0	0	0	0	0	0	0	0	0
ENSMGAG00000000090	1	144109727	144109819	-	93	MIR18A	microRNA 18a [Source:HGNC Symbol;Acc:HGNC:31548]	ensembl	miRNA	0	0	0	0	2	1	0	0	0	0	0	0
ENSMGAG00000000091	11	15486323	15486392	+	70	ENSMGAG00000000091	snoRNA	ensembl	snoRNA	5	3	4	9	7	8	3	3	3	0	1	0.5
ENSMGAG00000000092	1	144109593	144109673	-	81	MIR19A	microRNA 19a [Source:HGNC Symbol;Acc:HGNC:31574]	ensembl	miRNA	0	0	0	0	0	0	0	0	0	0	0	0
ENSMGAG00000000094	5	32325002	32325150	+	149	U1	U1 spliceosomal RNA [Source:RFAM;Acc:RF00003]	ensembl	snRNA	0	0	0	0	0	0	0	0	0	0	0	0
ENSMGAG00000000096	22	7155881	7155976	+	96	MIR133A-2	Gallus gallus microRNA 133a-2 (MIR133A2)	ensembl	miRNA	0	0	0	0	0	0	0	0	0	0	0	0
ENSMGAG00000000097	6	11825025	11825142	-	118	5S_rRNA	5S ribosomal RNA [Source:RFAM;Acc:RF00001]	ensembl	rRNA	0	0	0	0	0	0	0	0	0	0	0	0
ENSMGAG00000000099	23	2722130	2722211	-	82	MIR429	Gallus gallus microRNA 429 (MIR429)	ensembl	miRNA	0	0	0	0	0	0	0	0	0	0	0	0
ENSMGAG00000000100	6	3549244	3549381	+	138	ENSMGAG00000000100	snoRNA	ensembl	snoRNA	10	2	6	8	8	8	9	12	10.5	11	13	12
ENSMGAG00000000103	1	187783133	187783287	+	155	U2	U2 spliceosomal RNA [Source:RFAM;Acc:RF00004]	ensembl	snRNA	0	0	0	0	0	0	0	0	0	0	0	0
ENSMGAG00000000105	1	107699260	107699333	+	74	MIR222	microRNA 222 [Source:HGNC Symbol;Acc:HGNC:31602]	ensembl	miRNA	0	0	0	0	1	0.5	0	0	0	0	0	0
ENSMGAG00000000106	1	68052124	68052199	+	76	MIRLET7A3	Gallus gallus microRNA let-7a-3 (MIRLET7A3)	ensembl	miRNA	0	0	0	0	0	0	0	0	0	2	0	1
ENSMGAG00000000107	16	12654439	12654524	+	86	MIR139B	Gallus gallus microRNA 193b (MIR193B)	ensembl	miRNA	0	0	0	0	0	0	0	1	0.5	0	0	0
ENSMGAG00000000108	6	3545261	3545402	+	142	ENSMGAG00000000108	snoRNA	ensembl	snoRNA	7	2	4.5	7	2	4.5	9	15	12	6	0	3
ENSMGAG00000000115	1	180797935	180798017	-	83	ENSMGAG00000000115	snoRNA	ensembl	snoRNA	9	11	10	20	6	13	6	9	7.5	3	9	6
ENSMGAG00000000116	1	47468691	47468839	-	149	U12	U12 minor spliceosomal RNA [Source:RFAM;Acc:RF00007]	ensembl	snRNA	0	0	0	0	0	0	0	0	0	0	0	0
ENSMGAG00000000118	1	31055417	31055575	+	159	U1	U1 spliceosomal RNA [Source:RFAM;Acc:RF00003]	ensembl	snRNA	0	0	0	0	0	0	0	0	0	0	0	0
ENSMGAG00000000121	1	189006391	189006481	-	91	ENSMGAG00000000121	snoRNA	ensembl	snoRNA	22	27	24.5	19	21	20	18	27	22.5	13	7	10
ENSMGAG00000000122	1	71710315	71710432	+	118	ENSMGAG00000000122	snRNA	ensembl	snRNA	0	0	0	0	1	0.5	0	0	0	0	0	0
ENSMGAG00000000123	1	189708091	189708238	-	148	SNORD15	Small nucleolar RNA SNORD15 [Source:RFAM;Acc:RF00067]	ensembl	snoRNA	4	7	5.5	0	0	0	7	7	7	0	0	0
ENSMGAG00000000124	13	11665258	11665340	+	83	MIR138-2	Gallus gallus microRNA 138-2 (MIR138-2)	ensembl	miRNA	0	0	0	0	0	0	0	0	0	0	0	0
ENSMGAG00000000125	2	75788620	75788687	+	68	ENSMGAG00000000125	snoRNA	ensembl	snoRNA	4	2	3	0	0	0	4	11	7.5	2	3	2.5
ENSMGAG00000000128	21	1310348	1310445	-	98	SNORD7	small nucleolar RNA, C/D box 7 [Source:HGNC Symbol;Acc:HGNC:32704]	ensembl	snoRNA	3	0	1.5	1	1	1	1	0	0.5	0	1	0.5
ENSMGAG00000000133	12	7103022	7103110	-	89	MIR190A	Gallus gallus microRNA 190a (MIR190A)	ensembl	miRNA	0	0	0	0	0	0	0	0	0	0	0	0
ENSMGAG00000000135	7	30469956	30470112	-	157	U1	U1 spliceosomal RNA [Source:RFAM;Acc:RF00003]	ensembl	snRNA	0	0	0	0	0	0	0	0	0	0	0	0
ENSMGAG00000000136	1	189707195	189707331	-	137	SNORD15	Small nucleolar RNA SNORD15 [Source:RFAM;Acc:RF00067]	ensembl	snoRNA	3	2	2.5	13	8	10.5	6	9	7.5	8	9	8.5
ENSMGAG00000000137	1	180782435	180782507	+	73	ENSMGAG00000000137	snoRNA	ensembl	snoRNA	2	1	1.5	2	0	1	0	3	1.5	0	1	0.5
ENSMGAG00000000138	1	99786173	99786266	+	94	U6	U6 spliceosomal RNA [Source:RFAM;Acc:RF00026]	ensembl	snRNA	0	0	0	0	0	0	0	0	0	0	0	0
ENSMGAG00000000140	10	13809081	13809147	-	67	ENSMGAG00000000140	snoRNA	ensembl	snoRNA	2	9	5.5	5	4	4.5	3	13	8	4	3	3.5
ENSMGAG00000000141	25	2689509	2689572	+	64	MIR1B	Gallus gallus microRNA 1b (MIR1B)	ensembl	miRNA	0	0	0	0	0	0	0	0	0	0	0	0
ENSMGAG00000000144	10	13805562	13805643	-	82	SNORD79	Small nucleolar RNA SNORD79 [Source:RFAM;Acc:RF00152]	ensembl	snoRNA	25	50	37.5	19	15	17	28	51	39.5	14	19	16.5
ENSMGAG00000000147	10	10984504	10984611	-	108	MIR199A-2	Gallus gallus microRNA 199a-2 (MIR199A2)	ensembl	miRNA	1	1	1	3	1	2	3	0	1.5	1	3	2
ENSMGAG00000000149	10	19032164	19032250	-	87	MIR101-2	Gallus gallus microRNA 101-2 (MIR101-2)	ensembl	miRNA	3	2	2.5	5	0	2.5	5	1	3	2	0	1
ENSMGAG00000000150	2	31612880	31612956	-	77	MIR456	Gallus gallus microRNA 456 (MIR456)	ensembl	miRNA	0	0	0	0	0	0	0	0	0	0	0	0
ENSMGAG00000000153	28	2792051	2792146	-	96	MIR135B	microRNA 135b [Source:HGNC Symbol;Acc:HGNC:31760]	ensembl	miRNA	0	0	0	0	0	0	0	0	0	0	0	0
ENSMGAG00000000156	4	54721485	54721593	-	109	MIR218-1	Gallus gallus microRNA 218-1 (MIR218-1)	ensembl	miRNA	0	0	0	0	0	0	0	0	0	0	0	0
ENSMGAG00000000157	11	15489070	15489197	+	128	SNORA63	Small nucleolar RNA SNORA63 [Source:RFAM;Acc:RF00092]	ensembl	snoRNA	1	2	1.5	4	3	3.5	3	3	3	5	4	4.5
ENSMGAG00000000158	15	1994454	1994523	+	70	SNORD63	Small nucleolar RNA SNORD63 [Source:RFAM;Acc:RF00154]	ensembl	snoRNA	5	1	3	0	2	1	4	6	5	0	0	0
ENSMGAG00000000164	6	29947320	29947407	+	88	SNORD93	small nucleolar RNA, C/D box 93 [Source:HGNC Symbol;Acc:HGNC:32755]	ensembl	snoRNA	16	7	11.5	8	6	7	13	15	14	11	11	11
ENSMGAG00000000167	5	14924322	14924454	-	133	SNORA52	small nucleolar RNA, H/ACA box 52 [Source:HGNC Symbol;Acc:HGNC:32645]	ensembl	snoRNA	9	4	6.5	2	3	2.5	4	8	6	3	2	2.5
ENSMGAG00000000169	11	21890316	21890407	-	92	MIR16-2	microRNA 16-2 [Source:HGNC Symbol;Acc:HGNC:31546]	ensembl	miRNA	1	4	2.5	2	5	3.5	1	0	0.5	2	0	1
ENSMGAG00000000171	2	17799214	17799288	+	75	MIR194-1	Gallus gallus microRNA 194-1 (MIR194-1)	ensembl	miRNA	0	0	0	0	0	0	0	0	0	0	0	0
ENSMGAG00000000174	6	8365394	8365484	-	91	MIR153-2	microRNA 153-2 [Source:HGNC Symbol;Acc:HGNC:31540]	ensembl	miRNA	0	0	0	0	0	0	0	0	0	0	0	0
ENSMGAG00000000177	11	15189131	15189203	+	73	ENSMGAG00000000177	snoRNA	ensembl	snoRNA	0	0	0	0	0	0	0	0	0	0	0	0
ENSMGAG00000000178	1	75851396	75851715	+	320	SCARNA10	small Cajal body-specific RNA 10 [Source:HGNC Symbol;Acc:HGNC:32567]	ensembl	snoRNA	0	0	0	0	0	0	0	0	0	1	2	1.5
ENSMGAG00000000179	9	3990834	3990916	-	83	MIR19B-2	Gallus gallus microRNA mir-19b-2 (MIR19B-2)	ensembl	miRNA	0	1	0.5	0	2	1	0	3	1.5	0	0	0
ENSMGAG00000000181	12	17770125	17770224	-	100	SNORD16	Small nucleolar RNA SNORD16 [Source:RFAM;Acc:RF00138]	ensembl	snoRNA	10	5	7.5	4	3	3.5	6	13	9.5	7	1	4
ENSMGAG00000000183	1	100118269	100118331	+	63	MIR155	microRNA 155 [Source:HGNC Symbol;Acc:HGNC:31542]	ensembl	miRNA	0	0	0	0	0	0	0	0	0	0	0	0
ENSMGAG00000000184	1	189005719	189005810	-	92	ENSMGAG00000000184	snoRNA	ensembl	snoRNA	27	34	30.5	14	22	18	44	44	44	18	31	24.5
ENSMGAG00000000185	25	1780523	1780603	-	81	ENSMGAG00000000185	snoRNA	ensembl	snoRNA	0	0	0	5	3	4	0	0	0	0	0	0
ENSMGAG00000000186	11	14557676	14557815	-	140	SNORA75	Small nucleolar RNA SNORA75 [Source:RFAM;Acc:RF00072]	ensembl	snoRNA	17	11	14	2	5	3.5	9	7	8	3	9	6
ENSMGAG00000000188	3	92712660	92712766	-	107	U6	U6 spliceosomal RNA [Source:RFAM;Acc:RF00026]	ensembl	snRNA	0	0	0	0	0	0	0	0	0	0	0	0
ENSMGAG00000000189	11	21890488	21890578	-	91	MIR15B	microRNA 15b [Source:HGNC Symbol;Acc:HGNC:31544]	ensembl	miRNA	0	0	0	0	2	1	0	1	0.5	0	0	0
ENSMGAG00000000190	2	72896231	72896303	+	73	MIR1677	Gallus gallus microRNA 1677 (MIR1677)	ensembl	miRNA	0	0	0	0	0	0	1	1	1	0	0	0
ENSMGAG00000000191	7	5989648	5989723	+	76	MIR1559	Gallus gallus microRNA 1559 (MIR1559)	ensembl	miRNA	0	0	0	0	0	0	0	0	0	0	0	0
ENSMGAG00000000195	12	9895344	9895413	+	70	MIR147-1	Gallus gallus microRNA 147-1 (MIR147-1)	ensembl	miRNA	10	28	19	2	1	1.5	4	4	4	1	3	2
ENSMGAG00000000198	1	48987810	48987902	+	93	ENSMGAG00000000198	snoRNA	ensembl	snoRNA	2	12	7	8	11	9.5	2	4	3	1	1	1
ENSMGAG00000000202	7	34144888	34144969	+	82	MIR128-1	Gallus gallus microRNA 128-1 (MIR128-1)	ensembl	miRNA	0	0	0	0	0	0	0	0	0	0	0	0
ENSMGAG00000000203	6	35886081	35886232	-	152	U1	U1 spliceosomal RNA [Source:RFAM;Acc:RF00003]	ensembl	snRNA	0	0	0	0	0	0	0	0	0	0	0	0
ENSMGAG00000000209	10	26585757	26585828	+	72	ENSMGAG00000000209	snoRNA	ensembl	snoRNA	2	4	3	5	3	4	1	7	4	6	2	4
ENSMGAG00000000210	2	58733698	58733782	-	85	ENSMGAG00000000210	snoRNA	ensembl	snoRNA	58	51	54.5	56	44	50	44	42	43	49	26	37.5
ENSMGAG00000000212	5	5268548	5268660	+	113	U5	U5 spliceosomal RNA [Source:RFAM;Acc:RF00020]	ensembl	snRNA	0	0	0	0	0	0	0	0	0	0	0	0
ENSMGAG00000000213	4	65835072	65835154	-	83	MIR103A2	microRNA 103a-2 [Source:HGNC Symbol;Acc:HGNC:31491]	ensembl	miRNA	0	1	0.5	0	0	0	0	2	1	1	0	0.5
ENSMGAG00000000214	6	3549995	3550131	+	137	ENSMGAG00000000214	snoRNA	ensembl	snoRNA	1	0	0.5	0	0	0	2	1	1.5	2	0	1
ENSMGAG00000000216	25	1809009	1809094	-	86	ENSMGAG00000000216	snoRNA	ensembl	snoRNA	0	0	0	1	2	1.5	0	2	1	0	0	0
ENSMGAG00000000218	17	449475	449571	-	97	MIR301A	Gallus gallus microRNA 301a (MIR301A)	ensembl	miRNA	1	2	1.5	0	0	0	2	0	1	0	3	1.5
ENSMGAG00000000219	1	68052968	68053059	+	92	MIRLET7B	Gallus gallus microRNA let-7b (MIRLET7B)	ensembl	miRNA	3	7	5	2	3	2.5	11	2	6.5	4	6	5
ENSMGAG00000000220	2	37816245	37816390	+	146	U1	U1 spliceosomal RNA [Source:RFAM;Acc:RF00003]	ensembl	snRNA	0	0	0	0	0	0	0	0	0	0	0	0
ENSMGAG00000000223	2	75790784	75790854	+	71	ENSMGAG00000000223	snoRNA	ensembl	snoRNA	14	33	23.5	14	3	8.5	18	33	25.5	12	17	14.5
ENSMGAG00000000224	10	17498344	17498426	+	83	ENSMGAG00000000224	snoRNA	ensembl	snoRNA	7	7	7	7	9	8	9	5	7	2	1	1.5
ENSMGAG00000000225	3	8706351	8706424	-	74	MIR1759	Gallus gallus microRNA 1759 (MIR1759)	ensembl	miRNA	0	0	0	0	0	0	0	0	0	0	0	0
ENSMGAG00000000226	3	91247863	91247949	-	87	MIR30B	Gallus gallus microRNA 30b (MIR30B)	ensembl	miRNA	6	4	5	3	3	3	8	4	6	13	10	11.5
ENSMGAG00000000233	6	20618650	20618747	-	98	MIR489	Gallus gallus microRNA 489 (MIR489)	ensembl	miRNA	0	0	0	0	0	0	0	0	0	0	0	0
ENSMGAG00000000234	5	8569155	8569314	+	160	SNORD97	small nucleolar RNA, C/D box 97 [Source:HGNC Symbol;Acc:HGNC:32760]	ensembl	snoRNA	66	24	45	177	125	151	25	38	31.5	71	54	62.5
ENSMGAG00000000235	14	5706594	5706692	-	99	MIRLET7F2	Gallus gallus microRNA let-7f-2 (MIRLET7F2)	ensembl	miRNA	0	0	0	2	1	1.5	0	0	0	0	0	0
ENSMGAG00000000237	4	36472187	36472261	+	75	MIR367	Gallus gallus microRNA 367 (MIR367)	ensembl	miRNA	0	0	0	0	0	0	0	0	0	0	0	0
ENSMGAG00000000238	1	64267574	64267670	-	97	MIR490	microRNA 490 [Source:HGNC Symbol;Acc:HGNC:32075]	ensembl	miRNA	0	0	0	0	0	0	0	0	0	0	0	0
ENSMGAG00000000241	9	4444351	4444415	-	65	ENSMGAG00000000241	snoRNA	ensembl	snoRNA	0	0	0	0	0	0	0	0	0	0	0	0
ENSMGAG00000000243	12	17771517	17771618	-	102	SNORD16	Small nucleolar RNA SNORD16 [Source:RFAM;Acc:RF00138]	ensembl	snoRNA	9	5	7	10	1	5.5	13	9	11	4	5	4.5
ENSMGAG00000000244	11	15187912	15187991	+	80	ENSMGAG00000000244	snoRNA	ensembl	snoRNA	0	0	0	0	0	0	0	0	0	0	0	0
ENSMGAG00000000245	17	442960	443079	-	120	MIR454	Gallus gallus microRNA 454 (MIR454)	ensembl	miRNA	7	7	7	3	4	3.5	5	9	7	5	6	5.5
ENSMGAG00000000246	13	11359929	11360010	+	82	SNORD111B	small nucleolar RNA, C/D box 111B [Source:HGNC Symbol;Acc:HGNC:33579]	ensembl	snoRNA	0	0	0	0	0	0	0	0	0	0	0	0
ENSMGAG00000000248	11	14558413	14558489	-	77	ENSMGAG00000000248	snoRNA	ensembl	snoRNA	6	6	6	5	5	5	3	10	6.5	2	3	2.5
ENSMGAG00000000249	1	129825186	129825299	-	114	ENSMGAG00000000249	snoRNA	ensembl	snoRNA	24	11	17.5	22	19	20.5	8	11	9.5	6	6	6
ENSMGAG00000000250	2	1499378	1499473	+	96	MIR217	Gallus gallus microRNA 217 (MIR217)	ensembl	miRNA	0	0	0	0	0	0	0	0	0	0	0	0
ENSMGAG00000000252	19	7039811	7039938	-	128	ENSMGAG00000000252	snRNA	ensembl	snRNA	2	5	3.5	3	3	3	3	7	5	2	2	2
ENSMGAG00000000255	1	107193840	107193941	+	102	U6	U6 spliceosomal RNA [Source:RFAM;Acc:RF00026]	ensembl	snRNA	0	0	0	0	0	0	0	0	0	0	0	0
ENSMGAG00000000256	2	91802511	91802647	-	137	U1	U1 spliceosomal RNA [Source:RFAM;Acc:RF00003]	ensembl	snRNA	0	0	0	2	0	1	0	0	0	1	3	2
ENSMGAG00000000258	1	7554781	7554877	+	97	MIR1460	Gallus gallus microRNA 1460 (MIR1460)	ensembl	miRNA	0	0	0	0	0	0	0	0	0	0	0	0
ENSMGAG00000000259	1	923031	923128	-	98	MIR183	Gallus gallus microRNA 183 (MIR183)	ensembl	miRNA	0	0	0	0	0	0	0	0	0	0	0	0
ENSMGAG00000000261	1	96811716	96811805	+	90	MIR125B2	Gallus gallus microRNA 125b-2 (MIR125B2)	ensembl	miRNA	3	0	1.5	2	3	2.5	0	0	0	3	1	2
ENSMGAG00000000264	2.09332e+06	540	619	+	80	MIR10A	Gallus gallus microRNA 10a (MIR10A)	ensembl	miRNA	0	0	0	0	0	0	0	0	0	0	0	0
ENSMGAG00000000266	13	16732662	16732748	+	87	ENSMGAG00000000266	snoRNA	ensembl	snoRNA	2	2	2	6	7	6.5	3	1	2	4	4	4
ENSMGAG00000000268	1	3160072	3160160	+	89	MIR29A	microRNA 29a [Source:HGNC Symbol;Acc:HGNC:31616]	ensembl	miRNA	1	1	1	0	2	1	3	2	2.5	8	1	4.5
ENSMGAG00000000270	10	3339690	3339785	-	96	SNORD21	Small nucleolar RNA SNORD21 [Source:RFAM;Acc:RF00068]	ensembl	snoRNA	6	10	8	5	2	3.5	0	3	1.5	5	2	3.5
ENSMGAG00000000272	25	4755380	4755506	-	127	ENSMGAG00000000272	snRNA	ensembl	snRNA	0	1	0.5	1	0	0.5	0	0	0	0	1	0.5
ENSMGAG00000000273	3	59796334	59796412	-	79	ENSMGAG00000000273	snoRNA	ensembl	snoRNA	2	10	6	1	1	1	5	4	4.5	2	2	2
ENSMGAG00000000275	19	6697540	6697612	+	73	SNORD36	Small nucleolar RNA SNORD36 [Source:RFAM;Acc:RF00049]	ensembl	snoRNA	5	11	8	4	7	5.5	7	22	14.5	2	6	4
ENSMGAG00000000276	9	16348365	16348496	+	132	ENSMGAG00000000276	snoRNA	ensembl	snoRNA	15	15	15	27	18	22.5	14	23	18.5	19	22	20.5
ENSMGAG00000000278	4	46243206	46243323	-	118	ENSMGAG00000000278	snoRNA	ensembl	snoRNA	26	52	39	29	24	26.5	36	56	46	26	21	23.5
ENSMGAG00000000285	1	189710124	189710268	-	145	SNORD15	Small nucleolar RNA SNORD15 [Source:RFAM;Acc:RF00067]	ensembl	snoRNA	1	1	1	0	0	0	1	1	1	0	0	0
ENSMGAG00000000287	7	11267625	11267713	+	89	ENSMGAG00000000287	snoRNA	ensembl	snoRNA	3	0	1.5	6	3	4.5	7	1	4	3	1	2
ENSMGAG00000000288	1	96779376	96779483	+	108	MIRLET7C	microRNA let-7c [Source:HGNC Symbol;Acc:HGNC:31480]	ensembl	miRNA	0	0	0	0	0	0	0	0	0	0	0	0
ENSMGAG00000000289	3	38524188	38524276	+	89	MIR1803	Gallus gallus microRNA 1803 (MIR1803)	ensembl	miRNA	0	0	0	0	0	0	1	0	0.5	0	0	0
ENSMGAG00000000292	5	11386636	11386756	+	121	ENSMGAG00000000292	snoRNA	ensembl	snoRNA	3	3	3	2	1	1.5	1	0	0.5	0	1	0.5
ENSMGAG00000000297	10	13809887	13809966	-	80	ENSMGAG00000000297	snoRNA	ensembl	snoRNA	22	26	24	22	11	16.5	14	12	13	6	14	10
ENSMGAG00000000301	1	32547895	32547985	+	91	MIRLET7I	Gallus gallus microRNA let-7i (MIRLET7I)	ensembl	miRNA	0	0	0	0	0	0	1	1	1	0	0	0
ENSMGAG00000000302	26	3422882	3422978	+	97	MIR125B-1	Gallus gallus microRNA mir-125b-1 (MIR125B-1)	ensembl	miRNA	11	4	7.5	14	12	13	24	11	17.5	15	1	8
ENSMGAG00000000303	0	37852200	37852284	+	85	MIR23B	Gallus gallus microRNA 23b (MIR23B)	ensembl	miRNA	1	0	0.5	2	4	3	0	5	2.5	3	2	2.5
ENSMGAG00000000306	5	7667244	7667375	+	132	ENSMGAG00000000306	snoRNA	ensembl	snoRNA	12	32	22	18	16	17	16	24	20	22	10	16
ENSMGAG00000000307	0	54164604	54164694	+	91	MIR9-2	Gallus gallus microRNA 9-2 (MIR9-2)	ensembl	miRNA	0	0	0	0	0	0	0	0	0	0	0	0
ENSMGAG00000000308	1	180781602	180781733	+	132	ENSMGAG00000000308	snoRNA	ensembl	snoRNA	6	6	6	12	11	11.5	12	12	12	5	4	4.5
ENSMGAG00000000310	4	65640680	65640808	-	129	MIR146C-1	Gallus gallus microRNA 146c-1 (MIR146C-1)	ensembl	miRNA	0	0	0	0	0	0	1	0	0.5	0	3	1.5
ENSMGAG00000000311	13	17406377	17406454	+	78	MIR140	Gallus gallus microRNA 140 (MIR140)	ensembl	miRNA	0	0	0	0	0	0	0	0	0	0	0	0
ENSMGAG00000000313	5	58169876	58169961	-	86	SNORD127	small nucleolar RNA, C/D box 127 [Source:HGNC Symbol;Acc:HGNC:33555]	ensembl	snoRNA	8	9	8.5	17	8	12.5	14	14	14	10	2	6
ENSMGAG00000000315	29	3339698	3339829	-	132	SNORA21	small nucleolar RNA, H/ACA box 21 [Source:HGNC Symbol;Acc:HGNC:32611]	ensembl	snoRNA	11	12	11.5	13	9	11	16	32	24	9	8	8.5
ENSMGAG00000000317	10	13806489	13806552	-	64	ENSMGAG00000000317	snoRNA	ensembl	snoRNA	13	9	11	14	8	11	11	18	14.5	8	7	7.5
ENSMGAG00000000319	2.06406e+06	3911	4092	-	182	SNORA23	small nucleolar RNA, H/ACA box 23 [Source:HGNC Symbol;Acc:HGNC:32613]	ensembl	snoRNA	3	2	2.5	1	1	1	0	0	0	0	0	0
ENSMGAG00000000320	0	6940160	6940243	-	84	ENSMGAG00000000320	snoRNA	ensembl	snoRNA	0	3	1.5	1	0	0.5	1	1	1	1	0	0.5
ENSMGAG00000000321	7	11274662	11274745	+	84	ENSMGAG00000000321	snoRNA	ensembl	snoRNA	2	4	3	6	3	4.5	2	3	2.5	2	0	1
ENSMGAG00000000323	7	11272305	11272392	+	88	ENSMGAG00000000323	snoRNA	ensembl	snoRNA	1	3	2	1	1	1	0	2	1	1	1	1
ENSMGAG00000000324	19	8629631	8629746	-	116	ENSMGAG00000000324	snoRNA	ensembl	snoRNA	0	0	0	0	0	0	0	0	0	0	0	0
ENSMGAG00000000325	1	180783394	180783525	+	132	ENSMGAG00000000325	snoRNA	ensembl	snoRNA	31	45	38	21	22	21.5	34	41	37.5	15	10	12.5
ENSMGAG00000000326	5	49446247	49446370	+	124	ENSMGAG00000000326	snoRNA	ensembl	snoRNA	5	3	4	12	4	8	4	12	8	2	9	5.5
ENSMGAG00000000328	12	17768641	17768711	-	71	SNORD18	Small nucleolar RNA SNORD18 [Source:RFAM;Acc:RF00093]	ensembl	snoRNA	12	16	14	11	4	7.5	13	18	15.5	7	5	6
ENSMGAG00000000329	1	173140218	173140320	-	103	U6	U6 spliceosomal RNA [Source:RFAM;Acc:RF00026]	ensembl	snRNA	0	0	0	0	0	0	0	0	0	0	0	0
ENSMGAG00000000331	5	11383335	11383463	+	129	ENSMGAG00000000331	snoRNA	ensembl	snoRNA	5	2	3.5	2	0	1	1	2	1.5	2	1	1.5
ENSMGAG00000000332	25	2689654	2689726	+	73	MIR133C	Gallus gallus microRNA 133c (MIR133C)	ensembl	miRNA	0	0	0	0	1	0.5	0	1	0.5	1	0	0.5
ENSMGAG00000000333	14	2571062	2571164	-	103	MIRLET7G	Gallus gallus microRNA let-7g (MIRLET7G)	ensembl	miRNA	0	0	0	3	0	1.5	0	0	0	0	0	0
ENSMGAG00000000337	12	12373812	12373902	+	91	MIR3529	Gallus gallus microRNA 3529 (MIR3529)	ensembl	miRNA	3	8	5.5	5	12	8.5	5	11	8	9	21	15
ENSMGAG00000000338	13	7800700	7800802	+	103	U6	U6 spliceosomal RNA [Source:RFAM;Acc:RF00026]	ensembl	snRNA	0	0	0	0	0	0	0	0	0	0	0	0
ENSMGAG00000000339	19	6696164	6696238	+	75	SNORD24	Small nucleolar RNA SNORD24 [Source:RFAM;Acc:RF00069]	ensembl	snoRNA	1	1	1	2	0	1	3	0	1.5	1	0	0.5
ENSMGAG00000000346	2	81162528	81162606	+	79	MIR30C2	Gallus gallus microRNA 30c-2 (MIR30C2)	ensembl	miRNA	1	0	0.5	1	0	0.5	0	0	0	1	2	1.5
ENSMGAG00000000347	1	147138902	147139004	+	103	U6	U6 spliceosomal RNA [Source:RFAM;Acc:RF00026]	ensembl	snRNA	0	0	0	0	0	0	0	0	0	0	0	0
ENSMGAG00000000349	1	180779846	180779917	+	72	ENSMGAG00000000349	snoRNA	ensembl	snoRNA	1	0	0.5	1	0	0.5	1	0	0.5	0	0	0
ENSMGAG00000000350	11	11061055	11061109	-	55	MIR1630	Gallus gallus microRNA 1630 (MIR1630)	ensembl	miRNA	0	0	0	0	0	0	0	0	0	0	0	0
ENSMGAG00000000351	28	1847332	1847389	+	58	MIR205	Gallus gallus microRNA 205 (MIR205)	ensembl	miRNA	0	0	0	0	0	0	0	0	0	0	0	0
ENSMGAG00000000352	1	144109282	144109375	-	94	MIR19B1	microRNA 19b-1 [Source:HGNC Symbol;Acc:HGNC:31575]	ensembl	miRNA	0	0	0	0	0	0	0	0	0	0	0	0
ENSMGAG00000000353	11	14560899	14560967	-	69	SNORD82	Small nucleolar RNA SNORD82 [Source:RFAM;Acc:RF00158]	ensembl	snoRNA	0	1	0.5	0	0	0	0	0	0	0	2	1
ENSMGAG00000000354	26	3399527	3399614	+	88	MIR100	microRNA 100 [Source:HGNC Symbol;Acc:HGNC:31487]	ensembl	miRNA	24	21	22.5	16	11	13.5	62	67	64.5	49	37	43
ENSMGAG00000000356	21	8327036	8327128	-	93	MIR130C	Gallus gallus microRNA 130c (MIR130C)	ensembl	miRNA	0	0	0	0	0	0	0	0	0	0	0	0
ENSMGAG00000000358	1	96778639	96778729	+	91	MIR99A	Gallus gallus microRNA 99a (MIR99A)	ensembl	miRNA	0	0	0	0	0	0	0	0	0	0	0	0
ENSMGAG00000000360	1	922920	923005	-	86	MIR96	Gallus gallus microRNA mir-96 (MIR96)	ensembl	miRNA	0	0	0	0	0	0	0	0	0	0	0	0
ENSMGAG00000000362	1	144109881	144109969	-	89	MIR17	Gallus gallus microRNA 17 (MIR17)	ensembl	miRNA	0	0	0	0	0	0	0	0	0	0	0	0
ENSMGAG00000000363	14	1720438	1720548	-	111	U6	U6 spliceosomal RNA [Source:RFAM;Acc:RF00026]	ensembl	snRNA	0	0	0	0	0	0	0	0	0	0	0	0
ENSMGAG00000000365	2.27784e+06	1240	1316	-	77	MIR122-2	Gallus gallus microRNA 122-2 (MIR122-2)	ensembl	miRNA	0	0	0	0	0	0	0	0	0	0	0	0
ENSMGAG00000000368	7	17661303	17661388	-	86	MIR26A-2	Gallus gallus microRNA mir-26a-2 (MIR26A-2)	ensembl	miRNA	0	0	0	1	4	2.5	0	1	0.5	0	0	0
ENSMGAG00000000370	1	161574332	161574415	-	84	MIR16-1	Gallus gallus microRNA 16-1 (MIR16-1)	ensembl	miRNA	2	0	1	0	0	0	0	0	0	0	0	0
ENSMGAG00000000371	19	4921886	4921979	+	94	MIR199B1	Gallus gallus microRNA 199b-1 (MIR199B1)	ensembl	miRNA	1	4	2.5	14	14	14	2	4	3	0	4	2
ENSMGAG00000000373	21	8326741	8326830	-	90	MIR301B	Gallus gallus microRNA 301b (MIR301B)	ensembl	miRNA	0	0	0	0	0	0	0	0	0	0	0	0
ENSMGAG00000000374	8	20859098	20859186	+	89	MIR202	Gallus gallus microRNA 202 (MIR202)	ensembl	miRNA	0	0	0	0	0	0	0	0	0	0	0	0
ENSMGAG00000000382	13	11062218	11062353	+	136	ENSMGAG00000000382	snoRNA	ensembl	snoRNA	1	2	1.5	5	1	3	3	0	1.5	0	1	0.5
ENSMGAG00000000383	1	44631094	44631202	+	109	MIR135A2	Gallus gallus microRNA 135a-2 (MIR135A2)	ensembl	miRNA	0	0	0	0	0	0	0	0	0	0	0	0
ENSMGAG00000000385	15	7714707	7714793	-	87	MIR143	microRNA 143 [Source:HGNC Symbol;Acc:HGNC:31530]	ensembl	miRNA	1	2	1.5	2	5	3.5	0	5	2.5	6	2	4
ENSMGAG00000000388	19	4590762	4590853	+	92	MIR455	microRNA 455 [Source:HGNC Symbol;Acc:HGNC:32344]	ensembl	miRNA	0	0	0	0	0	0	0	0	0	0	0	0
ENSMGAG00000000390	8	32507847	32507979	-	133	ENSMGAG00000000390	snoRNA	ensembl	snoRNA	3	0	1.5	0	0	0	2	0	1	1	2	1.5
ENSMGAG00000000391	0	938816	938883	+	68	SNORD58	Small nucleolar RNA SNORD58 [Source:RFAM;Acc:RF00151]	ensembl	snoRNA	6	3	4.5	4	2	3	3	4	3.5	2	7	4.5
ENSMGAG00000000392	0	54694536	54694597	-	62	ENSMGAG00000000392	snoRNA	ensembl	snoRNA	6	9	7.5	16	22	19	9	17	13	14	13	13.5
ENSMGAG00000000393	0	66944	67026	-	83	ENSMGAG00000000393	snoRNA	ensembl	snoRNA	0	0	0	0	0	0	0	0	0	0	0	0
ENSMGAG00000000401	8	10239903	10239966	+	64	SNORD98	small nucleolar RNA, C/D box 98 [Source:HGNC Symbol;Acc:HGNC:32761]	ensembl	snoRNA	0	0	0	0	2	1	2	0	1	1	1	1
ENSMGAG00000000403	0	66065299	66065480	+	182	U2	U2 spliceosomal RNA [Source:RFAM;Acc:RF00004]	ensembl	snRNA	0	0	0	0	0	0	0	0	0	0	0	0
ENSMGAG00000000404	3	846987	847098	-	112	Y_RNA	Y RNA [Source:RFAM;Acc:RF00019]	ensembl	Y_RNA	0	0	0	0	0	0	0	0	0	0	12	6
ENSMGAG00000000406	15	3841250	3841344	+	95	MIR218-2	Gallus gallus microRNA 218-2 (MIR218-2)	ensembl	miRNA	0	0	0	0	0	0	2	1	1.5	0	0	0
ENSMGAG00000000407	2	73720491	73720584	-	94	U6	U6 spliceosomal RNA [Source:RFAM;Acc:RF00026]	ensembl	snRNA	0	0	0	0	0	0	0	0	0	0	0	0
ENSMGAG00000000408	10	10978679	10978788	-	110	MIR214	microRNA 214 [Source:HGNC Symbol;Acc:HGNC:31591]	ensembl	miRNA	3	2	2.5	1	0	0.5	0	1	0.5	1	3	2
ENSMGAG00000000410	26	3407608	3407703	+	96	MIRLET7A2	Gallus gallus microRNA let-7a-2 (MIRLET7A2)	ensembl	miRNA	0	0	0	0	1	0.5	0	0	0	0	0	0
ENSMGAG00000000413	7	17877435	17877506	+	72	MIR375	Gallus gallus microRNA 375 (MIR375)	ensembl	miRNA	0	0	0	0	0	0	0	0	0	0	0	0
ENSMGAG00000000414	21	5579011	5579102	+	92	MIR142	Gallus gallus microRNA 142 (MIR142)	ensembl	miRNA	0	0	0	0	0	0	0	0	0	0	0	0
ENSMGAG00000000415	3	52608563	52608665	+	103	U6	U6 spliceosomal RNA [Source:RFAM;Acc:RF00026]	ensembl	snRNA	0	0	0	1	0	0.5	0	0	0	0	0	0
ENSMGAG00000000416	1	118624108	118624208	+	101	U6	U6 spliceosomal RNA [Source:RFAM;Acc:RF00026]	ensembl	snRNA	0	0	0	0	0	0	0	0	0	0	0	0
ENSMGAG00000000418	17	2285648	2285750	+	103	MIR1769	Gallus gallus microRNA 1769 (MIR1769)	ensembl	miRNA	0	0	0	0	0	0	0	0	0	0	0	0
ENSMGAG00000000419	10	13808337	13808419	-	83	ENSMGAG00000000419	snoRNA	ensembl	snoRNA	3	1	2	2	0	1	0	1	0.5	0	1	0.5
ENSMGAG00000000422	1	144109409	144109506	-	98	MIR20A	Gallus gallus microRNA 20a (MIR20A)	ensembl	miRNA	0	0	0	0	0	0	0	0	0	0	0	0
ENSMGAG00000000428	25	4457169	4457304	-	136	ENSMGAG00000000428	snoRNA	ensembl	snoRNA	32	16	24	15	14	14.5	7	24	15.5	12	8	10
ENSMGAG00000000430	2	44509064	44509200	+	137	ENSMGAG00000000430	snoRNA	ensembl	snoRNA	6	3	4.5	6	3	4.5	7	1	4	1	3	2
ENSMGAG00000000433	9	2761006	2761105	+	100	MIR223	Gallus gallus microRNA 223 (MIR223)	ensembl	miRNA	1	0	0.5	0	0	0	0	0	0	0	0	0
ENSMGAG00000000435	2	37113746	37113881	+	136	ENSMGAG00000000435	snoRNA	ensembl	snoRNA	11	7	9	8	8	8	5	10	7.5	10	12	11
ENSMGAG00000000436	1	168310090	168310165	-	76	SNORD102	small nucleolar RNA, C/D box 102 [Source:HGNC Symbol;Acc:HGNC:10099]	ensembl	snoRNA	12	22	17	17	11	14	16	16	16	4	9	6.5
ENSMGAG00000000437	4	36471446	36471510	+	65	MIR302C	microRNA 302c [Source:HGNC Symbol;Acc:HGNC:31764]	ensembl	miRNA	0	0	0	0	0	0	0	0	0	0	0	0
ENSMGAG00000000439	2	1491548	1491632	+	85	MIR216B	Gallus gallus microRNA 216b (MIR216B)	ensembl	miRNA	0	0	0	0	0	0	0	0	0	0	0	0
ENSMGAG00000000441	4	41636445	41636610	-	166	U1	U1 spliceosomal RNA [Source:RFAM;Acc:RF00003]	ensembl	snRNA	0	0	0	0	0	0	0	0	0	0	0	0
ENSMGAG00000000442	4	34439515	34439645	-	131	ENSMGAG00000000442	snoRNA	ensembl	snoRNA	3	9	6	8	2	5	3	6	4.5	3	3	3
ENSMGAG00000000445	1	168309569	168309701	-	133	ENSMGAG00000000445	snoRNA	ensembl	snoRNA	10	25	17.5	26	27	26.5	18	29	23.5	9	5	7
ENSMGAG00000000448	17	9295538	9295642	+	105	SNORD125	small nucleolar RNA, C/D box 125 [Source:HGNC Symbol;Acc:HGNC:33564]	ensembl	snoRNA	9	3	6	4	10	7	4	3	3.5	3	5	4
ENSMGAG00000000449	7	12055175	12055308	-	134	ENSMGAG00000000449	snoRNA	ensembl	snoRNA	8	18	13	5	11	8	17	21	19	5	6	5.5
ENSMGAG00000000454	9	3990525	3990631	-	107	MIR363	Gallus gallus microRNA mir-363 (MIR363)	ensembl	miRNA	24	37	30.5	11	7	9	41	34	37.5	21	24	22.5
ENSMGAG00000000455	1	33082113	33082244	-	132	ENSMGAG00000000455	snoRNA	ensembl	snoRNA	12	15	13.5	17	15	16	14	12	13	10	7	8.5
ENSMGAG00000000461	19	6697057	6697133	+	77	SNORD36	Small nucleolar RNA SNORD36 [Source:RFAM;Acc:RF00049]	ensembl	snoRNA	3	2	2.5	1	1	1	5	8	6.5	2	0	1
ENSMGAG00000000463	4	31277242	31277350	+	109	5S_rRNA	5S ribosomal RNA [Source:RFAM;Acc:RF00001]	ensembl	rRNA	0	0	0	0	0	0	1	0	0.5	0	0	0
ENSMGAG00000000466	3	72322472	72322606	-	135	SNORA72	Small nucleolar RNA SNORA72 [Source:RFAM;Acc:RF00139]	ensembl	snoRNA	1	2	1.5	2	0	1	3	5	4	7	3	5
ENSMGAG00000000469	1	127979464	127979547	-	84	MIR1805	Gallus gallus microRNA 1805 (MIR1805)	ensembl	miRNA	0	0	0	0	0	0	0	0	0	0	0	0
ENSMGAG00000000475	3	29728323	29728408	+	86	MIR187	microRNA 187 [Source:HGNC Symbol;Acc:HGNC:31558]	ensembl	miRNA	0	1	0.5	0	0	0	0	0	0	0	0	0
ENSMGAG00000000477	17	1333469	1333554	+	86	MIR1306	Gallus gallus microRNA 1306 (MIR1306)	ensembl	miRNA	0	0	0	0	0	0	0	0	0	0	0	0
ENSMGAG00000000479	2	17799520	17799624	+	105	MIR215	Gallus gallus microRNA 215 (MIR215)	ensembl	miRNA	0	0	0	0	0	0	0	0	0	0	0	0
ENSMGAG00000000480	3	16621072	16621174	+	103	U6	U6 spliceosomal RNA [Source:RFAM;Acc:RF00026]	ensembl	snRNA	0	0	0	0	0	0	0	0	0	0	0	0
ENSMGAG00000000481	3	66770164	66770327	-	164	U1	U1 spliceosomal RNA [Source:RFAM;Acc:RF00003]	ensembl	snRNA	0	0	0	0	0	0	0	0	0	0	0	0
ENSMGAG00000000486	14	3088278	3088412	+	135	SNORA84	small nucleolar RNA, H/ACA box 84 [Source:HGNC Symbol;Acc:HGNC:33615]	ensembl	snoRNA	0	0	0	0	0	0	0	0	0	0	0	0
ENSMGAG00000000487	10	13808771	13808854	-	84	SNORD24	Small nucleolar RNA SNORD24 [Source:RFAM;Acc:RF00069]	ensembl	snoRNA	32	35	33.5	22	15	18.5	35	50	42.5	21	20	20.5
ENSMGAG00000000488	3	25017012	25017080	-	69	ENSMGAG00000000488	snoRNA	ensembl	snoRNA	0	0	0	0	0	0	1	0	0.5	0	0	0
ENSMGAG00000000489	9	911536	911669	+	134	ENSMGAG00000000489	snoRNA	ensembl	snoRNA	2	0	1	1	1	1	1	5	3	1	1	1
ENSMGAG00000000491	10	17500386	17500470	+	85	ENSMGAG00000000491	snoRNA	ensembl	snoRNA	30	14	22	31	26	28.5	16	22	19	5	8	6.5
ENSMGAG00000000492	23	2041318	2041426	-	109	MIR34A	Gallus gallus microRNA 34a (MIR34A)	ensembl	miRNA	14	25	19.5	29	17	23	22	36	29	44	40	42
ENSMGAG00000000493	13	17720597	17720678	+	82	ENSMGAG00000000493	snoRNA	ensembl	snoRNA	19	7	13	9	8	8.5	13	23	18	15	13	14
ENSMGAG00000000495	12	15842744	15842817	+	74	MIR1813-2	Gallus gallus microRNA 1813-2 (MIR1813-2)	ensembl	miRNA	0	0	0	0	0	0	0	0	0	0	0	0
ENSMGAG00000000496	15	3965469	3965546	+	78	MIR103A1	Gallus gallus microRNA 103a-1 (MIR103A1)	ensembl	miRNA	0	0	0	0	0	0	0	0	0	0	0	0
ENSMGAG00000000497	8	18178209	18178382	+	174	U2	U2 spliceosomal RNA [Source:RFAM;Acc:RF00004]	ensembl	snRNA	0	0	0	0	0	0	0	0	0	0	0	0
ENSMGAG00000000498	3	37582013	37582176	-	164	U1	U1 spliceosomal RNA [Source:RFAM;Acc:RF00003]	ensembl	snRNA	0	0	0	0	0	0	0	0	0	0	0	0
ENSMGAG00000000499	23	2724622	2724708	-	87	MIR141	Gallus gallus microRNA 141 (MIR141)	ensembl	miRNA	0	0	0	0	0	0	0	0	0	0	0	0
ENSMGAG00000000501	1	30265623	30265750	-	128	ENSMGAG00000000501	snRNA	ensembl	snRNA	0	0	0	0	0	0	0	0	0	0	0	0
ENSMGAG00000000503	21	658738	658812	-	75	ENSMGAG00000000503	snoRNA	ensembl	snoRNA	31	33	32	18	10	14	39	53	46	21	14	17.5
ENSMGAG00000000505	11	15488560	15488740	+	181	ENSMGAG00000000505	snoRNA	ensembl	snoRNA	10	15	12.5	40	34	37	16	19	17.5	10	17	13.5
ENSMGAG00000000506	20	4377738	4377821	-	84	MIR338	Gallus gallus microRNA mir-338 (MIR338)	ensembl	miRNA	0	0	0	0	0	0	0	0	0	0	0	0
ENSMGAG00000000509	6	4094579	4094655	+	77	MIR26A1	microRNA 26a-1 [Source:HGNC Symbol;Acc:HGNC:31610]	ensembl	miRNA	0	0	0	0	0	0	0	0	0	0	0	0
ENSMGAG00000000511	7	12055817	12055895	-	79	ENSMGAG00000000511	snoRNA	ensembl	snoRNA	5	15	10	10	9	9.5	12	18	15	15	15	15
ENSMGAG00000000512	16	7369983	7370111	+	129	ENSMGAG00000000512	snoRNA	ensembl	snoRNA	32	30	31	20	16	18	27	54	40.5	16	30	23
ENSMGAG00000000514	10	8248128	8248231	-	104	MIR181A1	Gallus gallus microRNA 181a-1 (MIR181A1)	ensembl	miRNA	1	0	0.5	0	0	0	1	0	0.5	0	0	0
ENSMGAG00000000517	21	9607368	9607449	-	82	MIR144	Gallus gallus microRNA 144 (MIR144)	ensembl	miRNA	0	0	0	0	0	0	0	0	0	0	0	0
ENSMGAG00000000518	30	3243873	3243960	+	88	MIR9-1	Gallus gallus microRNA 9-1 (MIR9-1)	ensembl	miRNA	0	0	0	0	0	0	0	0	0	0	0	0
ENSMGAG00000000521	1	144109173	144109250	-	78	MIR92A1	Gallus gallus microRNA 92a-1 (MIR92A1)	ensembl	miRNA	4	0	2	0	1	0.5	1	3	2	0	0	0
ENSMGAG00000000525	14	5706177	5706263	-	87	MIRLET7F1	Gallus gallus microRNA let-7f-1 (MIRLET7F1)	ensembl	miRNA	1	0	0.5	5	0	2.5	0	2	1	0	1	0.5
ENSMGAG00000000526	11	21843054	21843363	+	310	SCARNA7	small Cajal body-specific RNA 7 [Source:HGNC Symbol;Acc:HGNC:32563]	ensembl	scaRNA	4	1	2.5	8	8	8	2	5	3.5	3	6	4.5
ENSMGAG00000000527	28	2172107	2172195	-	89	MIR29C	microRNA 29c [Source:HGNC Symbol;Acc:HGNC:31621]	ensembl	miRNA	0	0	0	0	0	0	0	0	0	0	0	0
ENSMGAG00000000529	1	163275239	163275369	-	131	ENSMGAG00000000529	snoRNA	ensembl	snoRNA	10	11	10.5	13	11	12	21	22	21.5	18	19	18.5
ENSMGAG00000000530	12	19233782	19233853	-	72	MIR184	Gallus gallus microRNA 184 (MIR184)	ensembl	miRNA	0	0	0	0	0	0	0	3	1.5	1	0	0.5
ENSMGAG00000000533	29	2809534	2809628	+	95	MIR196A1	microRNA 196a-1 [Source:HGNC Symbol;Acc:HGNC:31567]	ensembl	miRNA	0	0	0	0	0	0	0	0	0	0	0	0
ENSMGAG00000000535	4	50354153	50354264	+	112	Y_RNA	Y RNA [Source:RFAM;Acc:RF00019]	ensembl	Y_RNA	0	0	0	0	0	0	0	0	0	0	0	0
ENSMGAG00000000536	1	47776610	47776678	-	69	MIR33A	microRNA 33a [Source:HGNC Symbol;Acc:HGNC:31634]	ensembl	miRNA	0	0	0	0	0	0	0	0	0	0	0	0
ENSMGAG00000000542	1	107699761	107699837	+	77	MIR221	Gallus gallus microRNA 221 (MIR221)	ensembl	miRNA	0	1	0.5	1	0	0.5	5	4	4.5	3	1	2
ENSMGAG00000000543	25	2093365	2093569	-	205	SNORA73	Small nucleolar RNA SNORA73 family [Source:RFAM;Acc:RF00045]	ensembl	snoRNA	100	72	86	41	42	41.5	87	115	101	60	33	46.5
ENSMGAG00000000544	5	40308371	40308473	-	103	U6	U6 spliceosomal RNA [Source:RFAM;Acc:RF00026]	ensembl	snRNA	0	0	0	0	0	0	0	0	0	0	0	0
ENSMGAG00000000547	28	2173009	2173088	-	80	MIR29B2	microRNA 29b-2 [Source:HGNC Symbol;Acc:HGNC:31620]	ensembl	miRNA	0	0	0	0	0	0	0	0	0	0	0	0
ENSMGAG00000000552	2	4639457	4639648	+	192	U2	U2 spliceosomal RNA [Source:RFAM;Acc:RF00004]	ensembl	snRNA	0	0	0	0	0	0	0	0	0	0	0	0
ENSMGAG00000000553	20	8425811	8425906	-	96	MIR365B	microRNA 365b [Source:HGNC Symbol;Acc:HGNC:33693]	ensembl	miRNA	19	6	12.5	6	11	8.5	14	19	16.5	12	2	7
ENSMGAG00000000554	2	58736347	58736419	-	73	ENSMGAG00000000554	snoRNA	ensembl	snoRNA	26	36	31	28	10	19	25	43	34	6	22	14
ENSMGAG00000000555	6	43014624	43014779	-	156	SNORA62	Small nucleolar RNA SNORA62/SNORA6 family [Source:RFAM;Acc:RF00091]	ensembl	snoRNA	23	28	25.5	16	11	13.5	28	49	38.5	22	19	20.5
ENSMGAG00000000557	2	81135673	81135772	+	100	MIR30A	Gallus gallus microRNA 30a (MIR30A)	ensembl	miRNA	0	0	0	0	0	0	0	0	0	0	0	0
ENSMGAG00000000559	3	30336790	30336873	-	84	MIR32	Gallus gallus microRNA 32 (MIR32)	ensembl	miRNA	0	0	0	7	6	6.5	7	3	5	8	3	5.5
ENSMGAG00000000562	2	108495313	108495419	+	107	U6	U6 spliceosomal RNA [Source:RFAM;Acc:RF00026]	ensembl	snRNA	0	0	0	0	0	0	0	0	0	0	0	0
ENSMGAG00000000564	12	17768962	17769029	-	68	SNORD18	Small nucleolar RNA SNORD18 [Source:RFAM;Acc:RF00093]	ensembl	snoRNA	0	2	1	2	0	1	2	0	1	0	1	0.5
ENSMGAG00000000565	4	50355630	50355793	-	164	U1	U1 spliceosomal RNA [Source:RFAM;Acc:RF00003]	ensembl	snRNA	0	0	0	0	0	0	0	0	0	0	0	0
ENSMGAG00000000566	27	371928	372020	-	93	MIR9-1	microRNA 9-1 [Source:HGNC Symbol;Acc:HGNC:31641]	ensembl	miRNA	0	0	0	0	0	0	0	0	0	0	0	0
ENSMGAG00000000568	3	69184723	69184811	+	89	MIR30C1	microRNA 30c-1 [Source:HGNC Symbol;Acc:HGNC:31626]	ensembl	miRNA	0	0	0	0	0	0	0	0	0	0	0	0
ENSMGAG00000000573	3	47694954	47695038	-	85	MIR1-2	Gallus gallus microRNA 1-2 (MIR1-2)	ensembl	miRNA	0	0	0	0	0	0	0	0	0	0	0	0
ENSMGAG00000000574	21	657884	657957	-	74	ENSMGAG00000000574	snoRNA	ensembl	snoRNA	25	71	48	25	17	21	67	87	77	18	16	17
ENSMGAG00000000575	12	17770668	17770738	-	71	SNORD18	Small nucleolar RNA SNORD18 [Source:RFAM;Acc:RF00093]	ensembl	snoRNA	1	0	0.5	1	0	0.5	0	1	0.5	0	1	0.5
ENSMGAG00000000583	1	118749309	118749458	+	150	U1	U1 spliceosomal RNA [Source:RFAM;Acc:RF00003]	ensembl	snRNA	0	0	0	0	0	0	0	0	0	0	0	0
ENSMGAG00000000585	3	855744	855844	-	101	Y_RNA	Y RNA [Source:RFAM;Acc:RF00019]	ensembl	Y_RNA	0	0	0	0	0	0	0	0	0	0	0	0
ENSMGAG00000000586	8	5108456	5108655	+	200	SNORA74	Small nucleolar RNA SNORA74 [Source:RFAM;Acc:RF00090]	ensembl	snoRNA	0	0	0	0	1	0.5	0	3	1.5	0	0	0
ENSMGAG00000000587	3	56300699	56300765	-	67	ENSMGAG00000000587	snoRNA	ensembl	snoRNA	3	5	4	2	6	4	10	13	11.5	3	4	3.5
ENSMGAG00000000592	10	8247954	8248042	-	89	MIR181B1	Gallus gallus microRNA 181b-1 (MIR181B1)	ensembl	miRNA	2	8	5	5	4	4.5	3	0	1.5	1	0	0.5
ENSMGAG00000000600	0	760460	760515	-	56	MIR122B-1	Gallus gallus microRNA mir-122b-1 (MIR122B-1)	ensembl	miRNA	0	0	0	0	0	0	0	0	0	0	0	0
ENSMGAG00000000601	10	13808083	13808166	-	84	ENSMGAG00000000601	snoRNA	ensembl	snoRNA	7	2	4.5	2	4	3	4	4	4	1	1	1
ENSMGAG00000000602	19	9329327	9329417	+	91	MIR181A2	Gallus gallus microRNA 181a-2 (MIR181A2)	ensembl	miRNA	0	0	0	0	0	0	0	1	0.5	0	1	0.5
ENSMGAG00000000603	5	22401381	22401491	+	111	ENSMGAG00000000603	snoRNA	ensembl	snoRNA	2	1	1.5	2	0	1	0	0	0	1	0	0.5
ENSMGAG00000000604	5	7666320	7666451	+	132	ENSMGAG00000000604	snoRNA	ensembl	snoRNA	34	34	34	33	40	36.5	29	57	43	34	31	32.5
ENSMGAG00000000607	15	7016359	7016456	-	98	MIR146A	Gallus gallus microRNA 146a (MIR146A)	ensembl	miRNA	0	0	0	0	0	0	0	0	0	0	0	0
ENSMGAG00000000608	1	921651	921732	-	82	MIR182	Gallus gallus microRNA mir-182 (MIR182)	ensembl	miRNA	0	0	0	0	0	0	0	0	0	0	0	0
ENSMGAG00000000610	26	3234611	3234700	+	90	MIR1807	Gallus gallus microRNA 1807 (MIR1807)	ensembl	miRNA	0	0	0	0	0	0	0	0	0	0	0	0
ENSMGAG00000000612	19	1433654	1433785	+	132	ENSMGAG00000000612	snoRNA	ensembl	snoRNA	2	6	4	0	2	1	5	8	6.5	4	2	3
ENSMGAG00000000613	3	47691230	47691321	-	92	MIR133A1	Gallus gallus microRNA 133a-1 (MIR133A1)	ensembl	miRNA	0	0	0	0	2	1	1	0	0.5	2	1	1.5
ENSMGAG00000000616	19	8875764	8875880	-	117	U4	U4 spliceosomal RNA [Source:RFAM;Acc:RF00015]	ensembl	snRNA	0	0	0	2	1	1.5	0	0	0	0	0	0
ENSMGAG00000000617	1.31313e+25	1.76235e+103	1.76237e+103	+;+;+;+;+;+;+;+;+;+;+;+;+	1510	ENSMGAG00000000617	Tubulin beta chain	ensembl	protein_coding	70	78	74	2	4	3	321	412	366.5	7	8	7.5
ENSMGAG00000000618	0	36487630	36487738	-	109	MIR7-1	microRNA 7-1 [Source:HGNC Symbol;Acc:HGNC:31638]	ensembl	miRNA	10	2	6	2	3	2.5	3	4	3.5	2	2	2
ENSMGAG00000000620	6	43015814	43015972	-	159	SNORA62	Small nucleolar RNA SNORA62/SNORA6 family [Source:RFAM;Acc:RF00091]	ensembl	snoRNA	11	2	6.5	4	8	6	12	6	9	3	8	5.5
ENSMGAG00000000625	25	4458073	4458215	-	143	ENSMGAG00000000625	snoRNA	ensembl	snoRNA	29	12	20.5	14	16	15	5	17	11	18	10	14
ENSMGAG00000000629	1.81818e+25	2.20008e+77	2.21153e+77	-;-;-;-;-;-;-;-;-;-;-;-;-	1917	LAO	interleukin 4 induced 1	ensembl	protein_coding	0	0	0	0	0	0	0	0	0	0	2	1
ENSMGAG00000000631	181818	2.02149e+17	2.02197e+17	+;+;+	318	HEP21	Hep21	ensembl	protein_coding	0	0	0	0	0	0	0	0	0	0	0	0
ENSMGAG00000000633	1.81818e+41	1.65441e+125	1.65633e+125	+;+;+;+;+;+;+;+;+;+;+;+;+;+;+;+;+;+;+;+;+	1481	RACK1	receptor for activated C kinase 1	ensembl	protein_coding	24171	27926	26048.5	17343	16012	16677.5	28277	34923	31600	28138	28994	28566
ENSMGAG00000000634	KN389463.1;KN389463.1;KN389463.1;KN389463.1;KN389463.1;KN389463.1;KN389463.1;KN389463.1;KN389463.1;KN389463.1;KN389463.1;KN389463.1;KN389463.1;KN389463.1;KN389463.1;KN389463.1;KN389463.1;KN389463.1;KN389463.1;KN389463.1;KN389463.1;KN389463.1;KN389463.1;KN389463.1;KN389463.1;KN389463.1;KN389463.1;KN389463.1;KN389463.1;KN389463.1;KN389463.1;KN389463.1;KN389463.1;KN389463.1;KN389463.1;KN389463.1;KN3…	77546;78034;78816;78816;79724;79724;80066;80066;80301;80406;80406;80406;80817;80817;80817;81432;81432;81432;81692;81692;81692;82105;82105;82105;83219;83219;83219;84114;84114;84114;85371;85371;85371;86063;86063;86063;86318;86318;86318;86583;86583;86583;86822;86822;86822;87322;87322;87322;87612;87612;87612;88085;88085;88085;88445;88445;88445;88729;88729;88729;89280;89280;89280;89721;89721;89721;904…	77989;78035;78951;78951;79807;79807;80152;80152;80331;80495;80495;80495;80922;80922;80922;81521;81521;81521;81779;81779;81779;82156;82156;82156;83369;83369;83369;84272;84272;84272;85534;85534;85534;86213;86213;86213;86413;86413;86413;86742;86742;86742;86897;86897;86897;87525;87525;87525;87698;87698;87698;88151;88151;88151;88657;88657;88657;88868;88868;88868;89365;89365;89365;89832;89832;89832;906…	-;-;-;-;-;-;-;-;-;-;-;-;-;-;-;-;-;-;-;-;-;-;-;-;-;-;-;-;-;-;-;-;-;-;-;-;-;-;-;-;-;-;-;-;-;-;-;-;-;-;-;-;-;-;-;-;-;-;-;-;-;-;-;-;-;-;-;-;-;-;-;-;-;-;-;-;-;-;-;-;-;-;-;-;-;-;-;-;-;-;-;-;-;-;-;-;-;-;-;-;-;-;-;-;-;-;-;-;-;-;-;-;-;-;-;-;-	6025	C3	complement C3	ensembl	protein_coding	0	1	0.5	0	0	0	2	0	1	0	0	0
ENSMGAG00000000635	1.81818e+81	1.86342e+245	1.86459e+245	-;-;-;-;-;-;-;-;-;-;-;-;-;-;-;-;-;-;-;-;-;-;-;-;-;-;-;-;-;-;-;-;-;-;-;-;-;-;-;-;-	2144	LOC100540918	tripartite motif-containing protein 7-like	DAVID	protein_coding	1	0	0.5	0	0	0	0	1	0.5	2	3	2.5
ENSMGAG00000000636	18181818181818	1.91889e+41	1.92358e+41	+;+;+;+;+;+;+	1226	LOC100540766	E3 ubiquitin-protein ligase TRIM39-like	DAVID	protein_coding	22	21	21.5	5	9	7	28	8	18	6	5	5.5
ENSMGAG00000000637	18181818181818	1.69444e+41	1.71024e+41	-;-;-;-;-;-;-	2947	TRIM41	Tripartite motif protein 41	ensembl	protein_coding	378	326	352	451	367	409	337	361	349	412	406	409
ENSMGAG00000000638	1818181818	2.51813e+29	2.51999e+29	-;-;-;-;-	675	ZNF692	Zinc finger protein 692	uniprot	protein_coding	36	33	34.5	42	49	45.5	40	47	43.5	50	43	46.5
ENSMGAG00000000643	181818181818	1.23618e+35	1.2369e+35	+;+;+;+;+;+	914	LOC100538406	killer cell lectin-like receptor subfamily B member 1B allele A	DAVID	protein_coding	0	0	0	1	0	0.5	0	0	0	0	0	0
ENSMGAG00000000645	2.42424e+35	8.33316e+88	8.60116e+88	+;+;+;+;+;+;+;+;+;+;+;+;+;+;+;+;+;+	2647	AAK1	AP2 associated kinase 1	DAVID	protein_coding	189	56	122.5	348	335	341.5	55	71	63	100	48	74
ENSMGAG00000000646	2.72727e+23	8.38418e+59	8.43838e+59	+;+;+;+;+;+;+;+;+;+;+;+	3008	ANP32E	acidic nuclear phosphoprotein 32 family member E [Source:HGNC Symbol;Acc:HGNC:16673]	ensembl	protein_coding	4556	2955	3755.5	5787	5028	5407.5	2132	2636	2384	3170	2702	2936
ENSMGAG00000000647	272727272727	1.20014e+35	1.20774e+35	-;-;-;-;-;-	1283	PLEKHO1	pleckstrin homology domain containing O1	ensembl	protein_coding	701	516	608.5	811	671	741	519	553	536	432	355	393.5
ENSMGAG00000000648	2.72727e+183	136104;136104;136104;136104;136104;136104;140136;143271;143271;143271;143271;143271;143271;149648;149648;149648;149648;149648;149648;149648;150565;150565;150565;150565;150565;150565;150565;151375;151375;151375;151375;151375;151375;151375;155046;155046;155046;155046;155046;155046;155863;155863;155863;155863;155863;155863;155863;156367;156367;156367;156367;156367;156367;157765;157765;157765;157765;…	136191;136191;136191;136191;136191;136191;140430;143402;143402;143402;143402;143402;143402;149769;149769;149769;149769;149769;149769;149769;150672;150672;150672;150672;150672;150672;150672;151533;151533;151533;151533;151533;151533;151533;155213;155213;155213;155213;155213;155213;155976;155976;155976;155976;155976;155976;155976;156501;156501;156501;156501;156501;156501;157875;157875;157875;157875;…	-;-;-;-;-;-;-;-;-;-;-;-;-;-;-;-;-;-;-;-;-;-;-;-;-;-;-;-;-;-;-;-;-;-;-;-;-;-;-;-;-;-;-;-;-;-;-;-;-;-;-;-;-;-;-;-;-;-;-;-;-;-;-;-;-;-;-;-;-;-;-;-;-;-;-;-;-;-;-;-;-;-;-;-;-;-;-;-;-;-;-;-	2044	VPS45	vacuolar protein sorting 45 homolog [Source:HGNC Symbol;Acc:HGNC:14579]	ensembl	protein_coding	1210	1184	1197	717	634	675.5	990	1193	1091.5	784	775	779.5
ENSMGAG00000000649	242424242424	1.28312e+41	1.28325e+41	+;+;+;+;+;+	720	NFU1	NFU1 iron-sulfur cluster scaffold	DAVID	protein_coding	590	640	615	1136	1017	1076.5	492	688	590	1026	1024	1025
ENSMGAG00000000650	2.42424e+189	1246904;1248911;1250801;1250801;1250801;1250832;1250832;1251899;1251899;1251899;1251899;1251899;1252722;1252722;1252722;1252722;1252722;1253533;1253533;1253533;1253533;1253533;1254072;1254072;1254072;1254072;1254072;1254779;1254779;1254779;1254779;1254779;1255487;1255487;1255487;1255487;1255487;1256011;1256011;1256011;1256011;1257828;1257828;1257828;1257828;1257828;1258918;1258918;1258918;1258918…	1246946;1249094;1250939;1250939;1250939;1250939;1250939;1252006;1252006;1252006;1252006;1252006;1252847;1252847;1252847;1252847;1252847;1253591;1253591;1253591;1253591;1253591;1254206;1254206;1254206;1254206;1254206;1254840;1254840;1254840;1254840;1254840;1255566;1255566;1255566;1255566;1255566;1256064;1256064;1256064;1256064;1257933;1257933;1257933;1257933;1257933;1259081;1259081;1259081;1259081…	+;+;+;+;+;+;+;+;+;+;+;+;+;+;+;+;+;+;+;+;+;+;+;+;+;+;+;+;+;+;+;+;+;+;+;+;+;+;+;+;+;+;+;+;+;+;+;+;+;+;+;+;+;+;+;+;+;+;+;+;+;+;+;+;+;+;+;+;+;+;+;+;+;+;+;+;+;+;+;+;+;+;+;+;+;+;+;+;+;+;+;+;+;+;+	5030	GFPT1	glutamine--fructose-6-phosphate transaminase 1 [Source:HGNC Symbol;Acc:HGNC:4241]	ensembl	protein_coding	3704	2532	3118	3664	3451	3557.5	2189	2699	2444	2646	2245	2445.5
ENSMGAG00000000651	2.92929e+69	3.09583e+174	3.13193e+174	+;+;+;+;+;+;+;+;+;+;+;+;+;+;+;+;+;+;+;+;+;+;+;+;+;+;+;+;+;+;+;+;+;+;+	2817	ENSMGAG00000000651	VIT domain-containing protein	ensembl	protein_coding	0	0	0	1	2	1.5	0	0	0	0	0	0
ENSMGAG00000000653	2.72727e+23	1.73382e+59	1.75172e+59	+;+;+;+;+;+;+;+;+;+;+;+	2713	SF3B4	splicing factor 3b subunit 4	DAVID	protein_coding	2083	1602	1842.5	1589	1382	1485.5	1838	1878	1858	1841	1509	1675
ENSMGAG00000000654	2424242424242424	1.12424e+55	1.1243e+55	-;-;-;-;-;-;-;-	1659	ANTXR1	ANTXR cell adhesion molecule 1 [Source:HGNC Symbol;Acc:HGNC:21014]	ensembl	protein_coding	14	7	10.5	80	65	72.5	8	4	6	13	7	10
ENSMGAG00000000655	389210	2.53723e+59	2.57533e+59	+;+;+;+;+;+;+;+;+;+;+;+	2655	UBQLN4	ubiquilin 4 [Source:HGNC Symbol;Acc:HGNC:1237]	ensembl	protein_coding	2537	1726	2131.5	1745	1392	1568.5	1885	2188	2036.5	1784	1585	1684.5
ENSMGAG00000000656	2929	4134343860	4203344008	+;+	840	DAD1	defender against cell death 1	ensembl	protein_coding	1707	1965	1836	1715	1588	1651.5	1777	2331	2054	2034	1939	1986.5
ENSMGAG00000000660	2.92929e+17	4.29844e+53	4.29885e+53	-;-;-;-;-;-;-;-;-	1269	GFAP	glial fibrillary acidic protein [Source:HGNC Symbol;Acc:HGNC:4235]	ensembl	protein_coding	15	10	12.5	30	26	28	14	16	15	44	34	39
ENSMGAG00000000661	242424242424	1.14428e+41	1.14454e+41	-;-;-;-;-;-	1133	LOC104914220	gastrokine-1-like	DAVID	protein_coding	0	0	0	0	0	0	0	0	0	0	0	0
ENSMGAG00000000662	242424242424	1.16111e+41	1.16133e+41	+;+;+;+;+;+	917	GKN2	gastrokine 2 [Source:HGNC Symbol;Acc:HGNC:24588]	ensembl	protein_coding	0	2	1	1	0	0.5	0	0	0	0	0	0
ENSMGAG00000000663	2727272727272727	3.02143e+39	3.03373e+39	+;+;+;+;+;+;+;+	2903	OTUD7B	OTU deubiquitinase 7B	ensembl	protein_coding	338	235	286.5	304	304	304	261	261	261	247	219	233
ENSMGAG00000000665	2.42424e+41	1.06956e+146	1.06977e+146	-;-;-;-;-;-;-;-;-;-;-;-;-;-;-;-;-;-;-;-;-	1992	ARHGAP25	Rho GTPase activating protein 25	ensembl	protein_coding	0	3	1.5	7	1	4	1	0	0.5	1	2	1.5
ENSMGAG00000000667	2.72727e+37	3.93447e+113	3.94774e+113	-;-;-;-;-;-;-;-;-;-;-;-;-;-;-;-;-;-;-	2789	MEF2D	myocyte enhancer factor 2D	ensembl	protein_coding	1119	506	812.5	1777	1486	1631.5	601	683	642	819	604	711.5
ENSMGAG00000000669	2.42424e+77	109007510900751090075109082610908261090826109160410916041091604109202910920291092029109290910929091092909109305010930501093176109317610931761094462109446210944621095275109527510952751095658109565810956581096512109651210965121096745109674510967451097780109778010977801098998	109020410902041090204109092910909291090929109172310917231091723109218110921811092181109297710929531092953109307010930701093263109326310932631094544109454410945441095333109533310953331095797109579710957971096609109660910966091096841109684110968411097931109811710979281099069	-;-;-;-;-;-;-;-;-;-;-;-;-;-;-;-;-;-;-;-;-;-;-;-;-;-;-;-;-;-;-;-;-;-;-;-;-;-;-	1572	CDS2	CDP-diacylglycerol synthase 2 [Source:HGNC Symbol;Acc:HGNC:1801]	ensembl	protein_coding	568	578	573	554	506	530	707	835	771	474	442	458
ENSMGAG00000000670	27	689449	689919	+	471	LOC100550565	scale keratin	DAVID	protein_coding	0	0	0	0	0	0	0	0	0	0	0	0
ENSMGAG00000000674	2.82828e+91	1061682;1061682;1061682;1061682;1062266;1062266;1062266;1062266;1062622;1062622;1062622;1062622;1063112;1063112;1063112;1063112;1063394;1063394;1063394;1063394;1063937;1063937;1063937;1063937;1064080;1064080;1064080;1064080;1064300;1064300;1064300;1064300;1064789;1064789;1066631;1066631;1066820;1066820;1068221;1068221;1068221;1068221;1071232;1071232;1071232;1071232	1061795;1061795;1061795;1061795;1062418;1062418;1062418;1062418;1062762;1062762;1062762;1062762;1063285;1063285;1063285;1063285;1063527;1063527;1063527;1063527;1063998;1063998;1063998;1063998;1064123;1064123;1064123;1064123;1064437;1064437;1064437;1064437;1064800;1064800;1066693;1066693;1066882;1066882;1068285;1068285;1068285;1068285;1071367;1071433;1071433;1071433	-;-;-;-;-;-;-;-;-;-;-;-;-;-;-;-;-;-;-;-;-;-;-;-;-;-;-;-;-;-;-;-;-;-;-;-;-;-;-;-;-;-;-;-;-;-	1365	TEAD3	TEA domain transcription factor 3	DAVID	protein_coding	694	314	504	1564	1304	1434	389	385	387	592	373	482.5
ENSMGAG00000000676	27272727	8.19586e+23	8.19684e+23	+;+;+;+	543	CIART	circadian associated repressor of transcription	ensembl	protein_coding	124	145	134.5	66	67	66.5	140	138	139	70	81	75.5
ENSMGAG00000000677	2.62626e+17	1.84381e+53	1.84625e+53	-;-;-;-;-;-;-;-;-	1503	PKNOX2	PBX/knotted 1 homeobox 2 [Source:HGNC Symbol;Acc:HGNC:16714]	ensembl	protein_coding	249	124	186.5	85	83	84	104	138	121	74	64	69
ENSMGAG00000000678	2.72727e+17	7.92465e+53	7.93156e+53	+;+;+;+;+;+;+;+;+	2144	LOC100538808	Fc receptor-like protein 4	DAVID	protein_coding	28	40	34	71	72	71.5	66	74	70	75	82	78.5
ENSMGAG00000000679	2.52525e+41	2.23331e+125	2.25375e+125	+;+;+;+;+;+;+;+;+;+;+;+;+;+;+;+;+;+;+;+;+	5338	CRYBG2	crystallin beta-gamma domain containing 2 [Source:HGNC Symbol;Acc:HGNC:17295]	ensembl	protein_coding	0	0	0	0	0	0	0	0	0	0	0	0
ENSMGAG00000000680	2.92929e+37	1.69075e+113	1.70074e+113	-;-;-;-;-;-;-;-;-;-;-;-;-;-;-;-;-;-;-	2736	GOSR2	golgi SNAP receptor complex member 2	ensembl	protein_coding	660	581	620.5	924	840	882	466	679	572.5	684	632	658
ENSMGAG00000000682	2828282828282828	1.05362e+55	1.05375e+55	-;-;-;-;-;-;-;-	1086	TULP1	tubby like protein 1	DAVID	protein_coding	1	0	0.5	9	3	6	0	0	0	5	1	3
ENSMGAG00000000683	2.72727e+47	8.09701e+143	8.09767e+143	+;+;+;+;+;+;+;+;+;+;+;+;+;+;+;+;+;+;+;+;+;+;+;+	4009	APH1A	Aph-1 homolog A, gamma-secretase subunit	uniprot	protein_coding	516	537	526.5	546	462	504	595	657	626	529	526	527.5
ENSMGAG00000000684	242424242424	1.04424e+41	1.0445e+41	+;+;+;+;+;+	831	PCNA	proliferating cell nuclear antigen	ensembl	protein_coding	5056	6244	5650	4477	4012	4244.5	4574	5666	5120	5948	6250	6099
ENSMGAG00000000685	2.92929e+27	1.51714e+83	1.52062e+83	+;+;+;+;+;+;+;+;+;+;+;+;+;+	1513	LOC100548520	gametocyte-specific factor 1-like	DAVID	protein_coding	8	16	12	54	53	53.5	20	14	17	77	71	74
ENSMGAG00000000686	2.52525e+39	2.37113e+119	2.37213e+119	+;+;+;+;+;+;+;+;+;+;+;+;+;+;+;+;+;+;+;+	3053	UBXN11	UBX domain protein 11 [Source:HGNC Symbol;Acc:HGNC:30600]	ensembl	protein_coding	5	6	5.5	6	5	5.5	3	6	4.5	0	2	1
ENSMGAG00000000687	292929	4.22043e+17	4.23186e+17	+;+;+	1961	CCDC103	coiled-coil domain containing 103 [Source:HGNC Symbol;Acc:HGNC:32700]	ensembl	protein_coding	5	15	10	18	14	16	4	12	8	8	13	10.5
ENSMGAG00000000689	3.0303e+23	1.21249e+71	1.22368e+71	-;-;-;-;-;-;-;-;-;-;-;-	2329	TIMM44	translocase of inner mitochondrial membrane 44	DAVID	protein_coding	1219	1325	1272	1044	911	977.5	1256	1630	1443	951	1053	1002
ENSMGAG00000000690	2.92929e+27	4.35823e+83	4.35931e+83	-;-;-;-;-;-;-;-;-;-;-;-;-;-	2154	KIF18B	kinesin family member 18B [Source:HGNC Symbol;Acc:HGNC:27102]	ensembl	protein_coding	991	791	891	756	698	727	1021	1095	1058	762	680	721
ENSMGAG00000000691	2.82828e+113	1032714;1032714;1032714;1033693;1033842;1034555;1034555;1034555;1034555;1034555;1035272;1035272;1035272;1035272;1035272;1035999;1035999;1035999;1035999;1035999;1036973;1036973;1036973;1036973;1036973;1037654;1037654;1037654;1037654;1037654;1041287;1041287;1041287;1041287;1041287;1041998;1041998;1041998;1041998;1041998;1042258;1042258;1042258;1042258;1042258;1043071;1043071;1043071;1043071;1043071…	1033088;1033088;1033088;1033769;1033935;1034794;1034794;1034794;1034794;1034794;1035457;1035457;1035457;1035457;1035457;1036082;1036082;1036082;1036082;1036082;1037063;1037063;1037063;1037063;1037063;1037810;1037810;1037810;1037810;1037810;1041401;1041401;1041401;1041401;1041401;1042140;1042140;1042140;1042140;1042140;1042402;1042402;1042402;1042402;1042402;1043199;1043199;1043199;1043199;1043199…	-;-;-;-;-;-;-;-;-;-;-;-;-;-;-;-;-;-;-;-;-;-;-;-;-;-;-;-;-;-;-;-;-;-;-;-;-;-;-;-;-;-;-;-;-;-;-;-;-;-;-;-;-;-;-;-;-	2575	FKBP5	FKBP prolyl isomerase 5	ensembl	protein_coding	953	949	951	3975	3535	3755	628	702	665	2261	1987	2124
ENSMGAG00000000692	2.52525e+25	2.51881e+77	2.52062e+77	-;-;-;-;-;-;-;-;-;-;-;-;-	2370	CEP85	centrosomal protein 85 [Source:HGNC Symbol;Acc:HGNC:25309]	ensembl	protein_coding	256	160	208	549	537	543	173	203	188	337	342	339.5
ENSMGAG00000000693	24242424	1.04956e+27	1.04958e+27	+;+;+;+	599	TMEM230	transmembrane protein 230	ensembl	protein_coding	663	760	711.5	1114	1033	1073.5	781	957	869	1285	1187	1236
ENSMGAG00000000694	2.72727e+45	8.16147e+137	8.1652e+137	-;-;-;-;-;-;-;-;-;-;-;-;-;-;-;-;-;-;-;-;-;-;-	2156	CA14	carbonic anhydrase 14	DAVID	protein_coding	3	5	4	1	3	2	6	17	11.5	8	5	6.5
ENSMGAG00000000695	2.52525e+31	2.63146e+95	2.63628e+95	-;-;-;-;-;-;-;-;-;-;-;-;-;-;-;-	2271	CNKSR1	connector enhancer of kinase suppressor of Ras 1 [Source:HGNC Symbol;Acc:HGNC:19700]	ensembl	protein_coding	4	7	5.5	16	8	12	6	18	12	8	15	11.5
ENSMGAG00000000696	262626262626	1.72819e+35	1.73119e+35	+;+;+;+;+;+	1211	FEZ1	fasciculation and elongation protein zeta 1 [Source:HGNC Symbol;Acc:HGNC:3659]	ensembl	protein_coding	74	84	79	62	36	49	108	132	120	76	66	71
ENSMGAG00000000698	2.42424e+65	1.00445e+230	1.00465e+230	+;+;+;+;+;+;+;+;+;+;+;+;+;+;+;+;+;+;+;+;+;+;+;+;+;+;+;+;+;+;+;+;+	4294	SLC23A2	solute carrier family 23 member 2	ensembl	protein_coding	439	204	321.5	656	634	645	253	261	257	301	241	271
ENSMGAG00000000699	2.92929e+25	4.54819e+77	4.55028e+77	-;-;-;-;-;-;-;-;-;-;-;-;-	2445	DCAKD	dephospho-CoA kinase domain containing [Source:HGNC Symbol;Acc:HGNC:26238]	ensembl	protein_coding	17	20	18.5	17	21	19	13	11	12	22	17	19.5
ENSMGAG00000000700	3.0303e+89	9.42879e+251	9.45249e+251	-;-;-;-;-;-;-;-;-;-;-;-;-;-;-;-;-;-;-;-;-;-;-;-;-;-;-;-;-;-;-;-;-;-;-;-;-;-;-;-;-;-;-;-;-	2214	HNRNPM	heterogeneous nuclear ribonucleoprotein M	ensembl	protein_coding	7276	6105	6690.5	7460	6529	6994.5	5716	6844	6280	6166	5810	5988
ENSMGAG00000000701	2.92929e+49	4.60289e+149	4.60425e+149	+;+;+;+;+;+;+;+;+;+;+;+;+;+;+;+;+;+;+;+;+;+;+;+;+	2125	NMT1	N-myristoyltransferase 1 [Source:HGNC Symbol;Acc:HGNC:7857]	ensembl	protein_coding	1732	1652	1692	1387	1356	1371.5	1557	1807	1682	1557	1421	1489
ENSMGAG00000000702	2525252525252525	2.74947e+47	2.75987e+47	-;-;-;-;-;-;-;-	3619	MATN1	matrilin 1	ensembl	protein_coding	0	0	0	1	0	0.5	2	0	1	1	0	0.5
ENSMGAG00000000703	282828	1.02535e+20	1.02549e+20	-;-;-	351	CLPS	colipase [Source:HGNC Symbol;Acc:HGNC:2085]	ensembl	protein_coding	0	0	0	3	0	1.5	0	0	0	0	0	0
ENSMGAG00000000705	2727	822314823037	822396823217	+;+	264	MRPS21	mitochondrial ribosomal protein S21	ensembl	protein_coding	806	1262	1034	1061	1005	1033	1155	1342	1248.5	1628	1751	1689.5
ENSMGAG00000000706	2.62626e+27	9.8846e+81	9.8887e+81	+;+;+;+;+;+;+;+;+;+;+;+;+;+	2511	SIK2	salt inducible kinase 2	DAVID	protein_coding	229	71	150	205	220	212.5	107	104	105.5	127	85	106
ENSMGAG00000000707	2.72727e+29	8.26064e+89	8.26246e+89	+;+;+;+;+;+;+;+;+;+;+;+;+;+;+	2551	PRPF3	pre-mRNA processing factor 3 [Source:HGNC Symbol;Acc:HGNC:17348]	ensembl	protein_coding	1577	1346	1461.5	1298	1158	1228	1155	1438	1296.5	1314	1180	1247
ENSMGAG00000000708	2.32323e+63	1.91783e+159	1.98693e+159	-;-;-;-;-;-;-;-;-;-;-;-;-;-;-;-;-;-;-;-;-;-;-;-;-;-;-;-;-;-;-;-	3524	IGSF21	immunoglobin superfamily member 21 [Source:HGNC Symbol;Acc:HGNC:28246]	ensembl	protein_coding	1	1	1	2	4	3	0	0	0	0	0	0
ENSMGAG00000000709	2828	10163941018406	10168051018749	+;+	756	LHFPL5	LHFPL tetraspan subfamily member 5	uniprot	protein_coding	2	3	2.5	26	26	26	6	3	4.5	8	5	6.5
ENSMGAG00000000710	2525252525252525	3.00395e+47	3.00469e+47	-;-;-;-;-;-;-;-	771	LAPTM5	lysosomal protein transmembrane 5	ensembl	protein_coding	13	13	13	2	3	2.5	1	11	6	1	5	3
ENSMGAG00000000711	2.62626e+35	4.2884e+107	4.29462e+107	-;-;-;-;-;-;-;-;-;-;-;-;-;-;-;-;-;-	2820	STT3A	STT3 oligosaccharyltransferase complex catalytic subunit A	ensembl	protein_coding	5913	5115	5514	5821	5143	5482	7088	7668	7378	6178	5574	5876
ENSMGAG00000000712	2.92929e+89	470415470415470415471020471020471020471541471541471541471826471826471826472046472046472046472534472534472534472878472878473069473069473069473302473302473302473573473573473573473686474428474428474428475034475034475034475782475782475782477926477926477926479669479669479669	470951470951470951471169471169471169471676471676471676471974471974471974472162472162472162472693472693472693473003473003473221473221473221473446473446473446473774473607473774473774474653474653474653475163475163475163476010476010476010478084478084478084480631480631480631	-;-;-;-;-;-;-;-;-;-;-;-;-;-;-;-;-;-;-;-;-;-;-;-;-;-;-;-;-;-;-;-;-;-;-;-;-;-;-;-;-;-;-;-;-	3582	PLCD3	phospholipase C delta 3 [Source:HGNC Symbol;Acc:HGNC:9061]	ensembl	protein_coding	212	179	195.5	276	285	280.5	164	228	196	272	222	247
ENSMGAG00000000713	2.42424e+41	9.12444e+125	9.12588e+125	+;+;+;+;+;+;+;+;+;+;+;+;+;+;+;+;+;+;+;+;+	3195	RASSF2	Ras association domain family member 2	ensembl	protein_coding	10	3	6.5	10	14	12	9	33	21	16	6	11
ENSMGAG00000000715	2.82828e+25	9.96969e+87	9.97199e+87	-;-;-;-;-;-;-;-;-;-;-;-;-	1851	SRPK1	SRSF protein kinase 1	DAVID	protein_coding	834	354	594	905	906	905.5	340	407	373.5	395	284	339.5
ENSMGAG00000000716	2.32323e+163	117747;117747;117747;118740;118740;118740;120074;120074;120074;121953;121953;121953;123480;123480;123480;123798;123798;123798;124108;124108;124108;124409;124409;124409;125322;125322;125322;125528;125528;125528;126005;126005;126005;126216;126216;126216;126586;127264;127264;127264;128074;128074;128074;128428;128428;128611;128611;128611;128877;128877;128877;129135;129135;129135;129356;129356;129356;…	118667;118667;118667;118862;118862;118862;120248;120248;120248;122098;122098;122098;123634;123634;123634;124027;124027;124027;124194;124194;124194;124530;124530;124530;125422;125422;125422;125655;125655;125655;126120;126120;126120;126400;126400;126400;126600;127409;127409;127409;128247;128247;128247;128520;128520;128727;128727;128727;129056;129056;129056;129212;129212;129212;129462;129462;129462;…	-;-;-;-;-;-;-;-;-;-;-;-;-;-;-;-;-;-;-;-;-;-;-;-;-;-;-;-;-;-;-;-;-;-;-;-;-;-;-;-;-;-;-;-;-;-;-;-;-;-;-;-;-;-;-;-;-;-;-;-;-;-;-;-;-;-;-;-;-;-;-;-;-;-;-;-;-;-;-;-;-;-	4809	ARHGEF10L	Rho guanine nucleotide exchange factor 10 like [Source:HGNC Symbol;Acc:HGNC:25540]	ensembl	protein_coding	424	286	355	523	482	502.5	285	266	275.5	330	261	295.5
ENSMGAG00000000717	2.52525e+19	1.8242e+69	1.82438e+69	-;-;-;-;-;-;-;-;-;-	1242	SDC3	syndecan 3 [Source:NCBI gene (formerly Entrezgene);Acc:100303706]	ensembl	protein_coding	0	1	0.5	1	0	0.5	0	2	1	0	1	0.5
ENSMGAG00000000718	2.72727e+31	8.57391e+95	8.5778e+95	+;+;+;+;+;+;+;+;+;+;+;+;+;+;+;+	2022	TARS2	threonyl-tRNA synthetase 2, mitochondrial (putative)	DAVID	pseudogene	654	667	660.5	604	543	573.5	796	717	756.5	706	751	728.5
ENSMGAG00000000719	2.62626e+55	4.3628e+167	4.36626e+167	-;-;-;-;-;-;-;-;-;-;-;-;-;-;-;-;-;-;-;-;-;-;-;-;-;-;-;-	1226	EI24	EI24 autophagy associated transmembrane protein [Source:HGNC Symbol;Acc:HGNC:13276]	ensembl	protein_coding	2267	1553	1910	1632	1425	1528.5	1590	1972	1781	1921	1736	1828.5
ENSMGAG00000000721	3.0303e+37	1.04911e+94	1.09241e+94	+;+;+;+;+;+;+;+;+;+;+;+;+;+;+;+;+;+;+	3910	TMPRSS9	transmembrane serine protease 9	ensembl	protein_coding	4	1	2.5	6	1	3.5	1	2	1.5	1	0	0.5
ENSMGAG00000000723	2.62626e+21	4.44207e+65	4.44461e+65	-;-;-;-;-;-;-;-;-;-;-	1407	ENSMGAG00000000723	pseudogene	ensembl	pseudogene	358	419	388.5	318	261	289.5	409	471	440	428	485	456.5
ENSMGAG00000000724	2525252525252525	1.7788e+55	1.77899e+55	-;-;-;-;-;-;-;-	1137	LOC100539940	pumilio homolog 1	DAVID	protein_coding	349	128	238.5	425	430	427.5	114	102	108	145	125	135
ENSMGAG00000000726	2.32323e+21	1.45872e+65	1.46076e+65	+;+;+;+;+;+;+;+;+;+;+	1990	RCC2	regulator of chromosome condensation 2 [Source:HGNC Symbol;Acc:HGNC:30297]	ensembl	protein_coding	3083	1639	2361	3430	3028	3229	1652	1859	1755.5	2473	1816	2144.5
ENSMGAG00000000727	2.42424e+89	941522941522943322943322943497943497943727943727943911943911944117944117944480944619944619944785944785944947944947945208945208945380946017946017946431946431946840946840947550947550947688947688947837947837948141948141948308948308948510948510948789948789949106949335949335	943124943124943399943399943603943603943816943816943979943979944197944197944533944711944711944856944856945093945093945471945292945471946140946140946583946583946999946999947613947613947762947762948036948036948230948230948371948371948630948630948991949155949155949551949551	-;-;-;-;-;-;-;-;-;-;-;-;-;-;-;-;-;-;-;-;-;-;-;-;-;-;-;-;-;-;-;-;-;-;-;-;-;-;-;-;-;-;-;-;-	4293	PROM2	prominin 2	DAVID	protein_coding	0	0	0	3	1	2	0	2	1	0	2	1
ENSMGAG00000000729	3.0303e+17	3.07413e+44	3.09073e+44	+;+;+;+;+;+;+;+;+	1131	LOC100550977	ceramide synthase 4-like	DAVID	protein_coding	16	13	14.5	124	105	114.5	6	20	13	30	35	32.5
ENSMGAG00000000730	2.92929e+17	4.92991e+53	4.93091e+53	+;+;+;+;+;+;+;+;+	1342	ENSMGAG00000000730	Protein kinase domain-containing protein	ensembl	protein_coding	0	1	0.5	0	0	0	0	0	0	0	0	0
ENSMGAG00000000731	2727272727272727	8.44977e+47	8.4507e+47	+;+;+;+;+;+;+;+	3591	RPRD2	regulation of nuclear pre-mRNA domain containing 2 [Source:HGNC Symbol;Acc:HGNC:29039]	ensembl	protein_coding	811	320	565.5	701	639	670	385	402	393.5	430	290	360
ENSMGAG00000000732	2.62626e+49	4.47802e+149	4.47887e+149	+;+;+;+;+;+;+;+;+;+;+;+;+;+;+;+;+;+;+;+;+;+;+;+;+	1997	SRPRA	SRP receptor subunit alpha	ensembl	protein_coding	4062	2682	3372	4070	3615	3842.5	2826	3093	2959.5	3926	3127	3526.5
ENSMGAG00000000733	2.82828e+71	9.81724e+215	9.81926e+215	-;-;-;-;-;-;-;-;-;-;-;-;-;-;-;-;-;-;-;-;-;-;-;-;-;-;-;-;-;-;-;-;-;-;-;-	2564	SLC26A8	solute carrier family 26 member 8 [Source:HGNC Symbol;Acc:HGNC:14468]	ensembl	protein_coding	56	44	50	116	87	101.5	41	63	52	81	46	63.5
ENSMGAG00000000734	386598	1.40292e+59	1.43872e+59	+;+;+;+;+;+;+;+;+;+;+;+	2233	CLK2	CDC like kinase 2	ensembl	protein_coding	570	551	560.5	533	539	536	604	808	706	611	589	600
ENSMGAG00000000736	2727	868929869463	869045869864	-;-	519	MCL1	MCL1 apoptosis regulator, BCL2 family member [Source:HGNC Symbol;Acc:HGNC:6943]	ensembl	protein_coding	1037	892	964.5	1162	918	1040	918	1129	1023.5	1102	1079	1090.5
ENSMGAG00000000737	2.32323e+31	1.52157e+95	1.5239e+95	-;-;-;-;-;-;-;-;-;-;-;-;-;-;-;-	2535	PADI1	protein-arginine deiminase type-1	ensembl	protein_coding	36	29	32.5	11	5	8	31	33	32	6	10	8
ENSMGAG00000000738	272727	8.76424e+17	8.7693e+17	-;-;-	781	ENSA	endosulfine alpha [Source:HGNC Symbol;Acc:HGNC:3360]	ensembl	protein_coding	412	371	391.5	521	504	512.5	338	444	391	417	433	425
ENSMGAG00000000739	191919	3.42382e+17	3.42702e+17	-;-;-	612	ENSMGAG00000000739	POU domain protein	ensembl	protein_coding	0	6	3	0	0	0	5	2	3.5	2	2	2
ENSMGAG00000000740	2929292929292929	2.47613e+47	2.47692e+47	+;+;+;+;+;+;+;+	1088	WNT3	Wnt family member 3 [Source:HGNC Symbol;Acc:HGNC:12782]	ensembl	protein_coding	0	0	0	0	0	0	0	0	0	0	0	0
ENSMGAG00000000741	2727272727	8.8032e+29	8.80747e+29	-;-;-;-;-	932	GOLPH3L	golgi phosphoprotein 3 like [Source:HGNC Symbol;Acc:HGNC:24882]	ensembl	protein_coding	0	0	0	0	2	1	1	0	0.5	2	0	1
ENSMGAG00000000742	1.91919e+17	3.50258e+53	3.50453e+53	-;-;-;-;-;-;-;-;-	1237	NPDC1	Neural proliferation, differentiation and control 1	uniprot	protein_coding	218	354	286	196	149	172.5	860	871	865.5	315	337	326
ENSMGAG00000000743	1.91919e+23	1.35259e+71	1.35583e+71	-;-;-;-;-;-;-;-;-;-;-;-	1812	ANKMY1	Ankyrin repeat and MYND domain containing 1	uniprot	protein_coding	1	0	0.5	0	0	0	0	0	0	0	0	0
ENSMGAG00000000745	2.62626e+27	4.55628e+83	4.56289e+83	-;-;-;-;-;-;-;-;-;-;-;-;-;-	2075	FAM118B	family with sequence similarity 118 member B	ensembl	protein_coding	225	295	260	334	313	323.5	192	283	237.5	329	292	310.5
ENSMGAG00000000746	2.72727e+25	8.83394e+77	8.84221e+77	-;-;-;-;-;-;-;-;-;-;-;-;-	2018	HORMAD1	HORMA domain containing 1 [Source:HGNC Symbol;Acc:HGNC:25245]	ensembl	protein_coding	9	9	9	25	33	29	9	26	17.5	37	22	29.5
ENSMGAG00000000747	2.92929e+83	2.72254e+251	2.7255e+251	-;-;-;-;-;-;-;-;-;-;-;-;-;-;-;-;-;-;-;-;-;-;-;-;-;-;-;-;-;-;-;-;-;-;-;-;-;-;-;-;-;-	2906	NSF	N-ethylmaleimide sensitive factor, vesicle fusing ATPase [Source:HGNC Symbol;Acc:HGNC:8016]	ensembl	protein_coding	1085	877	981	1475	1373	1424	625	808	716.5	931	727	829
ENSMGAG00000000748	2.62626e+27	4.6301e+83	4.63712e+83	+;+;+;+;+;+;+;+;+;+;+;+;+;+	2781	TIRAP	TIR domain containing adaptor protein [Source:HGNC Symbol;Acc:HGNC:17192]	ensembl	protein_coding	586	630	608	564	533	548.5	610	740	675	693	704	698.5
ENSMGAG00000000749	2424242424242424242424242424242424242424242424242424242424242424242424242424242424242424242424242424242424242424242424242424242424242424242424242424242424242424242424242424242424242424242424242424242424242424242424242424242424242424242424242424242424242424242424242424242424242424	956686;956686;956686;956686;956686;956686;956686;956686;956686;956686;957742;957742;957742;957742;957742;957742;957742;957742;957742;957742;959169;959169;959169;959169;959169;959169;959169;959169;959169;959169;961993;961993;961993;961993;961993;961993;961993;961993;961993;961993;962287;962287;962287;962287;962287;962287;962287;962287;962287;962287;962530;962530;962530;962530;962530;962530;962530;…	957117;957117;957117;957117;957117;957117;957117;957117;957117;957117;957907;957907;957907;957907;957907;957907;957907;957907;957907;957907;959348;959348;959348;959348;959348;959348;959348;959348;959348;959348;962163;962163;962163;962163;962163;962163;962163;962163;962163;962163;962428;962428;962428;962428;962428;962428;962428;962428;962428;962428;962686;962686;962686;962686;962686;962686;962686;…	-;-;-;-;-;-;-;-;-;-;-;-;-;-;-;-;-;-;-;-;-;-;-;-;-;-;-;-;-;-;-;-;-;-;-;-;-;-;-;-;-;-;-;-;-;-;-;-;-;-;-;-;-;-;-;-;-;-;-;-;-;-;-;-;-;-;-;-;-;-;-;-;-;-;-;-;-;-;-;-;-;-;-;-;-;-;-;-;-;-;-;-;-;-;-;-;-;-;-;-;-;-;-;-;-;-;-;-;-;-;-;-;-;-;-;-;-;-;-;-;-;-;-;-;-;-;-;-;-;-;-;-;-;-;-;-;-;-;-;-	2914	LOC100538959	dihydropyrimidinase-related protein 2	DAVID	protein_coding	1164	950	1057	1188	1119	1153.5	1545	1832	1688.5	1347	1141	1244
ENSMGAG00000000752	1.91919e+77	1.84532e+194	1.99042e+194	-;-;-;-;-;-;-;-;-;-;-;-;-;-;-;-;-;-;-;-;-;-;-;-;-;-;-;-;-;-;-;-;-;-;-;-;-;-;-	3204	INTS3	Integrator complex subunit 3	uniprot	protein_coding	576	367	471.5	408	347	377.5	384	456	420	278	201	239.5
ENSMGAG00000000753	9999999999	2.94257e+69	2.94281e+69	-;-;-;-;-;-;-;-;-;-	940	ZC4H2	zinc finger C4H2-type containing	ensembl	protein_coding	47	27	37	140	151	145.5	20	28	24	38	45	41.5
ENSMGAG00000000754	3.0303e+33	5.49266e+84	5.49796e+84	+;+;+;+;+;+;+;+;+;+;+;+;+;+;+;+;+	1871	SPPL2B	signal peptide peptidase like 2B	ensembl	protein_coding	248	123	185.5	513	481	497	145	141	143	172	138	155
ENSMGAG00000000755	26262626	4.75636e+23	4.75782e+23	+;+;+;+	1374	DCPS	decapping enzyme, scavenger [Source:HGNC Symbol;Acc:HGNC:29812]	ensembl	protein_coding	464	603	533.5	399	372	385.5	548	756	652	631	614	622.5
ENSMGAG00000000757	20;20;20;20;20;20;20;20;20;20;20;20;20;20;20;20;20;20;20;20;20;20;20;20;20;20;20;20;20;20;20;20;20;20;20;20;20;20;20;20;20;20;20;20;20;20;20;20;20;20;20;20;20;20;20;20;20;20;20;20;20;20;20;20;20;20;20;20;20;20;20;20;20;20;20;20;20;20;20;20;20;20;20;20;20;20;20;20;20;20;20;20;20;20;20;20;20;20;20;20;20;20;20;20;20;20;20;20;20;20;20;20;20;20;20;20;20;20;20;20;20;20;20;20;20;20;20;20;20;20;20;20;20;…	84978;84978;84978;84978;84978;84978;84978;84978;85219;85356;85558;85558;85558;85589;86075;86079;86079;86079;86079;86079;86079;86079;86079;86257;86257;86257;86257;86257;86257;86257;86257;86257;87935;87935;87935;87935;87935;87935;87935;87935;87935;87935;89232;89232;89232;89232;89232;89232;89232;89232;89232;89232;89435;89435;89435;89435;89435;89435;89435;89435;89435;89435;89726;89726;89726;89726;897…	85692;85179;85179;85692;85692;85692;85692;86361;85335;85552;85692;85692;85692;85729;86174;86174;86174;86174;86174;86174;86174;86174;86174;86361;86361;86352;86361;86361;86361;86361;86361;86361;88105;88105;88105;88105;88105;88105;88105;88105;88105;88105;89357;89357;89357;89357;89357;89357;89357;89357;89357;89357;89638;89638;89638;89638;89638;89638;89638;89638;89638;89638;90034;90034;90034;90034;900…	-;-;-;-;-;-;-;-;-;-;-;-;-;-;-;-;-;-;-;-;-;-;-;-;-;-;-;-;-;-;-;-;-;-;-;-;-;-;-;-;-;-;-;-;-;-;-;-;-;-;-;-;-;-;-;-;-;-;-;-;-;-;-;-;-;-;-;-;-;-;-;-;-;-;-;-;-;-;-;-;-;-;-;-;-;-;-;-;-;-;-;-;-;-;-;-;-;-;-;-;-;-;-;-;-;-;-;-;-;-;-;-;-;-;-;-;-;-;-;-;-;-;-;-;-;-;-;-;-;-;-;-;-;-;-;-;-;-;-;-;-;-;-;-;-;-;-;-;-;-;-;-;-;-;-;-;-;-;-;-;-;-;-;-;-;-;-;-;-;-;-;-;-;-;-;-;-;-;-;-;-;-;-;-;-;-;-;-;-;-;-;-;-;-;-;-;-;-;-;-…	7384	MYH2	myosin heavy chain 2 [Source:HGNC Symbol;Acc:HGNC:7572]	ensembl	protein_coding	0	0	0	0	0	0	0	0	0	0	0	0
ENSMGAG00000000758	2.72727e+27	8.90884e+83	8.91298e+83	-;-;-;-;-;-;-;-;-;-;-;-;-;-	2505	ENSMGAG00000000758	EF-hand calcium binding domain 12	ensembl	protein_coding	26	13	19.5	44	53	48.5	12	16	14	6	5	5.5
ENSMGAG00000000759	99999	2.91728e+34	2.91789e+34	+;+;+;+;+	2508	zc3h12b	zinc finger CCCH-type containing 12B	ensembl	protein_coding	85	19	52	129	142	135.5	43	44	43.5	66	42	54
ENSMGAG00000000760	1e+29	2.8984e+202	2.89846e+202	-;-;-;-;-;-;-;-;-;-;-;-;-;-;-;-;-;-;-;-;-;-;-;-;-;-;-;-;-	1498	LOC100549369	ribosomal biogenesis protein LAS1L-like	DAVID	protein_coding	1612	1702	1657	2546	2205	2375.5	1108	1411	1259.5	2194	2035	2114.5
ENSMGAG00000000761	191919191919	3.87085e+35	3.8711e+35	-;-;-;-;-;-	537	LOC100544929	extracellular fatty acid-binding protein	DAVID	protein_coding	2	11	6.5	6	9	7.5	3	5	4	2	2	2
ENSMGAG00000000762	2.62626e+23	2.58373e+71	2.59088e+71	-;-;-;-;-;-;-;-;-;-;-;-	2421	SLC37A2	solute carrier family 37 member 2 [Source:HGNC Symbol;Acc:HGNC:20644]	ensembl	protein_coding	60	49	54.5	23	19	21	40	62	51	21	17	19
ENSMGAG00000000763	3.0303e+45	5.93682e+137	5.93713e+137	-;-;-;-;-;-;-;-;-;-;-;-;-;-;-;-;-;-;-;-;-;-;-	2206	LOC100539633	excitatory amino acid transporter 4-like	DAVID	protein_coding	20	24	22	13	8	10.5	7	8	7.5	1	6	3.5
ENSMGAG00000000764	2.72727e+55	8.98825e+167	8.98945e+167	+;+;+;+;+;+;+;+;+;+;+;+;+;+;+;+;+;+;+;+;+;+;+;+;+;+;+;+	1980	KHDC4	KH domain containing 4, pre-mRNA splicing factor [Source:HGNC Symbol;Acc:HGNC:29145]	ensembl	protein_coding	769	522	645.5	839	738	788.5	503	642	572.5	619	496	557.5
ENSMGAG00000000765	2.52525e+39	1.71448e+139	1.71464e+139	-;-;-;-;-;-;-;-;-;-;-;-;-;-;-;-;-;-;-;-	1250	SNRNP40	small nuclear ribonucleoprotein U5 subunit 40 [Source:HGNC Symbol;Acc:HGNC:30857]	ensembl	protein_coding	1235	1091	1163	852	801	826.5	1069	1345	1207	1039	1047	1043
ENSMGAG00000000767	191919191919	3.89585e+35	3.89631e+35	-;-;-;-;-;-	573	LOC104913648	lipocalin-15-like	DAVID	protein_coding	0	0	0	0	0	0	0	0	0	0	0	0
ENSMGAG00000000768	2.42424e+37	8.48076e+113	8.48355e+113	-;-;-;-;-;-;-;-;-;-;-;-;-;-;-;-;-;-;-	1470	PPP2R2A	protein phosphatase 2 regulatory subunit Balpha	DAVID	protein_coding	2571	2118	2344.5	1713	1503	1608	1715	2178	1946.5	1530	1309	1419.5
ENSMGAG00000000769	15151515151515	1.31277e+41	1.3259e+41	-;-;-;-;-;-;-	5036	LOC100546611	protocadherin-10-like	DAVID	protein_coding	0	0	0	0	0	0	1	0	0.5	0	0	0
ENSMGAG00000000770	1.91919e+19	3.93624e+59	3.93679e+59	-;-;-;-;-;-;-;-;-;-	1100	LOC100545080	lipocalin-like	DAVID	protein_coding	1	4	2.5	18	15	16.5	0	5	2.5	6	6	6
ENSMGAG00000000771	999999999999	2.83541e+83	2.83552e+83	+;+;+;+;+;+;+;+;+;+;+;+	3991	MSN	moesin	DAVID	protein_coding	9821	6932	8376.5	13198	11876	12537	6195	7685	6940	6925	5608	6266.5
ENSMGAG00000000772	2.32323e+31	1.66395e+95	1.66486e+95	+;+;+;+;+;+;+;+;+;+;+;+;+;+;+;+	1992	PADI2	peptidyl arginine deiminase 2 [Source:HGNC Symbol;Acc:HGNC:18341]	ensembl	protein_coding	1	0	0.5	0	3	1.5	0	0	0	0	0	0
ENSMGAG00000000773	2.12121e+69	1.26801e+174	1.28511e+174	+;+;+;+;+;+;+;+;+;+;+;+;+;+;+;+;+;+;+;+;+;+;+;+;+;+;+;+;+;+;+;+;+;+;+	5502	LOC100545344	myosin-7-like	DAVID	pseudogene	32	31	31.5	17	13	15	37	36	36.5	15	10	12.5
ENSMGAG00000000775	2.22222e+31	2.0076e+111	2.00775e+111	-;-;-;-;-;-;-;-;-;-;-;-;-;-;-;-	4887	SOGA1	suppressor of glucose, autophagy associated 1	DAVID	protein_coding	698	386	542	1570	1329	1449.5	606	700	653	709	514	611.5
ENSMGAG00000000777	2525252525	1.68949e+34	1.6895e+34	+;+;+;+;+	366	ZCCHC17	zinc finger CCHC-type containing 17	DAVID	protein_coding	133	105	119	105	131	118	92	125	108.5	100	116	108
ENSMGAG00000000778	1.31313e+17	1.57962e+44	1.58222e+44	+;+;+;+;+;+;+;+;+	1303	IMP4	IMP U3 small nucleolar ribonucleoprotein 4	ensembl	protein_coding	2180	2640	2410	1514	1432	1473	3425	3556	3490.5	2382	2616	2499
ENSMGAG00000000779	2.62626e+21	2.67214e+65	2.67565e+65	-;-;-;-;-;-;-;-;-;-;-	2485	ENSMGAG00000000779	Uncharacterized protein	ensembl	protein_coding	1649	1982	1815.5	1570	1394	1482	2181	2683	2432	1825	1810	1817.5
ENSMGAG00000000780	27272727	9.07977e+23	9.08031e+23	+;+;+;+	552	RIT1	Ras like without CAAX 1 [Source:HGNC Symbol;Acc:HGNC:10023]	ensembl	protein_coding	208	153	180.5	226	199	212.5	153	199	176	179	157	168
ENSMGAG00000000782	1717171717171717	5.78406e+39	5.88186e+39	-;-;-;-;-;-;-;-	1758	SLC25A1	solute carrier family 25 member 1	DAVID	protein_coding	1683	1387	1535	1565	1468	1516.5	1372	1585	1478.5	1810	1807	1808.5
ENSMGAG00000000783	262626262626	2.85405e+35	2.85828e+35	+;+;+;+;+;+	1726	HEPACAM	hepatic and glial cell adhesion molecule [Source:HGNC Symbol;Acc:HGNC:26361]	ensembl	protein_coding	0	0	0	0	0	0	0	0	0	0	0	0
ENSMGAG00000000784	1919191919	1.6412e+29	1.64366e+29	+;+;+;+;+	774	ENSMGAG00000000784	Fibrinogen C-terminal domain-containing protein	ensembl	protein_coding	0	0	0	0	0	0	0	0	0	0	0	0
ENSMGAG00000000785	1.41414e+115	150631;150631;150631;151317;151317;151317;155812;155812;155812;156343;156343;156343;157723;157723;157723;159277;159313;159313;160426;160426;160426;161669;161669;161669;163420;163420;163420;164861;164861;164861;165695;165695;165695;168101;168101;168133;169560;169560;169560;171354;171354;171354;173786;173786;173786;174738;174738;174738;174865;175098;175103;175103;175830;175830;175830;176655;176655;…	150647;150647;150647;151431;151431;151431;156052;156052;156052;156431;156431;156431;157969;157983;157983;159299;159372;159372;160527;160527;160527;161819;161819;161819;163502;163502;163502;164987;164987;164987;165834;165842;165801;168182;168182;168182;169699;169699;169699;171463;171463;171463;173961;173961;173961;174870;174794;174870;174914;175343;175343;175343;175958;175958;175958;176795;176795;…	+;+;+;+;+;+;+;+;+;+;+;+;+;+;+;+;+;+;+;+;+;+;+;+;+;+;+;+;+;+;+;+;+;+;+;+;+;+;+;+;+;+;+;+;+;+;+;+;+;+;+;+;+;+;+;+;+;+	2618	SFMBT1	Scm like with four mbt domains 1 [Source:HGNC Symbol;Acc:HGNC:20255]	ensembl	protein_coding	114	109	111.5	141	141	141	95	96	95.5	119	96	107.5
ENSMGAG00000000786	2.62626e+25	2.89166e+77	2.89277e+77	+;+;+;+;+;+;+;+;+;+;+;+;+	2772	ENSMGAG00000000786	Uncharacterized protein	ensembl	protein_coding	0	0	0	0	0	0	0	0	0	0	0	0
ENSMGAG00000000787	1.31313e+21	1.22133e+87	1.22134e+87	+;+;+;+;+;+;+;+;+;+;+	2082	OSGIN1	oxidative stress induced growth inhibitor 1 [Source:HGNC Symbol;Acc:HGNC:30093]	ensembl	protein_coding	536	455	495.5	82	79	80.5	53	62	57.5	44	53	48.5
ENSMGAG00000000789	2.22222e+219	2046754;2046754;2046754;2046754;2046754;2046754;2047076;2047076;2047081;2047081;2047081;2047081;2047845;2047845;2047845;2047845;2047845;2047845;2049126;2049126;2049126;2049126;2049126;2049126;2049338;2049338;2049338;2049338;2049338;2049338;2050070;2050070;2050070;2050070;2050070;2050070;2050245;2050245;2050245;2050245;2050245;2050245;2050684;2050684;2050684;2050684;2050684;2050684;2051328;2051328…	2046881;2046876;2046881;2046876;2046881;2046881;2047155;2047155;2047155;2047155;2047155;2047155;2048024;2048024;2048024;2048024;2048024;2048024;2049194;2049194;2049194;2049194;2049194;2049194;2049446;2049446;2049446;2049446;2049446;2049446;2050150;2050150;2050150;2050150;2050150;2050150;2050301;2050301;2050301;2050301;2050301;2050301;2050816;2050816;2050816;2050816;2050816;2050816;2051461;2051461…	-;-;-;-;-;-;-;-;-;-;-;-;-;-;-;-;-;-;-;-;-;-;-;-;-;-;-;-;-;-;-;-;-;-;-;-;-;-;-;-;-;-;-;-;-;-;-;-;-;-;-;-;-;-;-;-;-;-;-;-;-;-;-;-;-;-;-;-;-;-;-;-;-;-;-;-;-;-;-;-;-;-;-;-;-;-;-;-;-;-;-;-;-;-;-;-;-;-;-;-;-;-;-;-;-;-;-;-;-;-	2315	ACSS2	acyl-CoA synthetase short-chain family member 2	DAVID	protein_coding	535	352	443.5	745	654	699.5	219	257	238	425	358	391.5
ENSMGAG00000000790	282828	9.43117e+17	9.43252e+17	+;+;+	378	MAPK14	Mitogen-activated protein kinase (EC 2.7.11.24)	uniprot	protein_coding	370	215	292.5	344	330	337	145	212	178.5	238	155	196.5
ENSMGAG00000000791	2.42424e+35	6.74324e+107	6.7507e+107	+;+;+;+;+;+;+;+;+;+;+;+;+;+;+;+;+;+	2090	EBF2	early B-cell factor 2	DAVID	protein_coding	1	0	0.5	1	0	0.5	1	0	0.5	0	0	0
ENSMGAG00000000792	27272727	9.17059e+23	9.17397e+23	-;-;-;-	1404	SYT11	synaptotagmin 11 [Source:HGNC Symbol;Acc:HGNC:19239]	ensembl	protein_coding	1498	1147	1322.5	2058	1986	2022	1148	1524	1336	1285	1128	1206.5
ENSMGAG00000000793	2.62626e+43	2.9896e+131	2.9962e+131	-;-;-;-;-;-;-;-;-;-;-;-;-;-;-;-;-;-;-;-;-;-	3585	ENSMGAG00000000793	pseudogene	ensembl	pseudogene	0	0	0	0	0	0	1	0	0.5	0	0	0
ENSMGAG00000000794	25252525	1.70245e+27	1.7027e+27	-;-;-;-	637	FABP3	fatty acid-binding protein, heart	ensembl	protein_coding	6	5	5.5	4	4	4	7	4	5.5	10	8	9
ENSMGAG00000000795	2.92929e+29	3.36824e+89	3.36829e+89	+;+;+;+;+;+;+;+;+;+;+;+;+;+;+	2775	MEIOC	meiosis specific with coiled-coil domain [Source:HGNC Symbol;Acc:HGNC:26670]	ensembl	protein_coding	0	0	0	0	0	0	0	0	0	0	0	0
ENSMGAG00000000797	2.82828e+23	9.48854e+71	9.48972e+71	+;+;+;+;+;+;+;+;+;+;+;+	1098	mapk13	mitogen-activated protein kinase 13	ensembl	protein_coding	278	290	284	292	300	296	395	460	427.5	303	249	276
ENSMGAG00000000798	17;17;17;17;17;17;17;17;17;17;17;17;17;17;17;17;17;17;17;17;17;17;17;17;17;17;17;17;17;17;17;17;17;17;17;17;17;17;17;17;17;17;17;17;17;17;17;17;17;17;17;17;17;17;17;17;17;17;17;17;17;17;17;17;17;17;17;17;17;17;17;17;17;17;17;17;17;17;17;17;17;17;17;17;17;17;17;17;17;17;17;17;17;17;17;17;17;17;17;17;17;17;17;17;17;17;17;17;17;17;17;17;17;17;17;17;17;17;17;17;17;17;17;17;17;17;17;17;17;17;17;17;17;…	74683;74683;74683;74683;74683;75794;75794;75794;75794;75794;78986;78986;78986;79689;79689;79689;79689;79689;80357;80357;80357;80357;80950;80950;80950;80950;80950;81381;81381;81381;81381;81381;82453;82453;82453;82453;82453;82709;82709;82709;82709;82709;83214;83214;83214;83214;83214;83734;83734;83734;83734;83734;83991;83991;83991;83991;83991;84583;84583;84583;84583;84583;85329;85329;85329;85329;853…	74798;74798;74798;74798;74798;75869;75869;75869;75869;75869;79006;79006;79006;79910;79910;79910;79910;79910;80527;80527;80527;80527;81060;81060;81060;81060;81060;81512;81512;81512;81512;81512;82602;82602;82602;82602;82602;82876;82876;82876;82876;82876;83321;83321;83321;83321;83321;83898;83898;83898;83898;83898;84148;84148;84148;84148;84148;84775;84775;84775;84775;84775;85512;85512;85512;85512;855…	-;-;-;-;-;-;-;-;-;-;-;-;-;-;-;-;-;-;-;-;-;-;-;-;-;-;-;-;-;-;-;-;-;-;-;-;-;-;-;-;-;-;-;-;-;-;-;-;-;-;-;-;-;-;-;-;-;-;-;-;-;-;-;-;-;-;-;-;-;-;-;-;-;-;-;-;-;-;-;-;-;-;-;-;-;-;-;-;-;-;-;-;-;-;-;-;-;-;-;-;-;-;-;-;-;-;-;-;-;-;-;-;-;-;-;-;-;-;-;-;-;-;-;-;-;-;-;-;-;-;-;-;-;-;-;-;-;-;-;-;-;-;-;-;-;-;-;-;-;-;-;-;-;-;-;-;-;-;-	5040	CLTCL1	clathrin heavy chain 1	ensembl	protein_coding	1722	1141	1431.5	2072	1991	2031.5	928	1085	1006.5	1051	885	968
ENSMGAG00000000799	2.52525e+39	1.62528e+139	1.62535e+139	+;+;+;+;+;+;+;+;+;+;+;+;+;+;+;+;+;+;+;+	1908	SERINC2	serine incorporator 2 [Source:HGNC Symbol;Acc:HGNC:23231]	ensembl	protein_coding	45	49	47	23	22	22.5	44	51	47.5	31	19	25
ENSMGAG00000000800	99999999999	2.82239e+76	2.8224e+76	+;+;+;+;+;+;+;+;+;+;+	958	LOC100549678	adrenodoxin-like	DAVID	protein_coding	22	24	23	25	34	29.5	46	40	43	20	24	22
ENSMGAG00000000801	1.31313e+31	1.21706e+127	1.21707e+127	-;-;-;-;-;-;-;-;-;-;-;-;-;-;-;-	1404	SLC38A8	solute carrier family 38 member 8	DAVID	protein_coding	9	9	9	15	10	12.5	13	18	15.5	4	10	7
ENSMGAG00000000803	272727272727272727272727272727272727272727272727272727272727272727272727272727272727272727272727272727272727272727272727272727272727272727272727272727272727272727272727272727272727272727272727272727272727272727272727272727272727272727272727272727272727272727272727272727272727272727272727272727	928231;928285;928327;928327;928327;928601;929050;929050;929050;929050;929050;929052;929374;929374;929374;929374;929374;929374;929765;930185;930343;930343;930343;930343;930356;930412;930737;930737;930737;930737;930737;930737;931942;931942;931942;931942;931942;931942;932742;932742;932742;932742;932742;932742;933127;933127;933127;933127;933127;933127;933768;933768;933768;933768;933768;933768;934087;…	928390;928468;928414;928414;928354;928726;929246;929246;929246;929246;929246;929246;929448;929448;929448;929448;929461;929448;929815;930235;930507;930507;930507;930507;930507;930507;930841;930841;930841;930841;930841;930841;932112;932112;932112;932112;932112;932112;932934;932934;932934;932934;932934;932934;933228;933228;933228;933228;933228;933228;933808;933808;933808;933808;933808;933808;934190;…	+;+;+;+;+;+;+;+;+;+;+;+;+;+;+;+;+;+;+;+;+;+;+;+;+;+;+;+;+;+;+;+;+;+;+;+;+;+;+;+;+;+;+;+;+;+;+;+;+;+;+;+;+;+;+;+;+;+;+;+;+;+;+;+;+;+;+;+;+;+;+;+;+;+;+;+;+;+;+;+;+;+;+;+;+;+;+;+;+;+;+;+;+;+;+;+;+;+;+;+;+;+;+;+;+;+;+;+;+;+;+;+;+;+;+;+;+;+;+;+;+;+;+;+;+;+;+;+;+;+;+;+;+;+;+;+;+;+;+;+;+;+;+;+;+;+;+	6752	GON4L	gon-4 like	DAVID	protein_coding	686	464	575	1122	1091	1106.5	470	553	511.5	605	481	543
ENSMGAG00000000805	1.31313e+43	1.21753e+175	1.21761e+175	-;-;-;-;-;-;-;-;-;-;-;-;-;-;-;-;-;-;-;-;-;-	4117	MBTPS1	membrane bound transcription factor peptidase, site 1 [Source:HGNC Symbol;Acc:HGNC:15456]	ensembl	protein_coding	2082	1659	1870.5	4204	3682	3943	1649	1964	1806.5	2817	2337	2577
ENSMGAG00000000806	1e+29	2.80352e+202	2.80531e+202	-;-;-;-;-;-;-;-;-;-;-;-;-;-;-;-;-;-;-;-;-;-;-;-;-;-;-;-;-	3531	LOC100549832	rho GTPase-activating protein 20-like	DAVID	protein_coding	253	101	177	442	380	411	115	115	115	222	133	177.5
ENSMGAG00000000807	1.61616e+77	13415296;13415296;13416034;13416034;13416736;13416736;13417670;13417670;13419594;13419594;13422144;13422144;13422659;13422659;13423486;13423486;13424413;13424413;13424563;13424563;13424804;13424804;13426521;13426521;13427691;13427691;13428963;13428963;13429790;13429790;13431004;13431004;13431792;13431792;13432422;13432422;13433191;13433370;13434454	13415374;13415374;13416096;13416096;13416816;13416816;13417816;13417816;13419783;13419783;13422212;13422212;13422737;13422737;13423570;13423570;13424461;13424461;13424664;13424664;13424929;13424929;13426571;13426571;13427754;13427754;13429051;13429051;13429895;13429895;13431175;13431175;13431910;13431910;13432948;13432543;13433283;13433466;13434653	+;+;+;+;+;+;+;+;+;+;+;+;+;+;+;+;+;+;+;+;+;+;+;+;+;+;+;+;+;+;+;+;+;+;+;+;+;+;+	2588	PDXDC1	pyridoxal dependent decarboxylase domain containing 1	ensembl	protein_coding	443	313	378	548	552	550	218	245	231.5	274	244	259
ENSMGAG00000000808	3.0303e+69	5.39065e+209	5.39678e+209	-;-;-;-;-;-;-;-;-;-;-;-;-;-;-;-;-;-;-;-;-;-;-;-;-;-;-;-;-;-;-;-;-;-;-	2890	LMNB2	lamin B2	DAVID	protein_coding	1991	741	1366	4145	3877	4011	706	847	776.5	1170	779	974.5
ENSMGAG00000000809	1e+34	2.76026e+237	2.76027e+237	-;-;-;-;-;-;-;-;-;-;-;-;-;-;-;-;-;-;-;-;-;-;-;-;-;-;-;-;-;-;-;-;-;-	3076	ENSMGAG00000000809	Ig-like domain-containing protein	ensembl	protein_coding	0	0	0	4	2	3	0	1	0.5	1	0	0.5
ENSMGAG00000000810	2626262626	3.14585e+29	3.15071e+29	+;+;+;+;+	2023	MSANTD2	Myb/SANT DNA binding domain containing 2 [Source:HGNC Symbol;Acc:HGNC:26266]	ensembl	protein_coding	251	169	210	227	165	196	231	252	241.5	200	139	169.5
ENSMGAG00000000811	386613	5418932581	15420272704	+;+;+	360	RPL36	ribosomal protein L36	ensembl	protein_coding	5738	8540	7139	5840	5222	5531	8025	10668	9346.5	8077	8893	8485
ENSMGAG00000000813	252525252525	4.88473e+35	4.88851e+35	-;-;-;-;-;-	1283	GPATCH3	G-patch domain containing 3 [Source:HGNC Symbol;Acc:HGNC:25720]	ensembl	protein_coding	245	219	232	155	152	153.5	261	312	286.5	203	190	196.5
ENSMGAG00000000814	1e+75	2728023;2728023;2728023;2728023;2728023;2728023;2729863;2730342;2730342;2730342;2730342;2730342;2730611;2730611;2730611;2730611;2730611;2730611;2731771;2731771;2731771;2731771;2731771;2732234;2732234;2732234;2732234;2732234;2732234;2732605;2732605;2732605;2732605;2732605;2732605;2734205;2734205;2734205;2734205;2734205;2734205;2734641;2734641;2734641;2734641;2734641;2734641;2735189;2735189;2735189…	2728453;2730032;2730032;2730032;2730032;2730032;2730032;2730383;2730383;2730383;2730383;2730383;2730677;2730677;2730677;2730677;2730677;2730677;2731836;2731836;2731836;2731836;2731836;2732339;2732339;2732339;2732339;2732339;2732339;2732850;2732850;2732850;2732850;2732850;2732850;2734338;2734338;2734338;2734338;2734338;2734338;2734722;2734722;2734722;2734722;2734722;2734722;2735250;2735250;2735250…	-;-;-;-;-;-;-;-;-;-;-;-;-;-;-;-;-;-;-;-;-;-;-;-;-;-;-;-;-;-;-;-;-;-;-;-;-;-;-;-;-;-;-;-;-;-;-;-;-;-;-;-;-;-;-;-;-;-;-;-;-;-;-;-;-;-;-;-;-;-;-;-;-;-;-	3344	LOC100550291	heat shock factor protein 3	DAVID	protein_coding	724	585	654.5	750	695	722.5	462	514	488	554	455	504.5
ENSMGAG00000000815	386613	4.20151e+76	4.57553e+76	-;-;-;-;-;-;-;-;-;-;-;-;-;-;-;-;-	2637	LONP1	lon peptidase 1, mitochondrial	ensembl	protein_coding	1807	1719	1763	2257	2114	2185.5	1479	1823	1651	2230	2240	2235
ENSMGAG00000000816	29292929292929	1.93115e+48	1.93116e+48	+;+;+;+;+;+;+	906	ENSMGAG00000000816	1-acyl-sn-glycerol-3-phosphate acyltransferase (EC 2.3.1.51)	ensembl	protein_coding	0	0	0	0	0	0	0	0	0	0	0	0
ENSMGAG00000000818	26262626	3.40813e+23	3.40944e+23	+;+;+;+	864	ESAM	endothelial cell adhesion molecule [Source:HGNC Symbol;Acc:HGNC:17474]	ensembl	protein_coding	130	135	132.5	54	34	44	380	417	398.5	78	81	79.5
ENSMGAG00000000819	222222222222	5.1097e+35	5.11106e+35	+;+;+;+;+;+	1388	C22H20orf24	chromosome 22 open reading frame, human C20orf24	DAVID	protein_coding	1587	1663	1625	1440	1239	1339.5	1382	1939	1660.5	1564	1568	1566
ENSMGAG00000000821	2.42424e+25	5.62062e+77	5.62225e+77	-;-;-;-;-;-;-;-;-;-;-;-;-	2245	CDCA2	cell division cycle associated 2	ensembl	protein_coding	318	189	253.5	733	723	728	117	189	153	196	169	182.5
ENSMGAG00000000822	1e+79	2677719;2677719;2677719;2677719;2679994;2679994;2679994;2679994;2680939;2680939;2680939;2680939;2681716;2681716;2681716;2681716;2682301;2682301;2682301;2682301;2683126;2683126;2683126;2683126;2684109;2684109;2684109;2684109;2685393;2685393;2685393;2685393;2686067;2686067;2686067;2686067;2687924;2687924;2687924;2687924;2688384;2688384;2688384;2688384;2689368;2689368;2689368;2689368;2689843;2689843…	2677915;2677915;2677915;2677915;2680238;2680238;2680238;2680238;2681151;2681151;2681151;2681151;2681895;2681895;2681895;2681895;2682555;2682555;2682555;2682555;2683294;2683294;2683294;2683294;2684248;2684248;2684248;2684248;2685524;2685524;2685524;2685524;2686278;2686278;2686278;2686278;2688074;2688074;2688074;2688074;2688596;2688596;2688596;2688596;2689578;2689578;2689578;2689578;2689982;2689982…	+;+;+;+;+;+;+;+;+;+;+;+;+;+;+;+;+;+;+;+;+;+;+;+;+;+;+;+;+;+;+;+;+;+;+;+;+;+;+;+;+;+;+;+;+;+;+;+;+;+;+;+;+;+;+;+;+;+;+;+;+;+;+;+;+;+;+;+;+;+;+;+;+;+;+;+;+;+;+	4606	HEPH	hephaestin	ensembl	protein_coding	1097	814	955.5	616	475	545.5	458	536	497	500	467	483.5
ENSMGAG00000000823	2626	345450345965	345656346297	-;-	540	NRGN	neurogranin [Source:HGNC Symbol;Acc:HGNC:8000]	ensembl	protein_coding	0	0	0	0	1	0.5	0	0	0	0	0	0
ENSMGAG00000000824	1.91919e+17	1.71349e+53	1.7145e+53	-;-;-;-;-;-;-;-;-	1416	LOC100543691	dual specificity testis-specific protein kinase 1-like	DAVID	protein_coding	0	0	0	1	2	1.5	6	1	3.5	6	3	4.5
ENSMGAG00000000825	2.52525e+21	4.76139e+65	4.76804e+65	-;-;-;-;-;-;-;-;-;-;-	2256	KDF1	keratinocyte differentiation factor 1 [Source:HGNC Symbol;Acc:HGNC:26624]	ensembl	protein_coding	0	0	0	0	0	0	0	0	0	0	0	0
ENSMGAG00000000826	2.62626e+31	3.51943e+95	3.52423e+95	-;-;-;-;-;-;-;-;-;-;-;-;-;-;-;-	2581	PANX3	pannexin 3 [Source:HGNC Symbol;Acc:HGNC:20573]	ensembl	protein_coding	49	38	43.5	69	84	76.5	77	97	87	81	70	75.5
ENSMGAG00000000827	2.22222e+41	1.03052e+125	1.03186e+125	-;-;-;-;-;-;-;-;-;-;-;-;-;-;-;-;-;-;-;-;-	2566	L3MBTL1	L3MBTL histone methyl-lysine binding protein 1	ensembl	protein_coding	33	5	19	50	41	45.5	21	21	21	10	8	9
ENSMGAG00000000828	14141414	2.73696e+23	2.73818e+23	-;-;-;-	431	SPCS1	signal peptidase complex subunit 1 [Source:HGNC Symbol;Acc:HGNC:23401]	ensembl	protein_coding	1858	2435	2146.5	1654	1532	1593	2303	3160	2731.5	2276	2440	2358
ENSMGAG00000000829	2.82828e+49	9.01587e+149	9.03055e+149	+;+;+;+;+;+;+;+;+;+;+;+;+;+;+;+;+;+;+;+;+;+;+;+;+	5720	BRPF3	bromodomain and PHD finger containing 3 [Source:HGNC Symbol;Acc:HGNC:14256]	ensembl	protein_coding	382	317	349.5	497	494	495.5	343	373	358	338	343	340.5
ENSMGAG00000000830	1.61616e+37	1.3403e+151	1.3403e+151	-;-;-;-;-;-;-;-;-;-;-;-;-;-;-;-;-;-;-	871	NTAN1	N-terminal asparagine amidase	DAVID	protein_coding	354	371	362.5	391	347	369	357	557	457	323	318	320.5
ENSMGAG00000000831	2.42424e+47	5.70802e+143	5.70849e+143	+;+;+;+;+;+;+;+;+;+;+;+;+;+;+;+;+;+;+;+;+;+;+;+	2121	KCTD9	potassium channel tetramerization domain containing 9	ensembl	protein_coding	669	605	637	787	765	776	414	520	467	512	428	470
ENSMGAG00000000832	3.0303e+19	7.28498e+59	7.28747e+59	-;-;-;-;-;-;-;-;-;-	852	ENSMGAG00000000832	Uncharacterized protein	ensembl	protein_coding	857	490	673.5	1020	988	1004	434	510	472	720	585	652.5
ENSMGAG00000000833	191919191919	3.98127e+35	3.98293e+35	-;-;-;-;-;-	720	C8G	complement C8 gamma chain [Source:HGNC Symbol;Acc:HGNC:1354]	ensembl	protein_coding	25	43	34	29	26	27.5	51	60	55.5	22	23	22.5
ENSMGAG00000000834	14141414141414	2.7571e+41	2.76779e+41	+;+;+;+;+;+;+	1858	GLT8D1	glycosyltransferase 8 domain containing 1 [Source:HGNC Symbol;Acc:HGNC:24870]	ensembl	protein_coding	652	582	617	1329	1179	1254	635	833	734	1090	990	1040
ENSMGAG00000000835	1.11111e+29	8.56359e+83	8.56419e+83	+;+;+;+;+;+;+;+;+;+;+;+;+;+;+	1386	ENSMGAG00000000835	Uncharacterized protein	ensembl	protein_coding	81	58	69.5	149	135	142	57	75	66	89	74	81.5
ENSMGAG00000000836	2.52525e+33	4.62322e+101	4.62654e+101	+;+;+;+;+;+;+;+;+;+;+;+;+;+;+;+;+	2883	NUDC	nuclear distribution C, dynein complex regulator	DAVID	protein_coding	5743	5454	5598.5	4966	4211	4588.5	4702	5856	5279	4799	4521	4660
ENSMGAG00000000837	3.0303e+17	7.08805e+53	7.11105e+53	-;-;-;-;-;-;-;-;-	4856	MARCHF2	membrane associated ring-CH-type finger 2 [Source:HGNC Symbol;Acc:HGNC:28038]	ensembl	protein_coding	451	358	404.5	355	372	363.5	381	469	425	337	294	315.5
ENSMGAG00000000838	1.61616e+33	1.3381e+135	1.33813e+135	-;-;-;-;-;-;-;-;-;-;-;-;-;-;-;-;-	2025	RRN3	RRN3 homolog, RNA polymerase I transcription factor	ensembl	protein_coding	634	630	632	547	481	514	537	664	600.5	491	507	499
ENSMGAG00000000839	171717171717	1.30044e+35	1.30201e+35	-;-;-;-;-;-	696	SNAP29	synaptosome associated protein 29	DAVID	protein_coding	208	110	159	307	291	299	91	103	97	121	77	99
ENSMGAG00000000840	26262626262626	3.56591e+41	3.57119e+41	-;-;-;-;-;-;-	1213	RPUSD4	RNA pseudouridine synthase D4	uniprot	protein_coding	174	222	198	149	145	147	207	257	232	190	142	166
ENSMGAG00000000841	29292929292929292929292929292929292929292929292929292929292929292929292929292929292929292929292929292929292929292929292929292929292929292929292929292929292929292929292929292929292929292929292929292929292929292929292929292929292929292929292929292929292929292929292929292929292929	1940483;1940483;1940483;1940483;1940978;1940978;1940978;1940978;1941144;1941144;1941144;1941322;1941322;1941322;1941322;1941589;1941589;1941589;1941589;1942435;1942435;1942435;1942542;1942542;1942542;1942542;1942806;1942806;1942806;1942806;1942966;1942966;1942966;1942966;1943170;1943170;1943170;1943170;1943481;1943481;1943481;1943481;1943677;1943677;1943677;1943677;1943947;1943947;1943947;1943947…	1940556;1940556;1940556;1940556;1941167;1941080;1941080;1941080;1941167;1941167;1941167;1941481;1941481;1941481;1941481;1941641;1941641;1941641;1941641;1942455;1942455;1942455;1942695;1942695;1942695;1942695;1942890;1942890;1942890;1942890;1943089;1943089;1943089;1943089;1943284;1943284;1943284;1943284;1943590;1943590;1943590;1943590;1943829;1943829;1943829;1943829;1944174;1944174;1944174;1944174…	+;+;+;+;+;+;+;+;+;+;+;+;+;+;+;+;+;+;+;+;+;+;+;+;+;+;+;+;+;+;+;+;+;+;+;+;+;+;+;+;+;+;+;+;+;+;+;+;+;+;+;+;+;+;+;+;+;+;+;+;+;+;+;+;+;+;+;+;+;+;+;+;+;+;+;+;+;+;+;+;+;+;+;+;+;+;+;+;+;+;+;+;+;+;+;+;+;+;+;+;+;+;+;+;+;+;+;+;+;+;+;+;+;+;+;+;+;+;+;+;+;+;+;+;+;+;+;+;+;+;+;+;+;+;+;+;+;+;+	4997	LOC100539535	alpha-2-macroglobulin-like protein 1	DAVID	protein_coding	0	0	0	0	0	0	0	0	0	0	0	0
ENSMGAG00000000842	1.11111e+71	5.26268e+215	5.26325e+215	+;+;+;+;+;+;+;+;+;+;+;+;+;+;+;+;+;+;+;+;+;+;+;+;+;+;+;+;+;+;+;+;+;+;+;+	2028	GPC1	glypican 1	DAVID	protein_coding	1237	685	961	3768	3393	3580.5	829	902	865.5	1753	1305	1529
ENSMGAG00000000843	1.51515e+17	1.11957e+53	1.12431e+53	-;-;-;-;-;-;-;-;-	942	ZMAT2	zinc finger matrin-type 2	DAVID	protein_coding	2128	2647	2387.5	2231	2029	2130	2282	2830	2556	2183	2400	2291.5
ENSMGAG00000000844	1.71717e+107	136370;137741;138509;139009;139407;140140;141728;142239;143267;143654;144560;145434;147261;147988;148553;149285;149704;153683;166080;166612;167688;168827;169160;169329;169855;170526;170830;171924;173089;174719;175115;175922;176341;176989;177788;178010;178493;178713;179668;180505;181167;181909;182298;184440;185416;185599;186242;186976;187575;188025;188770;189854;190785;191075	136486;137834;138597;139081;139666;140206;141876;142304;143363;143845;144660;145563;147390;148083;148736;149388;149872;153733;166188;166748;167821;168909;169230;169453;169936;170609;170919;172043;173181;174875;175242;176080;176492;177096;177915;178129;178572;178906;179758;180672;181220;182029;182427;184510;185488;185669;186351;187080;187700;188145;188929;189943;190868;191349	+;+;+;+;+;+;+;+;+;+;+;+;+;+;+;+;+;+;+;+;+;+;+;+;+;+;+;+;+;+;+;+;+;+;+;+;+;+;+;+;+;+;+;+;+;+;+;+;+;+;+;+;+;+	6373	PI4KA	phosphatidylinositol 4-kinase alpha	ensembl	protein_coding	1151	772	961.5	2211	1970	2090.5	788	1014	901	1254	946	1100
ENSMGAG00000000845	1919191919191919	4.0215e+47	4.02238e+47	+;+;+;+;+;+;+;+	2021	FBXW5	F-box and WD repeat domain containing 5 [Source:HGNC Symbol;Acc:HGNC:13613]	ensembl	protein_coding	931	511	721	623	521	572	410	407	408.5	423	328	375.5
ENSMGAG00000000846	30303030	7.03817e+23	7.03871e+23	+;+;+;+	729	LOC104914643	thaicobrin-like	DAVID	protein_coding	6	6	6	4	1	2.5	7	8	7.5	5	2	3.5
ENSMGAG00000000847	1.51515e+137	88620;88620;88620;88620;88620;89630;89630;89630;89630;89630;89949;89949;89949;89949;89949;90593;90593;90593;90593;92471;92471;92471;92471;95021;95021;95021;95021;95967;95967;95967;95967;96265;96265;96265;96493;96493;97723;98579;99270;99522;100111;100930;100930;101173;101173;101477;101477;101897;101897;102195;102195;102195;102423;102423;102423;102423;102423;102975;102975;102975;102975;102975;10334…	88713;88713;88713;88713;88713;89749;89749;89749;89749;89749;90044;90044;90044;90044;90044;90718;90718;90718;90718;92578;92578;92578;92578;95119;95119;95119;95119;96060;96060;96060;96060;96392;96392;96392;96735;96669;97839;98725;99726;99726;100206;101051;101055;101280;101280;101575;101575;101990;101990;102322;102322;102322;102665;102665;102665;102665;102665;103091;103091;103091;103091;103091;10349…	+;+;+;+;+;+;+;+;+;+;+;+;+;+;+;+;+;+;+;+;+;+;+;+;+;+;+;+;+;+;+;+;+;+;+;+;+;+;+;+;+;+;+;+;+;+;+;+;+;+;+;+;+;+;+;+;+;+;+;+;+;+;+;+;+;+;+;+;+	3807	LOC100547230	histidine--tRNA ligase, cytoplasmic-like	DAVID	protein_coding	1902	1957	1929.5	1363	1381	1372	1875	2318	2096.5	2074	1847	1960.5
ENSMGAG00000000848	1.41414e+41	2.81985e+125	2.82073e+125	-;-;-;-;-;-;-;-;-;-;-;-;-;-;-;-;-;-;-;-;-	2388	GNL3	G protein nucleolar 3 [Source:HGNC Symbol;Acc:HGNC:29931]	ensembl	protein_coding	4287	3880	4083.5	2605	2385	2495	3164	3940	3552	2544	2268	2406
ENSMGAG00000000849	12	14230	15198	+	969	LOC100550096	olfactory receptor 6B1-like	DAVID	protein_coding	0	0	0	0	0	0	0	0	0	0	0	0
ENSMGAG00000000850	3.0303e+21	6.9679e+65	6.9731e+65	-;-;-;-;-;-;-;-;-;-;-	1560	LOC100539172	butyrophilin subfamily 1 member A1-like	DAVID	protein_coding	142	62	102	196	206	201	123	133	128	114	101	107.5
ENSMGAG00000000851	26262626	3.60294e+23	3.60502e+23	-;-;-;-	1398	PUS3	pseudouridine synthase 3 [Source:HGNC Symbol;Acc:HGNC:25461]	ensembl	protein_coding	261	284	272.5	215	211	213	308	366	337	337	311	324
ENSMGAG00000000852	303030303030	6.82667e+35	6.83356e+35	-;-;-;-;-;-	3514	KLHL33	kelch like family member 33	ensembl	protein_coding	895	1286	1090.5	1136	900	1018	1044	1369	1206.5	1392	1625	1508.5
ENSMGAG00000000854	26	364689	365528	+	840	HYLS1	HYLS1 centriolar and ciliogenesis associated [Source:HGNC Symbol;Acc:HGNC:26558]	ensembl	protein_coding	232	276	254	363	292	327.5	228	276	252	306	316	311
ENSMGAG00000000855	2222222222	4.29032e+29	4.29982e+29	+;+;+;+;+	1587	DLGAP4	DLG associated protein 4	uniprot	protein_coding	1	1	1	1	0	0.5	0	1	0.5	0	0	0
ENSMGAG00000000857	2.62626e+25	3.75406e+77	3.75554e+77	-;-;-;-;-;-;-;-;-;-;-;-;-	1641	CDON	Cell adhesion associated, oncogene regulated	uniprot	protein_coding	773	550	661.5	389	355	372	1078	1140	1109	420	316	368
ENSMGAG00000000858	1212121212	6.59907e+24	6.65757e+24	-;-;-;-;-	1569	SHF	Src homology 2 domain containing F	uniprot	protein_coding	385	373	379	490	401	445.5	409	541	475	279	308	293.5
ENSMGAG00000000859	1.91919e+37	4.15572e+113	4.1579e+113	-;-;-;-;-;-;-;-;-;-;-;-;-;-;-;-;-;-;-	2040	TRAF2	TNF receptor associated factor 2 [Source:HGNC Symbol;Acc:HGNC:12032]	ensembl	protein_coding	256	219	237.5	272	279	275.5	165	227	196	203	173	188
ENSMGAG00000000861	242424	5.80856e+17	5.80895e+17	+;+;+	362	GNRH1	gonadotropin releasing hormone 1 [Source:HGNC Symbol;Acc:HGNC:4419]	ensembl	protein_coding	4	5	4.5	3	0	1.5	2	9	5.5	0	0	0
ENSMGAG00000000862	1.31313e+53	1.21246e+215	1.21252e+215	+;+;+;+;+;+;+;+;+;+;+;+;+;+;+;+;+;+;+;+;+;+;+;+;+;+;+	2647	NECAB2	N-terminal EF-hand calcium binding protein 2	uniprot	protein_coding	46	51	48.5	29	12	20.5	34	44	39	26	26	26
ENSMGAG00000000863	1616161616161616	1.33714e+63	1.33716e+63	-;-;-;-;-;-;-;-	1107	RSL1D1	ribosomal L1 domain containing 1	DAVID	protein_coding	1808	1758	1783	1221	1081	1151	1227	1636	1431.5	1257	1049	1153
ENSMGAG00000000864	1e+17	2.63183e+118	2.6319e+118	+;+;+;+;+;+;+;+;+;+;+;+;+;+;+;+;+	2509	LOC100550755	probable G-protein coupled receptor 83	DAVID	protein_coding	11	13	12	35	22	28.5	35	39	37	33	38	35.5
ENSMGAG00000000865	1111111111	6.85426e+29	6.85525e+29	-;-;-;-;-	675	ENSMGAG00000000865	Claudin	ensembl	protein_coding	1	0	0.5	4	1	2.5	0	0	0	1	2	1.5
ENSMGAG00000000866	24;24;24;24;24;24;24;24;24;24;24;24;24;24;24;24;24;24;24;24;24;24;24;24;24;24;24;24;24;24;24;24;24;24;24;24;24;24;24;24;24;24;24;24;24;24;24;24;24;24;24;24;24;24;24;24;24;24;24;24;24;24;24;24;24;24;24;24;24;24;24;24;24;24;24;24;24;24;24;24;24;24;24;24;24;24;24;24;24;24;24;24;24;24;24;24;24;24;24;24;24;24;24;24;24;24;24;24;24;24;24;24;24;24;24;24;24;24;24;24;24;24;24;24;24;24;24;24;24;24;24;24;24;…	518538;518759;518759;518759;518759;518805;518805;518835;518922;518940;518940;519543;519543;519543;519543;519563;519563;519563;519563;520318;520318;520318;520318;520318;520318;520318;520318;520520;520520;520520;520520;520520;520520;520520;520520;521213;521213;521213;521213;521213;521213;521213;521213;521999;521999;521999;521999;521999;521999;521999;521999;523283;523490;523490;523490;523490;523524;…	518786;518804;518804;518804;518804;518909;518909;518909;519359;519359;519359;519706;519706;519706;519706;519706;519706;519706;519706;520408;520408;520408;520408;520408;520408;520408;520408;520560;520560;520560;520560;520560;520560;520560;520560;521369;521369;521369;521369;521369;521369;521369;521369;522084;522084;522084;522103;522103;522103;522103;522084;523644;523644;523644;523644;523644;523644;…	-;-;-;-;-;-;-;-;-;-;-;-;-;-;-;-;-;-;-;-;-;-;-;-;-;-;-;-;-;-;-;-;-;-;-;-;-;-;-;-;-;-;-;-;-;-;-;-;-;-;-;-;-;-;-;-;-;-;-;-;-;-;-;-;-;-;-;-;-;-;-;-;-;-;-;-;-;-;-;-;-;-;-;-;-;-;-;-;-;-;-;-;-;-;-;-;-;-;-;-;-;-;-;-;-;-;-;-;-;-;-;-;-;-;-;-;-;-;-;-;-;-;-;-;-;-;-;-;-;-;-;-;-;-;-;-;-;-;-;-;-;-;-;-;-;-;-;-;-;-;-;-;-;-;-;-;-;-;-;-;-;-;-;-;-;-;-;-;-;-;-;-;-;-;-;-;-;-;-;-;-;-;-;-;-;-;-;-;-;-;-;-;-;-;-;-;-;-;-;-…	5579	DOCK5	dedicator of cytokinesis 5	DAVID	protein_coding	27	15	21	19	18	18.5	6	5	5.5	5	1	3
ENSMGAG00000000867	2525	484779485503	485059486010	-;-	789	NR0B2	nuclear receptor subfamily 0 group B member 2 [Source:HGNC Symbol;Acc:HGNC:7961]	ensembl	protein_coding	1	1	1	2	0	1	0	0	0	1	0	0.5
ENSMGAG00000000868	2525252525	5.0723e+29	5.07826e+29	-;-;-;-;-	1749	GPN2	GPN-loop GTPase 2 [Source:HGNC Symbol;Acc:HGNC:25513]	ensembl	protein_coding	521	547	534	416	377	396.5	510	665	587.5	598	554	576
ENSMGAG00000000869	1.21212e+141	86801;86801;86801;86801;87291;87291;87291;87291;88307;88307;88307;88307;88508;88508;88508;88508;88715;88715;88715;88715;89054;89054;89054;89054;89352;89352;89352;89352;90117;90117;90117;90117;90590;90590;90590;90590;90939;90939;90939;90939;91324;91324;91324;91324;91530;91530;91530;92424;92424;92424;92424;92697;92697;92697;92697;92990;93628;93628;93628;93628;94060;94060;94060;94060;94540;94540;945…	86849;86849;86849;86849;87413;87413;87413;87413;88434;88434;88434;88434;88602;88602;88602;88602;88806;88806;88806;88806;89243;89243;89243;89243;89493;89493;89493;89493;90230;90230;90230;90230;90667;90667;90667;90667;91019;91019;91019;91019;91404;91404;91404;91404;91655;91655;91655;92554;92554;92554;92554;92865;92865;92865;92865;93187;93709;93709;93709;93709;94158;94158;94158;94158;94651;94651;946…	+;+;+;+;+;+;+;+;+;+;+;+;+;+;+;+;+;+;+;+;+;+;+;+;+;+;+;+;+;+;+;+;+;+;+;+;+;+;+;+;+;+;+;+;+;+;+;+;+;+;+;+;+;+;+;+;+;+;+;+;+;+;+;+;+;+;+;+;+;+;+	2208	SLC28A2	sodium/nucleoside cotransporter 1	ensembl	protein_coding	8	7	7.5	6	2	4	22	9	15.5	4	3	3.5
ENSMGAG00000000870	2.72727e+17	9.47605e+53	9.4783e+53	-;-;-;-;-;-;-;-;-	1260	MSTO1	misato 1, mitochondrial distribution and morphology regulator	DAVID	protein_coding	613	600	606.5	652	605	628.5	562	755	658.5	639	592	615.5
ENSMGAG00000000871	13131313	1.21193e+31	1.21194e+31	-;-;-;-	1010	HSDL1	hydroxysteroid dehydrogenase like 1 [Source:HGNC Symbol;Acc:HGNC:16475]	ensembl	protein_coding	460	465	462.5	761	623	692	275	373	324	455	450	452.5
ENSMGAG00000000872	11111111111111	7.0602e+41	7.06615e+41	+;+;+;+;+;+;+	1421	PARL	presenilin associated rhomboid like	ensembl	protein_coding	1882	2310	2096	1095	996	1045.5	1807	2498	2152.5	1387	1472	1429.5
ENSMGAG00000000873	999999999	2.65091e+62	2.65126e+62	-;-;-;-;-;-;-;-;-	1638	EDA2R	ectodysplasin A2 receptor	DAVID	protein_coding	278	80	179	203	180	191.5	168	130	149	91	75	83
ENSMGAG00000000875	2.82828e+47	9.21824e+143	9.22443e+143	-;-;-;-;-;-;-;-;-;-;-;-;-;-;-;-;-;-;-;-;-;-;-;-	2139	TBC1D22B	TBC1 domain family member 22B	DAVID	protein_coding	1024	717	870.5	621	592	606.5	718	848	783	647	592	619.5
ENSMGAG00000000877	3.0303e+151	633684;641645;642616;642649;642649;642653;645638;645638;650508;650508;653927;653927;653927;653927;653927;654043;654043;654043;654043;654043;659746;659746;660967;660967;660967;660967;660967;662398;662398;663629;663629;663629;663629;663629;665739;665739;665739;665739;665739;666449;666449;666449;666449;666449;668505;668505;668505;668505;668505;669410;669410;669410;669410;669410;670058;670058;670058;…	633684;642708;642708;642708;642708;642708;645718;645718;650708;650708;653963;653963;653963;653963;653963;654129;654129;654129;654129;654129;659817;659817;661032;661032;661032;661032;661032;662490;662490;663732;663732;663732;663732;663732;665858;665858;665858;665858;665858;666552;666552;666552;666552;666552;668583;668583;668583;668583;668583;669512;669512;669512;669512;669512;670182;670182;670182;…	+;+;+;+;+;+;+;+;+;+;+;+;+;+;+;+;+;+;+;+;+;+;+;+;+;+;+;+;+;+;+;+;+;+;+;+;+;+;+;+;+;+;+;+;+;+;+;+;+;+;+;+;+;+;+;+;+;+;+;+;+;+;+;+;+;+;+;+;+;+;+;+;+;+;+;+	4777	RANBP3	RAN binding protein 3	uniprot	protein_coding	1986	1705	1845.5	2611	2427	2519	1485	1722	1603.5	1823	1625	1724
ENSMGAG00000000878	1.61616e+51	1.3347e+207	1.33471e+207	-;-;-;-;-;-;-;-;-;-;-;-;-;-;-;-;-;-;-;-;-;-;-;-;-;-	1555	GSPT1	G1 to S phase transition 1	DAVID	protein_coding	2578	2321	2449.5	2053	1769	1911	1710	2148	1929	1758	1409	1583.5
ENSMGAG00000000882	2525252525	1.3166e+34	1.31684e+34	+;+;+;+;+	714	EDN2	endothelin 2	DAVID	protein_coding	1	3	2	1	0	0.5	12	10	11	0	0	0
ENSMGAG00000000883	141414141414141414141414141414141414141414141414141414141414141414141414141414141414141414141414141414141414141414141414141414141414141414141414141414141414141414141414141414141414141414141414141414141414141414141414141414141414141414141414141414141414141414141414141414141414141414141414141414141414	290547;290547;290547;290547;290547;292227;292227;292227;292227;292227;293164;293164;293164;293164;293164;293795;293795;293795;293795;293795;296187;296187;296187;296187;296187;297016;297016;297016;297016;297016;297718;297718;297718;297718;297718;298497;298497;298497;298497;298497;299752;299752;299752;299752;299752;302674;302674;302674;305161;305161;305161;305161;305161;308994;308994;308994;308994;…	291285;291285;291285;291285;291285;292382;292382;292382;292382;292382;293261;293261;293261;293261;293261;293942;293942;293942;293942;293942;296318;296318;296318;296318;296318;297132;297132;297132;297132;297132;297786;297786;297786;297786;297786;298595;298595;298595;298595;298595;299837;299837;299837;299837;299837;302772;302772;302772;305252;305252;305252;305252;305252;309207;309207;309207;309207;…	+;+;+;+;+;+;+;+;+;+;+;+;+;+;+;+;+;+;+;+;+;+;+;+;+;+;+;+;+;+;+;+;+;+;+;+;+;+;+;+;+;+;+;+;+;+;+;+;+;+;+;+;+;+;+;+;+;+;+;+;+;+;+;+;+;+;+;+;+;+;+;+;+;+;+;+;+;+;+;+;+;+;+;+;+;+;+;+;+;+;+;+;+;+;+;+;+;+;+;+;+;+;+;+;+;+;+;+;+;+;+;+;+;+;+;+;+;+;+;+;+;+;+;+;+;+;+;+;+;+;+;+;+;+;+;+;+;+;+;+;+;+;+;+;+;+;+;+;+;+	6678	PBRM1	polybromo 1 [Source:HGNC Symbol;Acc:HGNC:30064]	ensembl	protein_coding	1961	1290	1625.5	2133	1728	1930.5	1341	1595	1468	1434	1114	1274
ENSMGAG00000000884	2.72727e+25	9.51192e+77	9.51302e+77	-;-;-;-;-;-;-;-;-;-;-;-;-	1365	DAP3	death associated protein 3 [Source:HGNC Symbol;Acc:HGNC:2673]	ensembl	protein_coding	2522	3155	2838.5	2011	1746	1878.5	2775	3661	3218	2924	3196	3060
ENSMGAG00000000885	1e+54	2413301;2413311;2413311;2413678;2413678;2414039;2414039;2414039;2414414;2414414;2414414;2414920;2414920;2414920;2416223;2416223;2416223;2416379;2416379;2416379;2416606;2416606;2416606;2416775;2416775;2416775;2418203;2418203;2418364;2418364;2418364;2419873;2419873;2419873;2420755;2420755;2420755;2421142;2421142;2421142;2421307;2421458;2421458;2421458;2421868;2421868;2421868;2422058;2422783;2422783…	2413775;2413511;2413511;2413775;2413775;2414254;2414254;2414254;2414824;2414824;2414824;2415149;2415149;2415149;2416294;2416294;2416294;2416450;2416450;2416450;2416677;2416677;2416677;2416846;2416846;2416846;2418274;2418274;2418438;2418438;2418438;2419944;2419944;2419944;2420826;2420826;2420826;2421213;2421213;2421213;2421357;2421529;2421529;2421529;2422138;2422138;2421973;2422138;2422926;2422926…	-;-;-;-;-;-;-;-;-;-;-;-;-;-;-;-;-;-;-;-;-;-;-;-;-;-;-;-;-;-;-;-;-;-;-;-;-;-;-;-;-;-;-;-;-;-;-;-;-;-;-;-;-;-	2986	LOC100550910	relaxin receptor 1-like	DAVID	protein_coding	0	0	0	0	0	0	0	0	0	0	0	0
ENSMGAG00000000886	1.31313e+51	1.20863e+207	1.20865e+207	-;-;-;-;-;-;-;-;-;-;-;-;-;-;-;-;-;-;-;-;-;-;-;-;-;-	2430	HSF4	heat shock transcription factor 4	ensembl	protein_coding	6	4	5	24	34	29	3	12	7.5	18	18	18
ENSMGAG00000000887	1.11111e+239	727198;727198;727198;728109;728109;728109;728213;729582;730795;730802;730802;730858;730927;730927;730927;732174;732174;732174;732174;732434;732434;732434;733276;734112;734116;735119;735119;735119;735119;736202;736202;736202;736202;736534;736534;736534;736534;738976;738976;738976;738976;740865;740888;740888;740888;741743;741743;741743;741743;743087;743087;743087;743087;744726;744726;744726;744726;…	727306;727306;727306;728182;728182;728182;728244;729656;730879;730879;730879;731027;731027;731027;731027;732375;732352;732352;732352;732448;732448;732448;733355;734189;734189;735230;735230;735230;735230;736300;736300;736300;736300;736665;736665;736665;736665;739174;739174;739174;739151;741061;741061;741061;741061;741898;741898;741898;741898;743199;743199;743259;743223;744887;744887;744887;744887;…	-;-;-;-;-;-;-;-;-;-;-;-;-;-;-;-;-;-;-;-;-;-;-;-;-;-;-;-;-;-;-;-;-;-;-;-;-;-;-;-;-;-;-;-;-;-;-;-;-;-;-;-;-;-;-;-;-;-;-;-;-;-;-;-;-;-;-;-;-;-;-;-;-;-;-;-;-;-;-;-;-;-;-;-;-;-;-;-;-;-;-;-;-;-;-;-;-;-;-;-;-;-;-;-;-;-;-;-;-;-;-;-;-;-;-;-;-;-;-;-	4628	YEATS2	YEATS domain containing 2 [Source:HGNC Symbol;Acc:HGNC:25489]	ensembl	protein_coding	1057	785	921	842	767	804.5	888	1001	944.5	541	434	487.5
ENSMGAG00000000888	2222222222	1.42078e+29	1.42435e+29	-;-;-;-;-	966	SRSF6	serine and arginine rich splicing factor 6	DAVID	protein_coding	2800	2003	2401.5	3710	3215	3462.5	2091	2550	2320.5	2970	2343	2656.5
ENSMGAG00000000889	2.22222e+85	519023519032519074519968519968519968520714520714520714520893521003521332521332521332521983521983521983522456522456522456524618524618524618524862524862524862526331526331526331527107527107527107527949527949527949528759528759528759529597529597529597533410533410	519250519250519250520119520119520119520790520797520828520927521042521399521399521399522056522056522056522649522649522649524705524705524705524989524989524989526419526419526419527259527259527259528066528066528066528896528896528896529696529696529878533573533573	+;+;+;+;+;+;+;+;+;+;+;+;+;+;+;+;+;+;+;+;+;+;+;+;+;+;+;+;+;+;+;+;+;+;+;+;+;+;+;+;+;+;+	2066	GGT7	Gamma-glutamyltransferase 7	uniprot	protein_coding	41	21	31	31	37	34	29	30	29.5	18	7	12.5
ENSMGAG00000000890	2.82828e+87	29979152998296299829629991802999180299918029998612999861299986130001753000175300017530005683000568300056830011943001194300119430014023001402300140230019483001948300194830027373002737300273730037053003705300370530044803004480300448030046823004682300468230058293005829300582930065453006545300654530073183007353	29979872998350299835029992912999291299929130000453000045300004530003063000306300030630007113000711300071130013053001305300130530015683001568300156830020953002095300209530028613002861300286130037403003740300374030045813004581300458130048793004879300487930058993005899300589930067713007784300677130075463007371	+;+;+;+;+;+;+;+;+;+;+;+;+;+;+;+;+;+;+;+;+;+;+;+;+;+;+;+;+;+;+;+;+;+;+;+;+;+;+;+;+;+;+;+	2900	LOC100545191	neurofascin	DAVID	protein_coding	4	0	2	2	0	1	2	1	1.5	1	0	0.5
ENSMGAG00000000891	2828282828	8.93608e+29	8.93763e+29	-;-;-;-;-	864	PIM1	Pim-1 proto-oncogene, serine/threonine kinase	uniprot	protein_coding	454	343	398.5	371	335	353	608	630	619	510	432	471
ENSMGAG00000000893	232323232323	1.81932e+35	1.82033e+35	+;+;+;+;+;+	1896	MRPS16	mitochondrial ribosomal protein S16	DAVID	protein_coding	145	187	166	142	134	138	180	198	189	219	200	209.5
ENSMGAG00000000894	1.91919e+49	1.91852e+149	1.91864e+149	+;+;+;+;+;+;+;+;+;+;+;+;+;+;+;+;+;+;+;+;+;+;+;+;+	1543	DPP7	dipeptidyl peptidase 7 [Source:HGNC Symbol;Acc:HGNC:14892]	ensembl	protein_coding	700	883	791.5	723	662	692.5	780	969	874.5	706	734	720
ENSMGAG00000000895	2.82828e+169	841597;845142;846964;848517;848517;849430;849430;850099;850099;850487;850487;851229;851229;851825;851825;852482;852482;852758;852758;853510;853510;854089;854089;854566;854566;854990;854990;855229;855229;855471;855471;855682;855682;855972;855972;856237;856237;856853;856853;857332;857332;857661;857661;858240;858240;858516;858516;858915;858915;860032;860032;860457;860457;860816;860816;863426;863426;…	842024;845247;847011;848656;848656;849563;849563;850251;850251;850692;850692;851332;851332;851973;851973;852563;852563;852918;852918;853735;853735;854296;854296;854686;854686;855104;855104;855322;855322;855540;855540;855814;855814;856101;856101;856296;856296;856959;856959;857419;857419;857768;857768;858292;858292;858662;858662;859116;859116;860190;860190;860567;860567;860899;860899;863554;863554;…	+;+;+;+;+;+;+;+;+;+;+;+;+;+;+;+;+;+;+;+;+;+;+;+;+;+;+;+;+;+;+;+;+;+;+;+;+;+;+;+;+;+;+;+;+;+;+;+;+;+;+;+;+;+;+;+;+;+;+;+;+;+;+;+;+;+;+;+;+;+;+;+;+;+;+;+;+;+;+;+;+;+;+;+;+	6788	CACNA1S	calcium voltage-gated channel subunit alpha1 S	DAVID	protein_coding	19	19	19	203	176	189.5	69	83	76	139	127	133
ENSMGAG00000000896	1.51515e+23	8.26408e+59	8.34628e+59	+;+;+;+;+;+;+;+;+;+;+;+	1738	DND1	DND microRNA-mediated repression inhibitor 1	uniprot	protein_coding	0	0	0	0	0	0	1	0	0.5	0	0	0
ENSMGAG00000000897	2323232323232323	1.90088e+47	1.90548e+47	-;-;-;-;-;-;-;-	2489	SLC45A1	solute carrier family 45 member 1 [Source:HGNC Symbol;Acc:HGNC:17939]	ensembl	protein_coding	206	97	151.5	233	256	244.5	123	157	140	139	83	111
ENSMGAG00000000898	2.62626e+85	491011491011492025492854492854492854494786496599496599496599496599497423497423497423497423497690497690497690497847497847497847497847498150498150498150498150498425498425498425498425498628498628498628498628498933498933498933498933499244499244499244499244499456	491151491151492604492929492929492929495954496677496677496677496677497492497492497492497492497770497770497770497944497944497944497944498210498210498210498210498520498520498520498520498817498817498817498817499076499076499076499076499387499945499945499945500333	+;+;+;+;+;+;+;+;+;+;+;+;+;+;+;+;+;+;+;+;+;+;+;+;+;+;+;+;+;+;+;+;+;+;+;+;+;+;+;+;+;+;+	3875	ST3GAL4	ST3 beta-galactoside alpha-2,3-sialyltransferase 4 [Source:HGNC Symbol;Acc:HGNC:10864]	ensembl	protein_coding	282	246	264	134	132	133	262	316	289	153	126	139.5
ENSMGAG00000000901	1.51515e+37	7.43848e+94	7.46918e+94	-;-;-;-;-;-;-;-;-;-;-;-;-;-;-;-;-;-;-	2164	IK	IK cytokine	ensembl	protein_coding	2544	2612	2578	1835	1620	1727.5	2445	2835	2640	2415	2438	2426.5
ENSMGAG00000000902	2.52525e+79	1042743104274310427431043893104389310438931044659104465910446591045006104500610450061047592104759210475921047982104798210479821051979105197910519791052658105265810526581053643105364310536431054355105435510543551056167105616710575761057576105802710580271058027105848810584881058488	1042848104284810428481043961104396110439611044729104472910447291045240104524010452401047680104768010476801048225104822510482251052211105221110522111052784105278410527841053843105384310538431054540105454010545401056298105629810577791057779105816010581601058160105861310586131058613	+;+;+;+;+;+;+;+;+;+;+;+;+;+;+;+;+;+;+;+;+;+;+;+;+;+;+;+;+;+;+;+;+;+;+;+;+;+;+;+	2157	SCMH1	Scm polycomb group protein homolog 1	ensembl	protein_coding	168	108	138	262	237	249.5	157	178	167.5	223	156	189.5
ENSMGAG00000000903	3.0303e+25	8.54854e+77	8.55356e+77	+;+;+;+;+;+;+;+;+;+;+;+;+	2894	MATK	megakaryocyte-associated tyrosine kinase [Source:HGNC Symbol;Acc:HGNC:6906]	ensembl	protein_coding	27	28	27.5	22	13	17.5	24	15	19.5	5	12	8.5
ENSMGAG00000000904	8.88889e+34	4.63619e+209	4.64126e+209	-;-;-;-;-;-;-;-;-;-;-;-;-;-;-;-;-;-;-;-;-;-;-;-;-;-;-;-;-;-;-;-;-;-;-	1796	NRG3	neuregulin 3 [Source:HGNC Symbol;Acc:HGNC:7999]	ensembl	protein_coding	0	0	0	0	0	0	0	0	0	0	0	0
ENSMGAG00000000905	2.72727e+53	9.64549e+161	9.64968e+161	+;+;+;+;+;+;+;+;+;+;+;+;+;+;+;+;+;+;+;+;+;+;+;+;+;+;+	9649	ASH1L	ASH1 like histone lysine methyltransferase	ensembl	protein_coding	1835	899	1367	2796	2536	2666	1113	1258	1185.5	1500	1166	1333
ENSMGAG00000000906	1313	1210135712103770	1210324712104000	-;-	2122	FBXL8	F-box and leucine rich repeat protein 8	ensembl	protein_coding	130	164	147	274	312	293	110	160	135	183	197	190
ENSMGAG00000000907	23232323	2.24746e+23	2.24958e+23	+;+;+;+	1682	ERRFI1	ERBB receptor feedback inhibitor 1 [Source:HGNC Symbol;Acc:HGNC:18185]	ensembl	protein_coding	383	256	319.5	325	325	325	194	246	220	200	160	180
ENSMGAG00000000909	1313	1207313412073606	1207327112073644	+;+	177	LOC100542387	tumor necrosis factor receptor type 1-associated DEATH domain protein-like	DAVID	protein_coding	8	7	7.5	30	23	26.5	5	7	6	4	4	4
ENSMGAG00000000910	888888888888888	1.21817e+104	1.21826e+104	-;-;-;-;-;-;-;-;-;-;-;-;-;-;-	2690	SH2D4B	SH2 domain containing 4B [Source:HGNC Symbol;Acc:HGNC:31440]	ensembl	protein_coding	0	0	0	1	2	1.5	0	0	0	1	0	0.5
ENSMGAG00000000911	2323232323	2.36271e+29	2.36612e+29	-;-;-;-;-	710	PARK7	Parkinsonism associated deglycase [Source:HGNC Symbol;Acc:HGNC:16369]	ensembl	protein_coding	2713	3743	3228	3016	2775	2895.5	2624	3479	3051.5	3462	3676	3569
ENSMGAG00000000912	1919	119693121329	120279122721	+;+	1980	PRF1	perforin 1	ensembl	protein_coding	3	3	3	8	2	5	10	13	11.5	13	10	11.5
ENSMGAG00000000914	1.21212e+51	9.6422e+138	9.6504e+138	-;-;-;-;-;-;-;-;-;-;-;-;-;-;-;-;-;-;-;-;-;-;-;-;-;-	4106	ALPK3	Alpha kinase 3	uniprot	protein_coding	549	363	456	1183	1116	1149.5	279	325	302	589	426	507.5
ENSMGAG00000000915	2222	498852500156	499460500266	-;-	720	TGIF2	TGFB induced factor homeobox 2	uniprot	protein_coding	80	50	65	123	94	108.5	62	71	66.5	63	49	56
ENSMGAG00000000916	1.41414e+27	3.56698e+83	3.57123e+83	+;+;+;+;+;+;+;+;+;+;+;+;+;+	3114	NT5DC2	5'-nucleotidase domain containing 2 [Source:HGNC Symbol;Acc:HGNC:25717]	ensembl	protein_coding	1998	2357	2177.5	2144	1945	2044.5	2365	3054	2709.5	2249	2118	2183.5
ENSMGAG00000000917	131313	1.20304e+23	1.20305e+23	+;+;+	1328	B3GNT9	UDP-GlcNAc:betaGal beta-1,3-N-acetylglucosaminyltransferase 9	DAVID	protein_coding	78	35	56.5	51	62	56.5	34	24	29	44	27	35.5
ENSMGAG00000000918	1.31313e+75	1203983112039831120398311204137212041745120422541204225412042254120436801204368012043680120450521204505212047668120476721204767212048761120487611204876112049549120495491204954912050232120502321205023212051651120516511205165112053378120533781205337812057232120572321205723212061777120617771206177712062134	1204003812041830120418301204148912041830120423261204232612042326120437381204373812043784120450951204509512047715120477151204771512048843120488431204884312049632120496321204963212050365120503651205036512051763120517631205176312053475120534751205347512057326120573261205732612061915120619151206185612062186	-;-;-;-;-;-;-;-;-;-;-;-;-;-;-;-;-;-;-;-;-;-;-;-;-;-;-;-;-;-;-;-;-;-;-;-;-;-	3069	C13H16orf70	chromosome 13 open reading frame, human C16orf70	DAVID	protein_coding	662	560	611	685	668	676.5	571	787	679	518	467	492.5
ENSMGAG00000000919	1.61616e+27	1.32781e+111	1.32782e+111	+;+;+;+;+;+;+;+;+;+;+;+;+;+	937	SNX29	Sorting nexin 29	uniprot	protein_coding	15	8	11.5	32	30	31	2	3	2.5	8	13	10.5
ENSMGAG00000000920	19191919	2.0043e+23	2.00807e+23	-;-;-;-	1827	LOC104913644	kelch-like protein 9	DAVID	protein_coding	1	0	0.5	0	1	0.5	1	1	1	0	1	0.5
ENSMGAG00000000922	232323232323	2.42613e+35	2.43765e+35	+;+;+;+;+;+	1755	TNFRSF9	TNF receptor superfamily member 9 [Source:HGNC Symbol;Acc:HGNC:11924]	ensembl	protein_coding	61	59	60	39	32	35.5	24	38	31	22	30	26
ENSMGAG00000000923	1.91919e+31	1.2209e+95	1.22181e+95	-;-;-;-;-;-;-;-;-;-;-;-;-;-;-;-	971	CCDC189	coiled-coil domain containing 189	ensembl	protein_coding	135	183	159	138	127	132.5	173	233	203	230	212	221
ENSMGAG00000000924	2.22222e+76	81462655;81465545;81471244;81471244;81471244;81473447;81473447;81473447;81473447;81479932;81479932;81479932;81479932;81481097;81481097;81481097;81481097;81486246;81486246;81486246;81486246;81488347;81488347;81488347;81488347;81490493;81490493;81490493;81490493;81492554;81492554;81492554;81492554;81495107;81495107;81495107;81495107;81495554;81495554;81495554;81495554;81502550;81502550;81502550;815…	81462937;81465691;81472698;81472698;81472698;81473560;81473560;81473560;81473560;81480042;81480042;81480042;81480042;81481248;81481248;81481248;81481248;81486343;81486343;81486343;81486343;81488438;81488438;81488438;81488438;81490653;81490653;81490653;81490653;81494864;81494864;81494864;81494864;81495261;81495261;81495261;81495261;81495627;81495627;81495627;81495627;81502705;81502705;81502705;815…	-;-;-;-;-;-;-;-;-;-;-;-;-;-;-;-;-;-;-;-;-;-;-;-;-;-;-;-;-;-;-;-;-;-;-;-;-;-;-;-;-;-;-;-;-;-;-;-;-;-;-;-;-;-;-;-;-;-;-;-;-;-;-;-;-;-;-;-;-;-;-;-;-;-;-;-;-	6419	FAM135A	family with sequence similarity 135 member A [Source:HGNC Symbol;Acc:HGNC:21084]	ensembl	protein_coding	2609	2194	2401.5	4575	4068	4321.5	1537	2073	1805	2337	2201	2269
ENSMGAG00000000925	2.62626e+99	501252501252501252501933501933501933504010504010504010505136505136505136506634506634506634507399507399507399507704507704507704511760511760511760512853512853512853513269513269513269526657526657526657529848529848529848531112531112531112547140547140547140549226549226549226567742567742579807680835729315	501695501695501695502019502019502019504119504119504119505243505243505243506669506669506669507597507597507597507804507804507804511886511886511886512980512980512980513417513417513417526762526762526762529998529998529998531269531269531269547289547289547289549375549375549375567819567819580250681091729434	-;-;-;-;-;-;-;-;-;-;-;-;-;-;-;-;-;-;-;-;-;-;-;-;-;-;-;-;-;-;-;-;-;-;-;-;-;-;-;-;-;-;-;-;-;-;-;-;-;-	3103	KIRREL3	kirre like nephrin family adhesion molecule 3 [Source:HGNC Symbol;Acc:HGNC:23204]	ensembl	protein_coding	0	0	0	0	0	0	0	0	0	0	0	0
ENSMGAG00000000926	8888888888888	1.30017e+90	1.30042e+90	+;+;+;+;+;+;+;+;+;+;+;+;+	1797	ENSMGAG00000000926	Uncharacterized protein	ensembl	protein_coding	0	0	0	0	0	0	1	0	0.5	0	0	0
ENSMGAG00000000927	3030	868809870357	869051870800	+;+	687	RAX2	retina and anterior neural fold homeobox 2	ensembl	protein_coding	0	0	0	0	0	0	0	0	0	0	0	0
ENSMGAG00000000928	2.72727e+33	1.11266e+118	1.11285e+118	+;+;+;+;+;+;+;+;+;+;+;+;+;+;+;+;+	1518	SSR2	signal sequence receptor subunit 2	DAVID	protein_coding	4721	6285	5503	3454	3347	3400.5	6537	8484	7510.5	6220	6399	6309.5
ENSMGAG00000000929	2.52525e+35	1.02123e+125	1.02394e+125	-;-;-;-;-;-;-;-;-;-;-;-;-;-;-;-;-;-	4515	CTPS1	CTP synthase 1	ensembl	protein_coding	2530	2535	2532.5	1342	1184	1263	2853	3620	3236.5	2067	2072	2069.5
ENSMGAG00000000930	101010101010101010101010101010101010101010101010101010101010101010101010101010101010101010101010101010101010101010101010101010101010101010101010101010101010101010101010101010101010101010101010101010101010101010101010101010101010101010101010101010101010101010101010101010	12442;12442;12442;12442;12442;12442;12442;13032;13380;13459;13509;13780;13780;13780;13780;13780;13780;13780;13780;13780;14356;14356;14356;14356;14356;14356;14356;14356;15054;15054;15054;15054;15054;15054;15054;15054;15054;15969;15969;15969;15969;15969;15969;15969;15969;15969;17385;17385;17385;17385;17385;17385;17385;17385;17385;19275;19275;19275;19275;19275;19275;19275;19275;19275;20882;20882;208…	13695;13695;13695;13695;13695;13695;13695;13133;13428;13695;13695;13906;13906;13906;13906;13906;13906;13906;13906;13906;14415;14415;14415;14415;14415;14415;14415;14415;15220;15220;15220;15220;15220;15220;15220;15220;15220;16047;16047;16047;16047;16047;16047;16047;16047;16047;17575;17575;17575;17575;17575;17575;17575;17575;17575;19487;19487;19487;19487;19487;19487;19487;19487;19487;21128;21128;211…	-;-;-;-;-;-;-;-;-;-;-;-;-;-;-;-;-;-;-;-;-;-;-;-;-;-;-;-;-;-;-;-;-;-;-;-;-;-;-;-;-;-;-;-;-;-;-;-;-;-;-;-;-;-;-;-;-;-;-;-;-;-;-;-;-;-;-;-;-;-;-;-;-;-;-;-;-;-;-;-;-;-;-;-;-;-;-;-;-;-;-;-;-;-;-;-;-;-;-;-;-;-;-;-;-;-;-;-;-;-;-;-;-;-;-;-;-;-;-;-;-;-;-;-;-;-;-;-;-;-;-;-;-;-;-	3616	TRMT1L	tRNA methyltransferase 1 like [Source:HGNC Symbol;Acc:HGNC:16782]	ensembl	protein_coding	3105	3135	3120	2168	2007	2087.5	2336	3154	2745	2199	2193	2196
ENSMGAG00000000931	1.91919e+23	2.15008e+71	2.15211e+71	-;-;-;-;-;-;-;-;-;-;-;-	1899	MAN1B1	mannosidase alpha class 1B member 1 [Source:HGNC Symbol;Acc:HGNC:6823]	ensembl	protein_coding	620	350	485	831	860	845.5	337	405	371	492	369	430.5
ENSMGAG00000000932	3.0303e+71	8.71986e+215	8.72927e+215	-;-;-;-;-;-;-;-;-;-;-;-;-;-;-;-;-;-;-;-;-;-;-;-;-;-;-;-;-;-;-;-;-;-;-;-	3869	LOC100540409	mucosa-associated lymphoid tissue lymphoma translocation protein 1-like	DAVID	protein_coding	34	56	45	19	16	17.5	37	67	52	32	50	41
ENSMGAG00000000933	1.71717e+21	1.5584e+65	1.55868e+65	-;-;-;-;-;-;-;-;-;-;-	1476	SERPIND1	serpin family D member 1 [Source:HGNC Symbol;Acc:HGNC:4838]	ensembl	protein_coding	0	0	0	0	0	0	0	0	0	0	0	0
ENSMGAG00000000935	0	544599;560243;591747;598478;601824;601824;601824;601824;623231;623231;623231;623231;623231;626215;626215;626215;626215;626215;626379;626379;626379;626379;626379;628707;628707;628707;628707;628707;631320;631320;631320;631320;631320;632203;632203;632203;632203;632203;634408;634408;634408;634408;635798;635803;640099;640099;640099;640099;640099;640784;640784;640784;640784;640784;641932;641932;641932;…	544997;560316;591828;598531;602981;602981;602981;602981;623281;623281;623281;623281;623281;626276;626276;626276;626276;626276;626481;626481;626481;626481;626481;628873;628873;628873;628873;628873;631452;631452;631452;631452;631452;632379;632379;632379;632420;632379;634482;634482;634482;634482;635857;635857;640230;640230;640230;640230;640230;640903;640903;640903;640903;640903;642129;642129;642129;…	+;+;+;+;+;+;+;+;+;+;+;+;+;+;+;+;+;+;+;+;+;+;+;+;+;+;+;+;+;+;+;+;+;+;+;+;+;+;+;+;+;+;+;+;+;+;+;+;+;+;+;+;+;+;+;+;+;+;+;+;+;+;+;+;+;+;+;+;+;+;+;+;+;+;+;+;+;+;+;+;+;+;+;+;+;+;+;+;+;+;+;+;+;+;+;+;+;+;+;+;+;+;+;+;+	3997	NEDD4L	NEDD4 like E3 ubiquitin protein ligase	uniprot	protein_coding	201	115	158	502	432	467	83	100	91.5	144	99	121.5
ENSMGAG00000000936	1.21212e+81	1.3169e+245	1.31729e+245	+;+;+;+;+;+;+;+;+;+;+;+;+;+;+;+;+;+;+;+;+;+;+;+;+;+;+;+;+;+;+;+;+;+;+;+;+;+;+;+;+	3530	LOC104912747	mucosa-associated lymphoid tissue lymphoma translocation protein 1-like	DAVID	protein_coding	1006	898	952	738	684	711	643	769	706	634	525	579.5
ENSMGAG00000000937	2.72727e+19	1.11657e+69	1.11688e+69	-;-;-;-;-;-;-;-;-;-	2361	CTSS	cathepsin S [Source:HGNC Symbol;Acc:HGNC:2545]	ensembl	protein_coding	0	0	0	0	0	0	0	0	0	0	0	0
ENSMGAG00000000938	1414141414141414	1.96646e+47	1.96688e+47	+;+;+;+;+;+;+;+	815	ENSMGAG00000000938	Uncharacterized protein	ensembl	protein_coding	135	69	102	221	185	203	49	71	60	69	45	57
ENSMGAG00000000939	23232323	2.57317e+23	2.57419e+23	+;+;+;+	375	UTS2	urotensin 2 [Source:HGNC Symbol;Acc:HGNC:12636]	ensembl	protein_coding	0	0	0	0	0	0	0	0	0	0	2	1
ENSMGAG00000000940	1212121212121212	1.7529e+47	1.77629e+47	+;+;+;+;+;+;+;+	5203	ZNF592	zinc finger protein 592	ensembl	protein_coding	475	327	401	673	650	661.5	394	465	429.5	457	340	398.5
ENSMGAG00000000941	1.31313e+23	1.18669e+95	1.18671e+95	-;-;-;-;-;-;-;-;-;-;-;-	1104	GNAO1	G protein subunit alpha o1	uniprot	protein_coding	24	8	16	29	17	23	15	20	17.5	18	18	18
ENSMGAG00000000942	161616	1.3189e+23	1.31892e+23	-;-;-	1311	CPPED1	calcineurin like phosphoesterase domain containing 1	ensembl	protein_coding	86	79	82.5	294	236	265	67	103	85	209	171	190
ENSMGAG00000000943	2727272727272727272727272727272727272727272727272727272727272727272727272727272727272727272727272727272727272727272727272727272727272727272727272727272727272727272727272727272727272727272727272727272727272727272727272727272727272727272727272727272727272727272727272727	1128500;1128500;1128500;1128500;1128500;1128500;1129349;1129349;1129349;1129349;1129349;1129349;1129973;1129973;1129973;1129973;1129973;1129973;1130614;1130614;1130614;1130614;1130614;1130614;1131004;1131004;1131004;1131004;1131004;1131004;1131341;1131341;1131341;1131341;1131341;1131341;1131622;1131622;1131622;1131622;1131622;1131622;1133378;1133378;1133378;1133378;1133378;1133378;1133509;1133894…	1128956;1128956;1128956;1128956;1128956;1128956;1129508;1129508;1129508;1129508;1129508;1129508;1130123;1130123;1130123;1130123;1130123;1130123;1130713;1130713;1130713;1130713;1130713;1130713;1131127;1131127;1131127;1131127;1131127;1131127;1131416;1131416;1131416;1131416;1131416;1131416;1131732;1131732;1131732;1131732;1131732;1131732;1133529;1133529;1133430;1133529;1133529;1133529;1133529;1133992…	-;-;-;-;-;-;-;-;-;-;-;-;-;-;-;-;-;-;-;-;-;-;-;-;-;-;-;-;-;-;-;-;-;-;-;-;-;-;-;-;-;-;-;-;-;-;-;-;-;-;-;-;-;-;-;-;-;-;-;-;-;-;-;-;-;-;-;-;-;-;-;-;-;-;-;-;-;-;-;-;-;-;-;-;-;-;-;-;-;-;-;-;-;-;-;-;-;-;-;-;-;-;-;-;-;-;-;-;-;-;-;-;-;-;-;-;-;-;-;-;-;-;-;-;-;-;-;-;-;-;-;-;-;-	3063	ARNT	aryl hydrocarbon receptor nuclear translocator [Source:HGNC Symbol;Acc:HGNC:700]	ensembl	protein_coding	1355	1037	1196	1581	1384	1482.5	1162	1356	1259	1232	1053	1142.5
ENSMGAG00000000944	1919191919	4.3164e+29	4.31696e+29	+;+;+;+;+	692	EDF1	endothelial differentiation related factor 1 [Source:HGNC Symbol;Acc:HGNC:3164]	ensembl	protein_coding	3128	3240	3184	2774	2684	2729	3190	4105	3647.5	3726	3641	3683.5
ENSMGAG00000000945	22222222	5.03612e+23	5.03868e+23	-;-;-;-	696	MYL9	myosin light chain 9	ensembl	protein_coding	5212	5995	5603.5	3640	3418	3529	8598	10268	9433	6375	6495	6435
ENSMGAG00000000947	131313	1.17507e+23	1.17508e+23	+;+;+	290	MT4	metallothionein 4 [Source:HGNC Symbol;Acc:HGNC:18705]	ensembl	protein_coding	35	43	39	9	13	11	72	120	96	65	106	85.5
ENSMGAG00000000948	1.91919e+41	4.36816e+125	4.37307e+125	-;-;-;-;-;-;-;-;-;-;-;-;-;-;-;-;-;-;-;-;-	3336	MAMDC4	MAM domain containing 4 [Source:HGNC Symbol;Acc:HGNC:24083]	ensembl	protein_coding	3	2	2.5	1	0	0.5	4	3	3.5	1	0	0.5
ENSMGAG00000000949	17	289993	291705	-	1713	HIC2	HIC ZBTB transcriptional repressor 2	ensembl	protein_coding	54	27	40.5	132	119	125.5	26	24	25	21	27	24
ENSMGAG00000000950	1.61616e+55	1.27918e+223	1.27926e+223	+;+;+;+;+;+;+;+;+;+;+;+;+;+;+;+;+;+;+;+;+;+;+;+;+;+;+;+	3197	ERCC4	ERCC excision repair 4, endonuclease catalytic subunit	ensembl	protein_coding	259	178	218.5	421	419	420	125	138	131.5	181	142	161.5
ENSMGAG00000000952	2.32323e+41	2.649e+125	2.65397e+125	-;-;-;-;-;-;-;-;-;-;-;-;-;-;-;-;-;-;-;-;-	4354	PER3	period circadian regulator 3 [Source:HGNC Symbol;Acc:HGNC:8847]	ensembl	protein_coding	142	111	126.5	103	93	98	63	93	78	81	48	64.5
ENSMGAG00000000953	2.92929e+41	1.95115e+146	1.95182e+146	-;-;-;-;-;-;-;-;-;-;-;-;-;-;-;-;-;-;-;-;-	3021	FTSJ3	FtsJ RNA 2'-O-methyltransferase 3 [Source:HGNC Symbol;Acc:HGNC:17136]	ensembl	protein_coding	2423	2380	2401.5	1220	1223	1221.5	2421	2963	2692	1603	1590	1596.5
ENSMGAG00000000954	8888888888888888	1.31229e+111	1.31242e+111	-;-;-;-;-;-;-;-;-;-;-;-;-;-;-;-	2088	TSPAN14	tetraspanin 14 [Source:HGNC Symbol;Acc:HGNC:23303]	ensembl	protein_coding	196	116	156	391	404	397.5	126	149	137.5	147	126	136.5
ENSMGAG00000000956	141414	2.18856e+17	2.18906e+17	+;+;+	515	ENSMGAG00000000956	Musculoskeletal embryonic nuclear protein 1	ensembl	protein_coding	140	177	158.5	468	464	466	112	155	133.5	379	359	369
ENSMGAG00000000957	111111111111	7.6992e+35	7.74327e+35	-;-;-;-;-;-	6078	KLHL24	kelch like family member 24 [Source:HGNC Symbol;Acc:HGNC:25947]	ensembl	protein_coding	671	501	586	981	931	956	477	640	558.5	587	537	562
ENSMGAG00000000958	3.0303e+21	8.78718e+65	8.7975e+65	+;+;+;+;+;+;+;+;+;+;+	2901	APBA3	amyloid beta precursor protein binding family A member 3 [Source:HGNC Symbol;Acc:HGNC:580]	ensembl	protein_coding	659	573	616	831	687	759	700	691	695.5	795	727	761
ENSMGAG00000000959	1717171717171717	3.99311e+47	3.99356e+47	+;+;+;+;+;+;+;+	999	UBE2L3	ubiquitin conjugating enzyme E2 L3	DAVID	protein_coding	3854	4395	4124.5	4314	4132	4223	3157	4189	3673	3805	3871	3838
ENSMGAG00000000960	2.22222e+45	5.48891e+137	5.49165e+137	+;+;+;+;+;+;+;+;+;+;+;+;+;+;+;+;+;+;+;+;+;+;+	6103	NCOA6	nuclear receptor coactivator 6	DAVID	protein_coding	940	437	688.5	1122	1023	1072.5	509	554	531.5	626	414	520
ENSMGAG00000000961	141414	3.54608e+17	3.54613e+17	-;-;-	210	SMIM4	small integral membrane protein 4 [Source:HGNC Symbol;Acc:HGNC:37257]	ensembl	protein_coding	151	258	204.5	143	112	127.5	224	263	243.5	290	335	312.5
ENSMGAG00000000962	1.31313e+163	11794575;11794575;11794575;11794575;11794575;11794575;11796110;11796110;11796110;11796110;11796110;11796110;11798240;11798240;11798240;11798240;11798240;11799368;11799368;11799368;11799368;11799368;11799368;11801175;11801175;11801175;11801175;11801175;11801175;11801758;11801758;11801758;11801758;11801758;11801758;11803816;11803816;11803816;11803816;11803816;11803816;11804012;11804012;11805589;118…	11794799;11794799;11794799;11794799;11794799;11794799;11796294;11796294;11796294;11796294;11796294;11796294;11798320;11798320;11798320;11798320;11798320;11799502;11799502;11799502;11799502;11799502;11799502;11801278;11801278;11801278;11801278;11801278;11801278;11801948;11801948;11801948;11801948;11801948;11801948;11803926;11803926;11803926;11803926;11803926;11803926;11804083;11804083;11805722;118…	-;-;-;-;-;-;-;-;-;-;-;-;-;-;-;-;-;-;-;-;-;-;-;-;-;-;-;-;-;-;-;-;-;-;-;-;-;-;-;-;-;-;-;-;-;-;-;-;-;-;-;-;-;-;-;-;-;-;-;-;-;-;-;-;-;-;-;-;-;-;-;-;-;-;-;-;-;-;-;-;-;-	2566	AMFR	autocrine motility factor receptor	DAVID	protein_coding	1378	1500	1439	874	820	847	1436	1737	1586.5	869	785	827
ENSMGAG00000000963	3.0303e+165	884728;884728;884968;885017;885023;885023;885175;885175;885175;885424;885424;885424;885424;885747;885747;885747;885747;886145;886145;886145;886145;886498;886498;886498;886498;886687;886687;886687;886687;887186;887186;887186;887186;887837;887837;887837;887837;888304;888304;888304;888304;888595;888595;888595;888595;888835;888835;888835;888835;889104;889104;889104;889104;889283;889283;889283;889283;…	884911;884911;885067;885067;885067;885067;885221;885221;885221;885648;885648;885648;885648;886058;886058;886058;886058;886215;886215;886215;886215;886593;886593;886593;886593;886883;886883;886883;886883;887405;887405;887405;887405;887945;887945;887945;887945;888460;888460;888460;888460;888673;888673;888673;888673;888899;888899;888899;888899;889194;889194;889194;889194;889445;889445;889445;889445;…	-;-;-;-;-;-;-;-;-;-;-;-;-;-;-;-;-;-;-;-;-;-;-;-;-;-;-;-;-;-;-;-;-;-;-;-;-;-;-;-;-;-;-;-;-;-;-;-;-;-;-;-;-;-;-;-;-;-;-;-;-;-;-;-;-;-;-;-;-;-;-;-;-;-;-;-;-;-;-;-;-;-;-	3555	TJP3	tight junction protein 3 [Source:HGNC Symbol;Acc:HGNC:11829]	ensembl	protein_coding	66	81	73.5	255	291	273	118	100	109	197	187	192
ENSMGAG00000000964	14;14;14;14;14;14;14;14;14;14;14;14;14;14;14;14;14;14;14;14;14;14;14;14;14;14;14;14;14;14;14;14;14;14;14;14;14;14;14;14;14;14;14;14;14;14;14;14;14;14;14;14;14;14;14;14;14;14;14;14;14;14;14;14;14;14;14;14;14;14;14;14;14;14;14;14;14;14;14;14;14;14;14;14;14;14;14;14;14;14;14;14;14;14;14;14;14;14;14;14;14;14;14;14;14;14;14;14;14;14;14;14;14;14;14;14;14;14;14;14;14;14;14;14;14;14;14;14;14;14;14;14;14;…	380810;382517;382517;382523;383025;383025;383025;383245;383245;383245;383892;383892;383892;384174;384193;384193;384463;384463;384602;385036;385036;385634;385634;386346;386346;386440;386567;386567;386878;386878;387133;387842;387869;387869;388130;388139;388139;388234;388806;388806;388832;389099;389099;389099;390076;390076;390272;390272;391183;391264;391264;391733;391733;391733;392170;392170;392846;…	381137;382737;382737;382737;383158;383158;383158;383389;383389;383389;384085;384085;384069;384565;384300;384300;384567;384567;384663;385185;385185;385859;385859;386411;386411;386713;386713;386713;387219;387219;387195;388036;388045;388045;388198;388198;388198;388247;388943;388943;388943;389245;389245;389239;390159;390159;390319;390319;391383;391383;391383;391807;391807;391807;392243;392243;393077;…	-;-;-;-;-;-;-;-;-;-;-;-;-;-;-;-;-;-;-;-;-;-;-;-;-;-;-;-;-;-;-;-;-;-;-;-;-;-;-;-;-;-;-;-;-;-;-;-;-;-;-;-;-;-;-;-;-;-;-;-;-;-;-;-;-;-;-;-;-;-;-;-;-;-;-;-;-;-;-;-;-;-;-;-;-;-;-;-;-;-;-;-;-;-;-;-;-;-;-;-;-;-;-;-;-;-;-;-;-;-;-;-;-;-;-;-;-;-;-;-;-;-;-;-;-;-;-;-;-;-;-;-;-;-;-;-;-;-;-;-;-;-;-;-;-;-;-;-;-;-;-;-;-;-;-;-;-;-;-;-;-;-;-;-;-;-	9153	STAB1	stabilin 1 [Source:HGNC Symbol;Acc:HGNC:18628]	ensembl	protein_coding	56	40	48	46	31	38.5	17	15	16	4	5	4.5
ENSMGAG00000000966	1212121212	2.07995e+29	2.08369e+29	+;+;+;+;+	754	SEC11A	SEC11 homolog A, signal peptidase complex subunit [Source:HGNC Symbol;Acc:HGNC:17718]	ensembl	protein_coding	1167	1444	1305.5	1679	1504	1591.5	1604	2048	1826	1752	1880	1816
ENSMGAG00000000967	2.62626e+51	9.26432e+155	9.27969e+155	-;-;-;-;-;-;-;-;-;-;-;-;-;-;-;-;-;-;-;-;-;-;-;-;-;-	3071	ETS1	ETS proto-oncogene 1, transcription factor [Source:HGNC Symbol;Acc:HGNC:3488]	ensembl	protein_coding	217	106	161.5	253	184	218.5	107	140	123.5	142	121	131.5
ENSMGAG00000000968	2.82828e+133	818981;818981;819404;819404;819747;819747;820094;820094;820567;820567;821228;821228;821802;821802;822559;822559;822858;822858;823316;823316;823823;823823;824357;824357;824722;824722;825440;825440;825846;825846;826256;826256;826476;826476;827014;827014;827235;827235;827850;827850;828066;828066;828503;828503;828869;828869;829020;829020;829701;829701;829960;829960;830711;832404;832404;832810;832810;…	819203;819203;819586;819586;819896;819896;820228;820228;820734;820734;821343;821343;821997;821997;822748;822748;822921;822921;823540;823540;823904;823904;824480;824480;824913;824913;825639;825639;825953;825953;826324;826324;826705;826705;827161;827161;827429;827429;827951;827951;828231;828231;828563;828563;828926;828926;829225;829225;829775;829775;830073;830073;830749;832540;832540;832990;832990;…	+;+;+;+;+;+;+;+;+;+;+;+;+;+;+;+;+;+;+;+;+;+;+;+;+;+;+;+;+;+;+;+;+;+;+;+;+;+;+;+;+;+;+;+;+;+;+;+;+;+;+;+;+;+;+;+;+;+;+;+;+;+;+;+;+;+;+	5171	KIF21B	kinesin family member 21B	DAVID	protein_coding	15	11	13	12	14	13	18	17	17.5	5	4	4.5
ENSMGAG00000000969	1.51515e+41	6.73547e+104	6.78317e+104	-;-;-;-;-;-;-;-;-;-;-;-;-;-;-;-;-;-;-;-;-	2042	TMCO6	transmembrane and coiled-coil domains 6	ensembl	protein_coding	604	497	550.5	375	354	364.5	647	743	695	436	464	450
ENSMGAG00000000971	7777777777	1.00011e+49	1.11771e+49	-;-;-;-;-;-;-;-;-;-	3188	ADARB1	adenosine deaminase RNA specific B1 [Source:HGNC Symbol;Acc:HGNC:226]	ensembl	protein_coding	73	92	82.5	229	210	219.5	45	60	52.5	87	80	83.5
ENSMGAG00000000972	1.61616e+143	12718034;12718034;12718034;12734483;12734483;12734483;12744194;12754400;12754400;12754400;12754400;12758766;12758766;12758766;12758766;12759383;12759383;12759383;12759383;12759383;12760448;12760448;12760448;12760448;12761001;12761001;12761001;12761001;12761001;12766225;12766225;12766225;12766225;12766225;12767820;12767820;12767820;12767820;12767820;12769650;12769650;12769650;12769650;12769650;127…	12718244;12718244;12718244;12734649;12734649;12734649;12744314;12754465;12754465;12754465;12754465;12758821;12758821;12758821;12758821;12760609;12759458;12759458;12759458;12759458;12760609;12760609;12760609;12760609;12761185;12761185;12761185;12761185;12761185;12766362;12766362;12766362;12766362;12766362;12768067;12768067;12768067;12768067;12768067;12769803;12769803;12769803;12769803;12769803;127…	+;+;+;+;+;+;+;+;+;+;+;+;+;+;+;+;+;+;+;+;+;+;+;+;+;+;+;+;+;+;+;+;+;+;+;+;+;+;+;+;+;+;+;+;+;+;+;+;+;+;+;+;+;+;+;+;+;+;+;+;+;+;+;+;+;+;+;+;+;+;+;+	4652	MKL2	myocardin related transcription factor B	ensembl	protein_coding	246	98	172	410	369	389.5	112	140	126	122	86	104
ENSMGAG00000000975	13131313131313	1.17844e+55	1.17847e+55	-;-;-;-;-;-;-	940	NUDT21	nudix hydrolase 21 [Source:HGNC Symbol;Acc:HGNC:13870]	ensembl	protein_coding	2245	2759	2502	2887	2589	2738	2451	3181	2816	2937	3176	3056.5
ENSMGAG00000000976	2.62626e+55	1.01913e+195	1.02012e+195	+;+;+;+;+;+;+;+;+;+;+;+;+;+;+;+;+;+;+;+;+;+;+;+;+;+;+;+	3189	FLI1	Fli-1 proto-oncogene, ETS transcription factor [Source:HGNC Symbol;Acc:HGNC:3749]	ensembl	protein_coding	42	20	31	82	85	83.5	15	17	16	31	30	30.5
ENSMGAG00000000977	121212121212	2.26106e+35	2.26241e+35	+;+;+;+;+;+	668	NMB	neuromedin B	ensembl	protein_coding	0	0	0	0	0	0	0	0	0	1	1	1
ENSMGAG00000000978	171717171717	4.08327e+35	4.09759e+35	-;-;-;-;-;-	2366	YDJC	YdjC chitooligosaccharide deacetylase homolog	ensembl	protein_coding	875	908	891.5	1726	1611	1668.5	526	679	602.5	810	820	815
ENSMGAG00000000979	121212121212	2.36837e+35	2.36983e+35	+;+;+;+;+;+	984	DUOXA1	dual oxidase maturation factor 1	ensembl	protein_coding	0	0	0	0	1	0.5	0	0	0	0	0	0
ENSMGAG00000000980	1.0101e+41	6.55137e+104	6.73897e+104	-;-;-;-;-;-;-;-;-;-;-;-;-;-;-;-;-;-;-;-;-	4078	IVNS1ABP	influenza virus NS1A binding protein [Source:HGNC Symbol;Acc:HGNC:16951]	ensembl	protein_coding	2241	2140	2190.5	2449	2152	2300.5	1334	1787	1560.5	2291	2227	2259
ENSMGAG00000000981	2.82828e+43	2.94815e+153	2.9482e+153	+;+;+;+;+;+;+;+;+;+;+;+;+;+;+;+;+;+;+;+;+;+	3111	CNTN2	contactin 2	ensembl	protein_coding	0	0	0	0	0	0	0	0	0	0	0	0
ENSMGAG00000000982	1.31313e+71	117570761175753411757550117575951175765111757651117577641175776411757764117587701175877011758770117593071175930711759307117605671176056711760567117610491176104911761049117617971176179711761797117620071176200711762007117630881176308811763088117638991176389911763899117644311176443111764431	117572621175754811757618117576971175769711757697117578641175786411757864117588861175888611758886117593981175939811759398117606951176069511760695117611621176116211761162117618761176187611761876117622961176229611762296117632101176321011763210117639571176395711763957117645921176459211764592	+;+;+;+;+;+;+;+;+;+;+;+;+;+;+;+;+;+;+;+;+;+;+;+;+;+;+;+;+;+;+;+;+;+;+;+	1617	OGFOD1	2-oxoglutarate and iron dependent oxygenase domain containing 1	DAVID	protein_coding	1116	1055	1085.5	603	556	579.5	1013	1169	1091	829	788	808.5
ENSMGAG00000000983	1.11111e+21	7.98046e+65	7.98308e+65	+;+;+;+;+;+;+;+;+;+;+	2074	KLHL6	kelch like family member 6 [Source:HGNC Symbol;Acc:HGNC:18653]	ensembl	protein_coding	0	0	0	0	0	0	0	1	0.5	0	0	0
ENSMGAG00000000985	1.51515e+29	3.99175e+74	3.99285e+74	-;-;-;-;-;-;-;-;-;-;-;-;-;-;-	1464	TMEM173	stimulator of interferon response cGAMP interactor 1	ensembl	protein_coding	7	14	10.5	8	8	8	11	15	13	14	10	12
ENSMGAG00000000986	2.22222e+83	2.47563e+251	2.47752e+251	+;+;+;+;+;+;+;+;+;+;+;+;+;+;+;+;+;+;+;+;+;+;+;+;+;+;+;+;+;+;+;+;+;+;+;+;+;+;+;+;+;+	7136	EPB41L1	erythrocyte membrane protein band 4.1 like 1	ensembl	protein_coding	1560	834	1197	2255	2006	2130.5	879	1026	952.5	1280	907	1093.5
ENSMGAG00000000987	1.21212e+23	2.43446e+71	2.44009e+71	-;-;-;-;-;-;-;-;-;-;-;-	2417	DUOXA2	dual oxidase maturation factor 2	ensembl	protein_coding	1	0	0.5	0	0	0	0	0	0	0	0	0
ENSMGAG00000000988	1.91919e+33	2.39645e+101	2.39768e+101	-;-;-;-;-;-;-;-;-;-;-;-;-;-;-;-;-	1308	UAP1L1	UDP-N-acetylglucosamine pyrophosphorylase 1 like 1 [Source:HGNC Symbol;Acc:HGNC:28082]	ensembl	protein_coding	91	63	77	86	85	85.5	38	46	42	42	39	40.5
ENSMGAG00000000989	888	1.39963e+20	1.39983e+20	-;-;-	744	EXOSC3	Ribosomal RNA-processing protein 40	uniprot	protein_coding	420	460	440	328	307	317.5	469	669	569	507	540	523.5
ENSMGAG00000000991	2.22222e+28	8.38433e+231	8.38434e+231	+;+;+;+;+;+;+;+;+;+;+;+;+;+;+;+;+;+;+;+;+;+;+;+;+;+;+;+;+	1911	ABCF2	ATP binding cassette subfamily F member 2	DAVID	protein_coding	6228	5789	6008.5	4167	3926	4046.5	4436	5607	5021.5	3802	3503	3652.5
ENSMGAG00000000992	2.92929e+55	1.92142e+195	1.92159e+195	+;+;+;+;+;+;+;+;+;+;+;+;+;+;+;+;+;+;+;+;+;+;+;+;+;+;+;+	1962	PSMC5	proteasome 26S subunit, ATPase 5 [Source:NCBI gene (formerly Entrezgene);Acc:100539380]	ensembl	protein_coding	4519	6055	5287	2726	2397	2561.5	5413	6965	6189	4224	4480	4352
ENSMGAG00000000993	2.52525e+17	7.79127e+53	7.79263e+53	-;-;-;-;-;-;-;-;-	758	DNAJC8	DnaJ heat shock protein family (Hsp40) member C8	DAVID	protein_coding	1800	1740	1770	2105	1942	2023.5	1233	1612	1422.5	1893	1832	1862.5
ENSMGAG00000000994	1.21212e+65	2.59451e+197	2.59542e+197	+;+;+;+;+;+;+;+;+;+;+;+;+;+;+;+;+;+;+;+;+;+;+;+;+;+;+;+;+;+;+;+;+	4729	DUOX2	dual oxidase 2	ensembl	protein_coding	7	2	4.5	15	14	14.5	6	9	7.5	8	3	5.5
ENSMGAG00000000995	888888	1.37839e+41	1.37844e+41	-;-;-;-;-;-	710	FAM213A	family with sequence similarity 213 member A	DAVID	protein_coding	202	232	217	132	136	134	304	419	361.5	191	261	226
ENSMGAG00000000998	15151515151515	7.75744e+41	7.7596e+41	+;+;+;+;+;+;+	870	LOC100548610	PH and SEC7 domain-containing protein 2-like	DAVID	protein_coding	1	0	0.5	1	0	0.5	2	1	1.5	0	0	0
ENSMGAG00000000999	1.31313e+65	117687791176877911770179117701791177100611771006117715561177222411772224117730321177303211774070117740701177505011775050117757431177574311776767117767671177811511778115117787261177872611780855117808551178194411781944117822731178227311783460117834601178421911784230	117696391176963911770327117703271177111811771118117716931177235511772355117731611177316111774241117742411177519411775194117758821177588211776902117769021177820111778201117788301177883011780932117809321178200611782006117823981178239811783640117836871178426211784262	-;-;-;-;-;-;-;-;-;-;-;-;-;-;-;-;-;-;-;-;-;-;-;-;-;-;-;-;-;-;-;-;-	2847	BBS2	Bardet-Biedl syndrome 2	DAVID	protein_coding	256	254	255	280	260	270	232	291	261.5	245	207	226
ENSMGAG00000001000	25252525	7.1135e+23	7.11439e+23	+;+;+;+	1641	HNRNPR	heterogeneous nuclear ribonucleoprotein R	DAVID	protein_coding	2522	2516	2519	2520	2137	2328.5	2038	2774	2406	2281	2038	2159.5
ENSMGAG00000001001	10101010	3.94185e+23	3.94281e+23	+;+;+;+	3867	ENSMGAG00000001001	Proteoglycan 4	ensembl	protein_coding	0	0	0	1	0	0.5	1	0	0.5	0	0	0
ENSMGAG00000001002	1.71717e+67	4.66163e+203	4.66208e+203	+;+;+;+;+;+;+;+;+;+;+;+;+;+;+;+;+;+;+;+;+;+;+;+;+;+;+;+;+;+;+;+;+;+	2869	TOP3B	DNA topoisomerase III beta	ensembl	protein_coding	795	719	757	796	761	778.5	769	848	808.5	864	840	852
ENSMGAG00000001003	262626	1.14295e+20	1.14392e+20	+;+;+	3083	KCNJ5	potassium inwardly rectifying channel subfamily J member 5 [Source:HGNC Symbol;Acc:HGNC:6266]	ensembl	protein_coding	1	0	0.5	7	9	8	2	3	2.5	8	11	9.5
ENSMGAG00000001004	1.61616e+89	12681855;12681855;12683881;12683881;12688240;12688240;12694162;12694162;12697947;12697947;12700295;12700295;12700936;12700936;12701091;12701091;12702043;12702043;12702751;12702751;12703237;12703237;12704879;12704879;12705952;12705952;12707255;12707255;12707999;12707999;12708722;12708722;12709496;12709496;12710144;12710144;12711020;12711020;12712733;12712733;12712909;12714319;12714319;12715198;127…	12682007;12682007;12684065;12684065;12688429;12688429;12694236;12694236;12698033;12698033;12700350;12700350;12701005;12701005;12701201;12701201;12702118;12702118;12702793;12702793;12703280;12703280;12704956;12704956;12706008;12706008;12707335;12707335;12708041;12708041;12708760;12708760;12709561;12709561;12710309;12710309;12711080;12711080;12712814;12712814;12712975;12714398;12714398;12715279;127…	-;-;-;-;-;-;-;-;-;-;-;-;-;-;-;-;-;-;-;-;-;-;-;-;-;-;-;-;-;-;-;-;-;-;-;-;-;-;-;-;-;-;-;-;-	2322	PARN	poly(A)-specific ribonuclease [Source:HGNC Symbol;Acc:HGNC:8609]	ensembl	protein_coding	1112	979	1045.5	1311	1217	1264	817	1083	950	968	910	939
ENSMGAG00000001005	2.62626e+195	1190386;1190386;1190386;1190386;1190386;1192321;1192321;1192321;1192321;1192321;1192995;1192995;1193072;1193072;1193072;1194590;1194622;1194622;1194622;1194622;1194622;1196001;1196001;1196001;1196001;1196001;1196001;1197180;1197180;1197180;1197180;1197180;1197180;1198102;1198102;1198102;1198102;1198102;1198102;1199986;1199986;1199986;1199986;1199986;1199986;1201628;1201628;1201628;1201628;1201628…	1192263;1192263;1192263;1192263;1192263;1192603;1192674;1192603;1192674;1192674;1193967;1193967;1193967;1193967;1193967;1195476;1195476;1195476;1195476;1195476;1195476;1196075;1196075;1196075;1196075;1196075;1196075;1197325;1197325;1197325;1197325;1197325;1197325;1198296;1198296;1198296;1198296;1198296;1198296;1200135;1200135;1200135;1200135;1200135;1200135;1201735;1201735;1201735;1201735;1201735…	-;-;-;-;-;-;-;-;-;-;-;-;-;-;-;-;-;-;-;-;-;-;-;-;-;-;-;-;-;-;-;-;-;-;-;-;-;-;-;-;-;-;-;-;-;-;-;-;-;-;-;-;-;-;-;-;-;-;-;-;-;-;-;-;-;-;-;-;-;-;-;-;-;-;-;-;-;-;-;-;-;-;-;-;-;-;-;-;-;-;-;-;-;-;-;-;-;-	6768	ARHGAP32	Rho GTPase activating protein 32 [Source:HGNC Symbol;Acc:HGNC:17399]	ensembl	protein_coding	130	39	84.5	211	203	207	54	62	58	86	56	71
ENSMGAG00000001006	8.88889e+17	1.419e+125	1.41931e+125	+;+;+;+;+;+;+;+;+;+;+;+;+;+;+;+;+;+	4175	MAT1A	methionine adenosyltransferase 1A	DAVID	protein_coding	322	312	317	386	386	386	206	225	215.5	339	326	332.5
ENSMGAG00000001007	22222222	6.44692e+23	6.44748e+23	+;+;+;+	363	TLDC2	TBC/LysM-associated domain containing 2	DAVID	protein_coding	0	0	0	0	0	0	0	0	0	0	1	0.5
ENSMGAG00000001008	2.22222e+31	6.5032e+95	6.52237e+95	-;-;-;-;-;-;-;-;-;-;-;-;-;-;-;-	3493	SAMHD1	SAM and HD domain containing deoxynucleoside triphosphate triphosphohydrolase 1	DAVID	protein_coding	1121	908	1014.5	1184	1056	1120	950	1106	1028	1009	854	931.5
ENSMGAG00000001009	2.92929e+73	1908967190896719089671909303190930319093031909503190950319095031909772190977219097721910167191016719101671910550191055019105501911290191129019112901912104191210419121041912382191238219123821912615191261519132261913226191322619147531914753191475319167191917441	1909143190914319091431909404190940419094041909625190962519096251909907190990719099071910264191026419102641910711191071119107111911391191139119113911912199191219919121991912501191250119125011912737191273719132681913268191326819150841914937191493719173071917578	-;-;-;-;-;-;-;-;-;-;-;-;-;-;-;-;-;-;-;-;-;-;-;-;-;-;-;-;-;-;-;-;-;-;-;-;-	2341	SMARCD2	SWI/SNF related, matrix associated, actin dependent regulator of chromatin, subfamily d, member 2	DAVID	protein_coding	887	633	760	1149	1005	1077	672	888	780	1005	897	951
ENSMGAG00000001010	11	821009	822049	-	1041	GPR148	G protein-coupled receptor 148	ensembl	protein_coding	0	0	0	0	0	0	0	0	0	0	0	0
ENSMGAG00000001011	2.32323e+19	2.81979e+59	2.82261e+59	-;-;-;-;-;-;-;-;-;-	1411	VAMP3	vesicle associated membrane protein 3 [Source:HGNC Symbol;Acc:HGNC:12644]	ensembl	protein_coding	1313	1601	1457	1473	1295	1384	1342	1698	1520	2167	2214	2190.5
ENSMGAG00000001012	1515151515151515	7.37247e+47	7.37796e+47	-;-;-;-;-;-;-;-	1449	NRG2	Neuregulin 2	uniprot	protein_coding	0	2	1	0	0	0	0	0	0	0	0	0
ENSMGAG00000001013	1.0101e+101	409792410693411340412754413080414905415690416625417528418167422221423739425595426522427458428027429227429983430816431177431667432214433194434007434532435090435359436355437164438570439226439529440377440938441419441685442188443705444475445120446146446984447617448806448996449814450625451116452589452988454573	409847410791411458412910413175415011415784416693417712418257422352423939425678426670427730428235429288430188431014431323431877432344433325434144434679435274435562436471437316438736439394439669440511441100441567441824442351443931444582445317446237447124447704448886449088449978450728451212452662453092455059	-;-;-;-;-;-;-;-;-;-;-;-;-;-;-;-;-;-;-;-;-;-;-;-;-;-;-;-;-;-;-;-;-;-;-;-;-;-;-;-;-;-;-;-;-;-;-;-;-;-;-	7443	TPR	translocated promoter region, nuclear basket protein [Source:HGNC Symbol;Acc:HGNC:12017]	ensembl	protein_coding	2398	1728	2063	4983	4457	4720	1495	1836	1665.5	2046	1811	1928.5
ENSMGAG00000001014	11	844045	846999	+	2955	AMER3	APC membrane recruitment protein 3	ensembl	protein_coding	0	0	0	0	0	0	0	0	0	0	0	0
ENSMGAG00000001015	3.0303e+45	8.17639e+137	8.17891e+137	-;-;-;-;-;-;-;-;-;-;-;-;-;-;-;-;-;-;-;-;-;-;-	2607	ELAVL1	ELAV like RNA binding protein 1	ensembl	protein_coding	3397	3125	3261	4077	3702	3889.5	2372	3184	2778	3435	3374	3404.5
ENSMGAG00000001016	1.31313e+55	1.1678e+223	1.16782e+223	+;+;+;+;+;+;+;+;+;+;+;+;+;+;+;+;+;+;+;+;+;+;+;+;+;+;+;+	1976	LOC100543166	nuclear pore complex protein Nup93-like	DAVID	protein_coding	1376	1839	1607.5	1296	1241	1268.5	1591	1901	1746	1415	1608	1511.5
ENSMGAG00000001017	23;23;23;23;23;23;23;23;23;23;23;23;23;23;23;23;23;23;23;23;23;23;23;23;23;23;23;23;23;23;23;23;23;23;23;23;23;23;23;23;23;23;23;23;23;23;23;23;23;23;23;23;23;23;23;23;23;23;23;23;23;23;23;23;23;23;23;23;23;23;23;23;23;23;23;23;23;23;23;23;23;23;23;23;23;23;23;23;23;23;23;23;23;23;23;23;23;23;23;23;23;23;23;23;23;23;23;23;23;23;23;23;23;23;23;23;23;23;23;23;23;23;23;23;23;23;23;23;23;23;23;23;23;…	287494;287494;287494;287494;287494;287494;287494;291791;291791;291791;294370;295036;295036;295036;295036;295036;297412;297412;297412;297412;297412;297412;297680;297680;297680;297680;297680;297680;297680;300089;300089;300089;300089;300089;300999;300999;300999;300999;300999;300999;300999;301536;301536;301536;301536;301536;301536;301536;302181;302181;302181;302181;302181;302181;302181;302697;302697;…	287792;287792;287792;287792;287792;287792;287792;291972;291972;291972;294463;295066;295066;295066;295066;295066;297486;297486;297486;297486;297486;297486;297873;297873;297873;297873;297873;297873;297873;300109;300109;300109;300109;300109;301070;301070;301070;301070;301070;301070;301070;301782;301782;301782;301782;301782;301782;301782;302368;302368;302368;302368;302368;302368;302368;303220;303220;…	-;-;-;-;-;-;-;-;-;-;-;-;-;-;-;-;-;-;-;-;-;-;-;-;-;-;-;-;-;-;-;-;-;-;-;-;-;-;-;-;-;-;-;-;-;-;-;-;-;-;-;-;-;-;-;-;-;-;-;-;-;-;-;-;-;-;-;-;-;-;-;-;-;-;-;-;-;-;-;-;-;-;-;-;-;-;-;-;-;-;-;-;-;-;-;-;-;-;-;-;-;-;-;-;-;-;-;-;-;-;-;-;-;-;-;-;-;-;-;-;-;-;-;-;-;-;-;-;-;-;-;-;-;-;-;-;-;-;-;-;-;-;-;-;-;-;-;-;-;-;-;-;-;-;-;-;-;-;-	5561	CAMTA1	calmodulin binding transcription activator 1 [Source:HGNC Symbol;Acc:HGNC:18806]	ensembl	protein_coding	402	445	423.5	484	384	434	399	491	445	492	430	461
ENSMGAG00000001018	2.72727e+39	1.15053e+139	1.15056e+139	+;+;+;+;+;+;+;+;+;+;+;+;+;+;+;+;+;+;+;+	3906	SETDB1	SET domain bifurcated histone lysine methyltransferase 1 [Source:HGNC Symbol;Acc:HGNC:10761]	ensembl	protein_coding	744	539	641.5	914	885	899.5	710	774	742	711	572	641.5
ENSMGAG00000001019	26262626	1.3898e+27	1.38995e+27	+;+;+;+	1148	BARX2	BARX homeobox 2 [Source:HGNC Symbol;Acc:HGNC:956]	ensembl	protein_coding	71	56	63.5	149	136	142.5	54	44	49	153	105	129
ENSMGAG00000001020	2.72727e+45	1.25011e+160	1.25034e+160	-;-;-;-;-;-;-;-;-;-;-;-;-;-;-;-;-;-;-;-;-;-;-	1225	PSMD4	proteasome 26S subunit, non-ATPase 4 [Source:HGNC Symbol;Acc:HGNC:9561]	ensembl	protein_coding	3451	4467	3959	2483	2144	2313.5	4548	5324	4936	3419	3681	3550
ENSMGAG00000001021	111111111111	1.24057e+47	1.24057e+47	+;+;+;+;+;+	1197	LOC100544917	rho guanine nucleotide exchange factor 4	DAVID	protein_coding	0	0	0	0	1	0.5	0	0	0	0	0	0
ENSMGAG00000001022	2.92929e+17	1.83506e+62	1.83516e+62	-;-;-;-;-;-;-;-;-	1071	ASIC2	Acid sensing ion channel subunit 2	uniprot	protein_coding	0	0	0	0	0	0	0	1	0.5	0	0	0
ENSMGAG00000001026	2.62626e+17	1.46406e+62	1.46426e+62	+;+;+;+;+;+;+;+;+	1015	LOC100546734	transmembrane protein 45B-like	DAVID	protein_coding	0	0	0	0	0	0	0	0	0	0	0	0
ENSMGAG00000001030	3.0303e+17	8.0797e+53	8.08067e+53	+;+;+;+;+;+;+;+;+	1446	ENSMGAG00000001030	Amino acid transporter	ensembl	protein_coding	0	0	0	0	0	0	0	3	1.5	0	0	0
ENSMGAG00000001031	24242424	4.60159e+23	4.61208e+23	+;+;+;+	2154	NEFL	neurofilament, light polypeptide	DAVID	protein_coding	1	2	1.5	2	0	1	4	0	2	1	2	1.5
ENSMGAG00000001032	8888	1.45859e+27	1.45896e+27	-;-;-;-	707	LOC100551007	pulmonary surfactant-associated protein A-like	DAVID	protein_coding	0	0	0	0	0	0	0	0	0	0	0	0
ENSMGAG00000001033	2.1486e+06	2.12132e+55	2.53253e+59	+;+;+;+;+;+;+;+;+;+;+;+;+;+;+;+;+	2030	LOC104909200	interferon-induced guanylate-binding protein 1-like	DAVID	protein_coding	0	0	0	0	0	0	1	0	0.5	2	1	1.5
ENSMGAG00000001034	191919191919	2.65533e+35	2.6563e+35	+;+;+;+;+;+	792	SAPCD2	suppressor APC domain containing 2 [Source:HGNC Symbol;Acc:HGNC:28055]	ensembl	protein_coding	166	110	138	168	163	165.5	112	156	134	120	107	113.5
ENSMGAG00000001038	888888	1.46738e+41	1.46791e+41	-;-;-;-;-;-	1058	LOC100551159	pulmonary surfactant-associated protein A-like	DAVID	protein_coding	0	0	0	0	0	0	0	0	0	0	0	0
ENSMGAG00000001039	0	2517052625176135	2517237725176413	+;+	2131	KCNV2	potassium voltage-gated channel modifier subfamily V member 2 [Source:HGNC Symbol;Acc:HGNC:19698]	ensembl	protein_coding	0	0	0	0	0	0	0	0	0	0	0	0
ENSMGAG00000001040	1.11111e+19	1.23295e+79	1.23304e+79	-;-;-;-;-;-;-;-;-;-	1462	FAM168B	family with sequence similarity 168 member B	DAVID	protein_coding	117	73	95	221	263	242	53	48	50.5	76	61	68.5
ENSMGAG00000001041	2.22222e+21	6.21237e+65	6.21348e+65	+;+;+;+;+;+;+;+;+;+;+	1230	PIGU	phosphatidylinositol glycan anchor biosynthesis class U	DAVID	protein_coding	259	119	189	338	340	339	150	192	171	161	133	147
ENSMGAG00000001043	17171717171717	5.08803e+41	5.08987e+41	+;+;+;+;+;+;+	1317	PPM1F	Protein phosphatase, Mg2+/Mn2+ dependent 1F	uniprot	protein_coding	93	88	90.5	76	87	81.5	83	100	91.5	51	19	35
ENSMGAG00000001045	2.82828e+23	2.92155e+83	2.92158e+83	-;-;-;-;-;-;-;-;-;-;-;-	1545	RBBP5	RB binding protein 5, histone lysine methyltransferase complex subunit	DAVID	protein_coding	440	250	345	567	574	570.5	225	291	258	365	301	333
ENSMGAG00000001046	7.77778e+29	9.6656e+176	9.7293e+176	-;-;-;-;-;-;-;-;-;-;-;-;-;-;-;-;-;-;-;-;-;-;-;-;-;-;-;-;-;-	1800	FAM207A	family with sequence similarity 207 member A [Source:HGNC Symbol;Acc:HGNC:15811]	ensembl	protein_coding	1259	1504	1381.5	1335	1259	1297	1288	1691	1489.5	1461	1560	1510.5
ENSMGAG00000001047	888888	1.48693e+41	1.4873e+41	-;-;-;-;-;-	1015	LOC100549167	mannose-binding protein A-like	DAVID	protein_coding	2	2	2	0	0	0	2	1	1.5	0	0	0
ENSMGAG00000001049	2.62626e+17	1.47456e+62	1.47476e+62	+;+;+;+;+;+;+;+;+	1453	LOC100546884	transmembrane protein 45B-like	DAVID	protein_coding	0	0	0	0	0	0	0	0	0	0	0	0
ENSMGAG00000001050	2.92929e+73	1361922136192213619221368444136844413684441376540137654013780751378075137807513791921379192137919213796851379685137968513800771380077138007713805281380528138052813814791381479138147913826471382647138264713834081383408138340813837191383719138511913851191385119	1361969136196913619691368528136852813685281376659137665913781601378160137816013792981379298137929813798051379805137980513802301380230138023013805881380588138058813815511381551138155113827321382732138273213835431383543138354313837601383760138586413858641386259	+;+;+;+;+;+;+;+;+;+;+;+;+;+;+;+;+;+;+;+;+;+;+;+;+;+;+;+;+;+;+;+;+;+;+;+;+	2260	CRHR1	corticotropin-releasing factor receptor 1	ensembl	protein_coding	0	0	0	0	0	0	0	0	0	0	0	0
ENSMGAG00000001051	2059790.1020597901020597901020597901020597901020597901020597901020597901020597901020597901020597901020597901020597901020597901020597901020597901020597901020597901020597901020597901020597901020597901020597901020597901020597901020597901020597901020597901020597901020597901020597901020597901020597901020597901020597901020597901020597901020597901020597901020597901020597901020597901020597901020597901020…	212121212111088108810881088140714781478147814782454245424542454245427042704270427042704370937093709370937094188418841884188418847864786478647864786549454945494549454946282628262826282628270887088708870887593763876387638763881118264826482648264858088048804	6596596596596591137113711371137157815781578157815782603260326032603260328042804280428042804385438543854385438544276427642764276427649224922492249224922578457845784578457846419641964196419642371277127712771277756775677607756775682008432837683768376865089888988	+;+;+;+;+;+;+;+;+;+;+;+;+;+;+;+;+;+;+;+;+;+;+;+;+;+;+;+;+;+;+;+;+;+;+;+;+;+;+;+;+;+;+;+;+;+;+;+;+;+;+;+;+;+;+;+;+;+;+;+;+;+;+;+;+;+	2640	LOC100540564	scaffold attachment factor B2-like	DAVID	protein_coding	1000	752	876	972	792	882	866	897	881.5	829	746	787.5
ENSMGAG00000001052	11111111111111	1.23345e+55	1.23353e+55	+;+;+;+;+;+;+	1352	plekhb2	pleckstrin homology domain containing B2	ensembl	protein_coding	534	480	507	554	459	506.5	372	473	422.5	325	311	318
ENSMGAG00000001054	333333	1.09939e+35	1.09997e+35	-;-;-;-;-;-	753	ENSMGAG00000001054	Adenylate cyclase (EC 4.6.1.1)	ensembl	protein_coding	0	0	0	0	0	0	0	0	0	0	0	0
ENSMGAG00000001055	232323232323232323232323232323232323232323232323232323232323232323232323232323232323232323232323232323232323232323232323232323232323232323232323232323232323232323232323232323232323232323232323232323232323232323232323232323232323232323232323232323232323232323232323232323232323232323232323232323232323232323	618578;618578;618578;619525;619525;620185;620185;620185;620185;620636;620636;620636;620636;622429;622429;622429;622429;623879;623879;623879;623879;624345;624345;624345;624345;625410;625410;625410;625410;625693;625693;625693;625693;626803;626803;626803;626803;627529;627529;627529;627529;628157;628157;628157;628157;628427;628427;628427;628427;629016;629016;629016;629016;629645;629645;629645;629645;…	618754;619643;619643;619643;619643;620423;620423;620423;620423;620760;620760;620760;620760;622552;622552;622552;622552;624045;624045;624045;624045;624563;624563;624563;624563;625616;625616;625616;625616;625904;625904;625904;625904;626934;626934;626934;626934;627637;627637;627637;627637;628348;628348;628348;628348;628627;628627;628627;628627;629153;629153;629153;629153;629766;629766;629766;629766;…	+;+;+;+;+;+;+;+;+;+;+;+;+;+;+;+;+;+;+;+;+;+;+;+;+;+;+;+;+;+;+;+;+;+;+;+;+;+;+;+;+;+;+;+;+;+;+;+;+;+;+;+;+;+;+;+;+;+;+;+;+;+;+;+;+;+;+;+;+;+;+;+;+;+;+;+;+;+;+;+;+;+;+;+;+;+;+;+;+;+;+;+;+;+;+;+;+;+;+;+;+;+;+;+;+;+;+;+;+;+;+;+;+;+;+;+;+;+;+;+;+;+;+;+;+;+;+;+;+;+;+;+;+;+;+;+;+;+;+;+;+;+;+;+;+;+;+;+;+;+;+;+;+	7484	CHD5	chromodomain helicase DNA binding protein 5 [Source:HGNC Symbol;Acc:HGNC:16816]	ensembl	protein_coding	355	193	274	359	314	336.5	255	295	275	322	214	268
ENSMGAG00000001056	2.62626e+171	1473355;1484916;1484916;1485111;1485111;1486291;1486291;1486291;1486291;1486291;1486879;1486879;1486879;1486879;1486879;1487358;1487358;1487358;1487749;1487749;1487749;1487749;1487749;1490596;1491232;1491232;1491232;1491232;1491232;1491962;1491962;1491962;1491962;1491962;1493527;1493527;1493527;1493527;1493527;1494066;1494066;1494066;1494066;1494066;1495417;1495417;1495417;1495417;1495417;1495700…	1473372;1485500;1485500;1485500;1485500;1486446;1486446;1486446;1486446;1486446;1486953;1486953;1486953;1486953;1486953;1487453;1487453;1487453;1487831;1487831;1487831;1487831;1487831;1490631;1491402;1491402;1491402;1491402;1491402;1492061;1492061;1492061;1492061;1492061;1493655;1493655;1493655;1493655;1493655;1494224;1494224;1494224;1494224;1494224;1495491;1495491;1495491;1495491;1495491;1495815…	-;-;-;-;-;-;-;-;-;-;-;-;-;-;-;-;-;-;-;-;-;-;-;-;-;-;-;-;-;-;-;-;-;-;-;-;-;-;-;-;-;-;-;-;-;-;-;-;-;-;-;-;-;-;-;-;-;-;-;-;-;-;-;-;-;-;-;-;-;-;-;-;-;-;-;-;-;-;-;-;-;-;-;-;-;-	3372	APLP2	amyloid beta precursor like protein 2 [Source:HGNC Symbol;Acc:HGNC:598]	ensembl	protein_coding	4990	3578	4284	8826	8198	8512	3129	3777	3453	5162	4403	4782.5
ENSMGAG00000001057	1515	557524557836	557752557939	+;+	333	ENSMGAG00000001057	Cysteine-rich and transmembrane domain-containing protein 1	ensembl	protein_coding	293	280	286.5	206	144	175	261	225	243	204	210	207
ENSMGAG00000001059	242424	4.694e+17	4.71056e+17	-;-;-	2940	NEFM	neurofilament medium	ensembl	protein_coding	1	1	1	0	0	0	0	0	0	0	1	0.5
ENSMGAG00000001060	151515	5.14325e+17	5.14481e+17	-;-;-	351	PFDN1	Prefoldin subunit 1	uniprot	protein_coding	480	640	560	529	470	499.5	473	525	499	558	598	578
ENSMGAG00000001061	1.71717e+17	5.53326e+53	5.53489e+53	+;+;+;+;+;+;+;+;+	2849	MAPK1	mitogen-activated protein kinase 1	ensembl	protein_coding	2407	1703	2055	3500	3231	3365.5	1344	1628	1486	2088	1763	1925.5
ENSMGAG00000001062	2.22222e+107	680121;680121;680555;680555;682270;682274;683520;683520;683982;683982;684544;684544;685434;685434;686575;686575;688114;688197;688197;688496;688500;688500;689652;689652;689652;690200;690200;690200;690808;690808;690808;692503;692503;692503;693477;693477;693477;693710;696369;696369;697125;697127;697127;697398;697398;697398;697619;697619;697619;698744;698744;698744;699445;699445	680291;680291;680712;680719;682398;682395;683613;683613;684053;684053;684720;684720;685612;685612;686841;686841;688133;688332;688332;688664;688664;688664;689789;689789;689789;690303;690303;690303;690920;690920;690920;692669;692669;692669;693663;693658;693663;693735;696418;696418;697287;697287;697287;697526;697526;697526;697683;697683;697683;698944;698949;698944;699560;699560	-;-;-;-;-;-;-;-;-;-;-;-;-;-;-;-;-;-;-;-;-;-;-;-;-;-;-;-;-;-;-;-;-;-;-;-;-;-;-;-;-;-;-;-;-;-;-;-;-;-;-;-;-;-	3043	RBL1	RB transcriptional corepressor like 1	DAVID	protein_coding	606	401	503.5	503	485	494	402	448	425	376	271	323.5
ENSMGAG00000001063	2525252525252525	8.71336e+47	8.71409e+47	+;+;+;+;+;+;+;+	711	STX12	syntaxin 12	DAVID	protein_coding	632	574	603	944	861	902.5	272	323	297.5	538	455	496.5
ENSMGAG00000001064	33333	6.91854e+39	6.91855e+39	+;+;+;+;+	1005	NFYC	nuclear transcription factor Y subunit gamma	DAVID	protein_coding	706	673	689.5	780	711	745.5	554	666	610	588	595	591.5
ENSMGAG00000001065	2.72727e+69	1.22167e+244	1.22241e+244	+;+;+;+;+;+;+;+;+;+;+;+;+;+;+;+;+;+;+;+;+;+;+;+;+;+;+;+;+;+;+;+;+;+;+	4311	PI4KB	phosphatidylinositol 4-kinase beta [Source:HGNC Symbol;Acc:HGNC:8984]	ensembl	protein_coding	2738	1841	2289.5	1954	1820	1887	2224	2478	2351	2015	1851	1933
ENSMGAG00000001066	66	162188163521	162834163542	-;-	669	LOC104911307	GTPase IMAP family member 7-like	DAVID	protein_coding	0	0	0	0	0	0	1	0	0.5	0	0	0
ENSMGAG00000001067	16161616161616	1.26369e+55	1.26372e+55	+;+;+;+;+;+;+	1402	BFAR	bifunctional apoptosis regulator	ensembl	protein_coding	815	690	752.5	676	617	646.5	642	735	688.5	439	401	420
ENSMGAG00000001068	1.51515e+187	479218;479218;479248;480057;480969;480969;480969;480969;481012;481290;481308;481308;481430;481559;481975;481975;481975;481975;481975;483394;483394;483394;483394;483394;483752;483752;483752;483752;483752;484523;484523;484616;484616;484616;484854;484854;484854;484854;484854;485114;485927;485927;485927;485927;486010;486186;486186;486186;486186;486186;487053;487106;488102;488260;488260;488270;488270;…	479480;479480;479480;480097;481272;481129;481209;481111;481111;481504;481474;481478;481504;481620;482132;482132;482132;482132;482132;483481;483481;483481;483481;483481;483906;483960;483906;483960;483960;484639;484639;484639;484639;484639;485028;485028;485032;485028;485028;485189;486060;486060;486060;486060;486060;486463;486511;486457;486511;486450;487109;487182;488202;488442;488442;488442;488442;…	+;+;+;+;+;+;+;+;+;+;+;+;+;+;+;+;+;+;+;+;+;+;+;+;+;+;+;+;+;+;+;+;+;+;+;+;+;+;+;+;+;+;+;+;+;+;+;+;+;+;+;+;+;+;+;+;+;+;+;+;+;+;+;+;+;+;+;+;+;+;+;+;+;+;+;+;+;+;+;+;+;+;+;+;+;+;+;+;+;+;+;+;+;+	3909	SLC4A9	solute carrier family 4 member 9	DAVID	protein_coding	0	0	0	2	0	1	0	1	0.5	0	1	0.5
ENSMGAG00000001069	8.88889e+63	1710899;1712433;1726771;1732158;1732639;1732639;1732639;1732639;1734765;1738938;1738938;1738938;1738938;1738938;1743934;1743934;1743934;1743934;1743934;1747525;1747525;1747525;1747525;1747525;1748030;1748030;1748030;1748030;1748030;1748317;1748317;1748317;1748317;1748317;1749167;1749167;1749167;1749167;1749167;1749552;1749552;1749552;1749552;1749552;1750545;1750545;1750545;1750545;1750545;1751614…	1710940;1712450;1726806;1732223;1732818;1732818;1732818;1732818;1734923;1739066;1739066;1739066;1739066;1739066;1744071;1744071;1744071;1744071;1744071;1747746;1747746;1747746;1747746;1747746;1748104;1748104;1748104;1748104;1748104;1748409;1748409;1748409;1748409;1748409;1749269;1749269;1749269;1749269;1749269;1749631;1749631;1749631;1749631;1749631;1750736;1750736;1750736;1750736;1750736;1751737…	+;+;+;+;+;+;+;+;+;+;+;+;+;+;+;+;+;+;+;+;+;+;+;+;+;+;+;+;+;+;+;+;+;+;+;+;+;+;+;+;+;+;+;+;+;+;+;+;+;+;+;+;+;+;+;+;+;+;+;+;+;+;+;+	1855	RASGEF1A	RasGEF domain family member 1A [Source:HGNC Symbol;Acc:HGNC:24246]	ensembl	protein_coding	1	2	1.5	11	10	10.5	1	1	1	4	3	3.5
ENSMGAG00000001070	1.91919e+17	2.88158e+53	2.88199e+53	+;+;+;+;+;+;+;+;+	2285	ENTPD2	ectonucleoside triphosphate diphosphohydrolase 2 [Source:HGNC Symbol;Acc:HGNC:3364]	ensembl	protein_coding	37	22	29.5	14	9	11.5	45	55	50	9	16	12.5
ENSMGAG00000001071	66666	1.68485e+29	1.68502e+29	+;+;+;+;+	1572	LOC100545886	uncharacterized LOC100545886	DAVID	protein_coding	73	58	65.5	84	78	81	50	85	67.5	50	45	47.5
ENSMGAG00000001072	161616	1.26431e+23	1.26433e+23	-;-;-	417	ENSMGAG00000001072	Phospholipase A2 (EC 3.1.1.4)	ensembl	protein_coding	1	3	2	1	0	0.5	1	0	0.5	1	0	0.5
ENSMGAG00000001073	7.77778e+141	152744;152744;152894;152947;153234;153380;153380;153380;153380;153380;153452;153588;153594;153665;153679;154001;154001;154001;154001;154001;154001;154001;154001;154001;154001;154553;154553;154553;154553;154553;154553;154553;154553;154553;154553;154957;154957;154957;154957;154957;154957;154957;154957;154957;154957;155559;155559;155559;155559;155559;155559;155559;155559;155559;155559;155974;155974;…	152816;152807;152932;153011;153241;153753;153753;153753;153753;153753;153753;153753;153753;153753;153753;154184;154184;154184;154184;154184;154184;154184;154184;154184;154184;154723;154723;154723;154723;154723;154723;154723;154723;154723;154723;155198;155198;155198;155198;155198;155198;155198;155198;155198;155198;155714;155714;155714;155714;155714;155714;155714;155714;155714;155714;156069;156069;…	+;+;+;+;+;+;+;+;+;+;+;+;+;+;+;+;+;+;+;+;+;+;+;+;+;+;+;+;+;+;+;+;+;+;+;+;+;+;+;+;+;+;+;+;+;+;+;+;+;+;+;+;+;+;+;+;+;+;+;+;+;+;+;+;+;+;+;+;+;+;+;+;+;+;+;+;+;+;+;+;+;+;+;+;+;+;+;+;+;+;+;+;+;+;+;+;+;+;+;+;+;+;+;+;+;+;+;+;+;+;+;+;+;+;+;+;+;+;+;+;+;+;+;+;+;+;+;+;+;+;+;+;+;+;+;+;+;+;+;+;+;+	3264	ITGB2	integrin subunit beta 2 [Source:HGNC Symbol;Acc:HGNC:6155]	ensembl	protein_coding	3	1	2	19	12	15.5	1	3	2	3	3	3
ENSMGAG00000001074	1.31313e+103	11666328;11666328;11666660;11666660;11667303;11667303;11667481;11667481;11667659;11667659;11667991;11667991;11668172;11668172;11668443;11668443;11668713;11668713;11668910;11668910;11669246;11669246;11669444;11669444;11669644;11669644;11669830;11669830;11670064;11670064;11670358;11670358;11670844;11670844;11671087;11671087;11671331;11671331;11671514;11671514;11671779;11671779;11671941;11671941;116…	11666579;11666579;11666800;11666800;11667378;11667378;11667576;11667576;11667798;11667798;11668101;11668101;11668283;11668283;11668573;11668573;11668797;11668797;11669064;11669064;11669353;11669353;11669567;11669567;11669745;11669745;11669985;11669985;11670163;11670163;11670469;11670469;11670984;11670984;11671193;11671193;11671413;11671413;11671654;11671654;11671865;11671865;11672052;11672052;116…	+;+;+;+;+;+;+;+;+;+;+;+;+;+;+;+;+;+;+;+;+;+;+;+;+;+;+;+;+;+;+;+;+;+;+;+;+;+;+;+;+;+;+;+;+;+;+;+;+;+;+;+	3686	SLC12A3	solute carrier family 12 member 3	ensembl	protein_coding	4	5	4.5	6	4	5	5	4	4.5	3	5	4
ENSMGAG00000001075	2.22222e+16	8.38599e+135	8.38603e+135	+;+;+;+;+;+;+;+;+;+;+;+;+;+;+;+;+	2494	ASB10	ankyrin repeat and SOCS box containing 10 [Source:HGNC Symbol;Acc:HGNC:17185]	ensembl	protein_coding	0	0	0	2	0	1	0	0	0	0	0	0
ENSMGAG00000001079	1.61616e+77	12596286;12596401;12596846;12597287;12597287;12597297;12599178;12599178;12599178;12600306;12600306;12600306;12600781;12600781;12600781;12601923;12601923;12601923;12603923;12603923;12603923;12604538;12604538;12604538;12605076;12605076;12605076;12605675;12605675;12605675;12606346;12606346;12606346;12606806;12606806;12606806;12608226;12608226;12608226	12596397;12596667;12596911;12597512;12597512;12597512;12599339;12599339;12599339;12600502;12600502;12600502;12600878;12600878;12600878;12602104;12602104;12602104;12603999;12603999;12603999;12604671;12604671;12604671;12605181;12605181;12605181;12605783;12605783;12605783;12606479;12606479;12606479;12606969;12606969;12606969;12608415;12608415;12608415	+;+;+;+;+;+;+;+;+;+;+;+;+;+;+;+;+;+;+;+;+;+;+;+;+;+;+;+;+;+;+;+;+;+;+;+;+;+;+	2224	ZC3H7A	zinc finger CCCH-type containing 7A [Source:HGNC Symbol;Acc:HGNC:30959]	ensembl	protein_coding	1201	1199	1200	1368	1165	1266.5	795	1028	911.5	1101	928	1014.5
ENSMGAG00000001080	17171717	5.95898e+23	5.96014e+23	+;+;+;+	360	YPEL1	yippee like 1	ensembl	protein_coding	54	38	46	121	100	110.5	17	39	28	50	38	44
ENSMGAG00000001081	28282828282828	7.67892e+41	7.67941e+41	-;-;-;-;-;-;-	561	ARL8A	ADP ribosylation factor like GTPase 8A	DAVID	protein_coding	451	292	371.5	517	509	513	368	466	417	412	343	377.5
ENSMGAG00000001082	0	8.07248e+185	8.07431e+185	+;+;+;+;+;+;+;+;+;+;+;+;+;+;+;+;+;+;+;+;+;+;+;+;+;+;+;+;+;+;+	2842	MALT1	MALT1 paracaspase [Source:HGNC Symbol;Acc:HGNC:6819]	ensembl	protein_coding	563	463	513	559	541	550	321	388	354.5	194	187	190.5
ENSMGAG00000001083	222222	5.40422e+20	5.40525e+20	+;+;+	1397	SLC52A3	solute carrier family 52 member 3	ensembl	protein_coding	314	338	326	237	186	211.5	322	425	373.5	249	230	239.5
ENSMGAG00000001084	212121	5.12354e+20	5.12354e+20	+;+;+	1138	LOC100545500	fibrinogen-like protein 1	DAVID	protein_coding	1	0	0.5	2	2	2	2	0	1	2	0	1
ENSMGAG00000001085	1.71717e+39	6.18313e+119	6.18777e+119	-;-;-;-;-;-;-;-;-;-;-;-;-;-;-;-;-;-;-;-	2157	PPIL2	peptidylprolyl isomerase like 2	ensembl	protein_coding	1172	903	1037.5	931	833	882	694	932	813	888	820	854
ENSMGAG00000001086	21212121	5.11697e+27	5.11802e+27	-;-;-;-	1389	LOC100545656	fibrinogen-like protein 1	DAVID	protein_coding	14	16	15	29	31	30	20	16	18	12	10	11
ENSMGAG00000001087	2.42424e+43	3.36936e+131	3.38119e+131	-;-;-;-;-;-;-;-;-;-;-;-;-;-;-;-;-;-;-;-;-;-	2187	LOC100541326	zinc metalloproteinase-disintegrin-like MTP4	DAVID	protein_coding	0	0	0	0	0	0	0	0	0	0	0	0
ENSMGAG00000001088	1.21212e+33	2.76947e+101	2.77018e+101	-;-;-;-;-;-;-;-;-;-;-;-;-;-;-;-;-	1108	SORD	sorbitol dehydrogenase	DAVID	protein_coding	300	246	273	334	284	309	225	304	264.5	316	354	335
ENSMGAG00000001091	2.82828e+19	7.48511e+59	7.49604e+59	-;-;-;-;-;-;-;-;-;-	2255	PTPN7	protein tyrosine phosphatase non-receptor type 7	ensembl	protein_coding	1	1	1	3	2	2.5	0	1	0.5	3	0	1.5
ENSMGAG00000001094	1.11111e+183	11636548;11636843;11636976;11637198;11637367;11637387;11637395;11637395;11637861;11637861;11637861;11637861;11638089;11638089;11638089;11638089;11639244;11639244;11639244;11639244;11640590;11640590;11640590;11640590;11641747;11641747;11641747;11641747;11642401;11642401;11642401;11642401;11642947;11642947;11642947;11642947;11644025;11644025;11644025;11644025;11644455;11644455;11644455;11644455;116…	11636667;11636968;11637081;11637223;11637526;11637526;11637526;11637526;11637995;11637995;11637995;11637995;11638119;11638119;11638119;11638119;11639404;11639404;11639404;11639404;11640772;11640772;11640772;11640772;11641831;11641831;11641831;11641831;11642505;11642505;11642505;11642505;11643035;11643035;11643035;11643035;11644109;11644109;11644109;11644109;11644540;11644540;11644540;11644540;116…	-;-;-;-;-;-;-;-;-;-;-;-;-;-;-;-;-;-;-;-;-;-;-;-;-;-;-;-;-;-;-;-;-;-;-;-;-;-;-;-;-;-;-;-;-;-;-;-;-;-;-;-;-;-;-;-;-;-;-;-;-;-;-;-;-;-;-;-;-;-;-;-;-;-;-;-;-;-;-;-;-;-;-;-;-;-;-;-;-;-;-;-	2905	LOC100545947	UDP-glucose:glycoprotein glucosyltransferase 1	DAVID	protein_coding	1738	1142	1440	2432	2215	2323.5	1185	1450	1317.5	1443	1135	1289
ENSMGAG00000001096	2.82828e+25	2.9013e+90	2.90159e+90	-;-;-;-;-;-;-;-;-;-;-;-;-	2673	DSTYK	dual serine/threonine and tyrosine protein kinase [Source:HGNC Symbol;Acc:HGNC:29043]	ensembl	protein_coding	113	49	81	168	178	173	65	68	66.5	96	78	87
ENSMGAG00000001098	444444444444	4.20266e+95	4.20272e+95	-;-;-;-;-;-;-;-;-;-;-;-	3079	TRIM2	tripartite motif containing 2 [Source:HGNC Symbol;Acc:HGNC:15974]	ensembl	protein_coding	1	0	0.5	5	7	6	1	0	0.5	2	0	1
ENSMGAG00000001100	1919	298247299470	299085300410	-;-	1780	ENSMGAG00000001100	Chloride intracellular channel 3	ensembl	protein_coding	28	40	34	16	23	19.5	53	65	59	18	33	25.5
ENSMGAG00000001102	0	394704395501395577398472398472417259417259422025422025422533422533423382423382432848432848444402444402462137462137471420471420473446473446474972478370478370479009479009483851485499487620489115489877490825490971491117493261494882495496497176497250498421498421	395702395521395702398576398576417358417358422107422107422682422682423499423499433034433034444623444623462250462250471543471543473564473564475058478458478458479556479778484065485694487840489366490034490913490990491276493337495056495574497282497282498579498579	-;-;-;-;-;-;-;-;-;-;-;-;-;-;-;-;-;-;-;-;-;-;-;-;-;-;-;-;-;-;-;-;-;-;-;-;-;-;-;-;-;-;-	5175	WDR7	WD repeat domain 7	uniprot	protein_coding	281	171	226	311	289	300	100	130	115	145	102	123.5
ENSMGAG00000001104	1.11111e+25	4.57103e+155	4.58213e+155	-;-;-;-;-;-;-;-;-;-;-;-;-;-;-;-;-;-;-;-;-;-;-;-;-;-	4684	ATP13A1	ATPase 13A1	DAVID	protein_coding	1303	1179	1241	1005	1019	1012	1424	1686	1555	1320	1288	1304
ENSMGAG00000001105	22	8385679183857530	8385688983857766	+;+	336	H2BE1	H2B.E variant histone 1 [Source:HGNC Symbol;Acc:HGNC:53833]	ensembl	protein_coding	0	2	1	0	0	0	2	0	1	0	0	0
ENSMGAG00000001108	27	1243423	1244817	+	1395	ENSMGAG00000001108	lncRNA	ensembl	lncRNA	0	0	0	2	0	1	1	0	0.5	1	1	1
ENSMGAG00000001109	1.91919e+199	301567;301567;304230;304230;304637;304637;304938;304938;305292;305292;305667;305667;306053;306053;306528;306528;306870;306870;307151;307151;307472;307472;308514;308514;308962;308962;309363;309363;309558;309558;309962;309962;310403;310403;310862;310862;311119;311119;311852;311977;311982;312622;312622;313073;313073;314456;314456;314719;314901;314921;315345;315345;316022;316022;316507;316507;317009;…	304017;304017;304436;304436;304774;304774;305040;305040;305384;305384;305770;305770;306187;306187;306669;306669;307048;307048;307268;307268;307604;307604;308637;308637;309109;309109;309478;309478;309732;309732;310022;310022;310514;310514;310967;310967;311332;311364;311887;312266;312266;312724;312724;313285;313285;314627;314673;314746;315041;315041;315548;315548;316170;316170;316703;316703;317109;…	-;-;-;-;-;-;-;-;-;-;-;-;-;-;-;-;-;-;-;-;-;-;-;-;-;-;-;-;-;-;-;-;-;-;-;-;-;-;-;-;-;-;-;-;-;-;-;-;-;-;-;-;-;-;-;-;-;-;-;-;-;-;-;-;-;-;-;-;-;-;-;-;-;-;-;-;-;-;-;-;-;-;-;-;-;-;-;-;-;-;-;-;-;-;-;-;-;-;-;-	9780	ABCA2	ATP binding cassette subfamily A member 2	DAVID	protein_coding	214	85	149.5	561	449	505	211	199	205	465	293	379
ENSMGAG00000001111	2.12121e+39	5.18835e+139	5.18839e+139	+;+;+;+;+;+;+;+;+;+;+;+;+;+;+;+;+;+;+;+	847	STX1A	syntaxin 1A	DAVID	protein_coding	139	67	103	178	233	205.5	97	106	101.5	147	121	134
ENSMGAG00000001112	2.62626e+185	1547924;1549167;1549167;1549560;1551723;1551723;1551723;1551723;1553921;1553921;1553921;1553921;1555484;1555484;1555484;1555484;1557991;1557991;1557991;1558830;1559050;1559050;1559050;1559050;1559607;1559607;1559607;1560800;1560800;1560800;1560800;1562926;1562926;1562926;1562926;1563440;1563440;1563440;1563440;1564423;1564423;1564423;1564423;1566659;1566659;1566659;1566659;1570491;1570491;1570491…	1548029;1549397;1549397;1549632;1551912;1551912;1551912;1551912;1554085;1554085;1554085;1554085;1555543;1555543;1555543;1555543;1558110;1558110;1558110;1558957;1559257;1559257;1559257;1559257;1559848;1559848;1559848;1561003;1561003;1561003;1561003;1562998;1562998;1562998;1562998;1563557;1563557;1563557;1563557;1564552;1564552;1564552;1564552;1566886;1566886;1566886;1566886;1570838;1570838;1570838…	+;+;+;+;+;+;+;+;+;+;+;+;+;+;+;+;+;+;+;+;+;+;+;+;+;+;+;+;+;+;+;+;+;+;+;+;+;+;+;+;+;+;+;+;+;+;+;+;+;+;+;+;+;+;+;+;+;+;+;+;+;+;+;+;+;+;+;+;+;+;+;+;+;+;+;+;+;+;+;+;+;+;+;+;+;+;+;+;+;+;+;+;+	4977	PRDM10	PR/SET domain 10 [Source:HGNC Symbol;Acc:HGNC:13995]	ensembl	protein_coding	511	201	356	930	868	899	190	249	219.5	345	213	279
ENSMGAG00000001113	2.72727e+29	1.29042e+104	1.29151e+104	-;-;-;-;-;-;-;-;-;-;-;-;-;-;-	2401	GABPB2	GA binding protein transcription factor subunit beta 2 [Source:HGNC Symbol;Acc:HGNC:28441]	ensembl	protein_coding	401	518	459.5	852	742	797	543	644	593.5	888	888	888
ENSMGAG00000001114	2.92929e+239	1298636;1298696;1298863;1298967;1299321;1299568;1299568;1299568;1299568;1299594;1302486;1302486;1303118;1303118;1303217;1303218;1303218;1303218;1303218;1303218;1303218;1303221;1305083;1305083;1305083;1305083;1305083;1305083;1305083;1305083;1305709;1305709;1305709;1305709;1305709;1305709;1305709;1305709;1306346;1306346;1306346;1306346;1306346;1306346;1306346;1306346;1306648;1306648;1306648;1306648…	1298674;1298898;1298877;1299008;1299344;1299675;1299675;1299681;1299675;1299675;1302499;1302499;1303184;1303184;1303410;1303410;1303410;1303410;1303410;1303410;1303410;1303410;1305335;1305335;1305335;1305335;1305335;1305335;1305335;1305335;1305871;1305871;1305871;1305871;1305871;1305871;1305871;1305871;1306507;1306507;1306507;1306507;1306507;1306507;1306507;1306507;1306743;1306752;1306743;1306743…	+;+;+;+;+;+;+;+;+;+;+;+;+;+;+;+;+;+;+;+;+;+;+;+;+;+;+;+;+;+;+;+;+;+;+;+;+;+;+;+;+;+;+;+;+;+;+;+;+;+;+;+;+;+;+;+;+;+;+;+;+;+;+;+;+;+;+;+;+;+;+;+;+;+;+;+;+;+;+;+;+;+;+;+;+;+;+;+;+;+;+;+;+;+;+;+;+;+;+;+;+;+;+;+;+;+;+;+;+;+;+;+;+;+;+;+;+;+;+;+	3896	ITGB3	integrin subunit beta 3	ensembl	protein_coding	4	7	5.5	8	11	9.5	10	22	16	7	18	12.5
ENSMGAG00000001115	2.82828e+87	734947734947735893735893736967736967737733737733738604738604738604739763739763739763740582740582740582741326741326741326742080742080742080742874742874742874743483743483743483743964743964743964744479744479744479745113745113745113746068746068746068746578746578746578	735012735012735956735956738002737233738002738002738870738870738870740035740035740035740842740842740842741598741598741598742349742349742349743143743143743143743755743755743755744233744233744233744748744748744748745385745385745385746340746340746340746839746839746839	+;+;+;+;+;+;+;+;+;+;+;+;+;+;+;+;+;+;+;+;+;+;+;+;+;+;+;+;+;+;+;+;+;+;+;+;+;+;+;+;+;+;+;+	4401	ENSMGAG00000001115	receptor-type tyrosine-protein phosphatase V-like	ensembl	protein_coding	174	57	115.5	346	326	336	54	44	49	138	116	127
ENSMGAG00000001116	252525252525	8.57074e+35	8.57112e+35	+;+;+;+;+;+	2122	PPP1R8	protein phosphatase 1 regulatory subunit 8 [Source:HGNC Symbol;Acc:HGNC:9296]	ensembl	protein_coding	900	793	846.5	811	709	760	557	672	614.5	559	488	523.5
ENSMGAG00000001117	8.88889e+23	1.76424e+167	1.76484e+167	-;-;-;-;-;-;-;-;-;-;-;-;-;-;-;-;-;-;-;-;-;-;-;-	2575	CSGALNACT2	chondroitin sulfate N-acetylgalactosaminyltransferase 2 [Source:HGNC Symbol;Acc:HGNC:24292]	ensembl	protein_coding	325	288	306.5	455	409	432	245	304	274.5	281	280	280.5
ENSMGAG00000001118	1.41414e+243	229808;229808;229808;229808;229808;229808;230059;230059;230059;230059;230059;230059;231573;231573;231573;231573;231573;231573;232830;232830;232830;232830;232830;232830;233600;233600;233600;233600;233600;233600;234326;234326;234326;234326;234326;234326;235261;235261;235261;235261;235261;235261;237538;237538;237538;237538;237538;237538;238052;238052;238052;238052;238052;238052;238798;238798;238798;…	229937;229937;229937;229937;229937;229937;230170;230170;230170;230170;230170;230170;231745;231745;231745;231745;231745;231745;233034;233034;233034;233034;233034;233034;233713;233713;233713;233713;233713;233713;234376;234376;234376;234376;234376;234376;235287;235287;235287;235287;235287;235287;237698;237698;237698;237698;237698;237698;238191;238191;238191;238191;238191;238191;238983;238983;238983;…	-;-;-;-;-;-;-;-;-;-;-;-;-;-;-;-;-;-;-;-;-;-;-;-;-;-;-;-;-;-;-;-;-;-;-;-;-;-;-;-;-;-;-;-;-;-;-;-;-;-;-;-;-;-;-;-;-;-;-;-;-;-;-;-;-;-;-;-;-;-;-;-;-;-;-;-;-;-;-;-;-;-;-;-;-;-;-;-;-;-;-;-;-;-;-;-;-;-;-;-;-;-;-;-;-;-;-;-;-;-;-;-;-;-;-;-;-;-;-;-;-;-	3835	ITIH3	inter-alpha-trypsin inhibitor heavy chain 3 [Source:HGNC Symbol;Acc:HGNC:6168]	ensembl	protein_coding	0	0	0	1	0	0.5	0	0	0	0	1	0.5
ENSMGAG00000001119	2.72727e+19	1.17649e+69	1.17664e+69	-;-;-;-;-;-;-;-;-;-	2043	MINDY1	MINDY lysine 48 deubiquitinase 1 [Source:HGNC Symbol;Acc:HGNC:25648]	ensembl	protein_coding	909	779	844	1012	910	961	824	925	874.5	914	863	888.5
ENSMGAG00000001120	21	5324522	5326141	+	1620	FZD9	frizzled class receptor 9	ensembl	protein_coding	1086	868	977	832	649	740.5	597	564	580.5	630	558	594
ENSMGAG00000001121	22;22;22;22;22;22;22;22;22;22;22;22;22;22;22;22;22;22;22;22;22;22;22;22;22;22;22;22;22;22;22;22;22;22;22;22;22;22;22;22;22;22;22;22;22;22;22;22;22;22;22;22;22;22;22;22;22;22;22;22;22;22;22;22;22;22;22;22;22;22;22;22;22;22;22;22;22;22;22;22;22;22;22;22;22;22;22;22;22;22;22;22;22;22;22;22;22;22;22;22;22;22;22;22;22;22;22;22;22;22;22;22;22;22;22;22;22;22;22;22;22;22;22;22;22;22;22;22;22;22;22;22;22;…	701701;701701;701701;701701;701701;704351;704351;705744;705744;705744;705744;705744;708008;708024;708024;708024;708042;708417;708581;708741;708746;708750;708772;708772;708772;709683;709710;709710;709710;709710;709710;710194;710194;710194;710194;710659;710945;711100;711191;711258;711304;711339;711881;711963;712145;713593;713593;713593;713593;713593;713617;715620;715620;715620;715629;715702;715702;…	702591;702591;702591;702591;702591;704455;704455;705853;705902;705863;705863;705863;708267;708191;708206;708182;708267;708450;708603;709196;709196;709196;709160;709196;709196;709978;709949;709916;709916;709916;709916;710384;710380;710380;710384;710739;711299;712477;711682;711461;712477;712477;712477;712477;712498;713898;713898;713801;713801;713801;713831;715839;715839;715839;715878;715961;715961;…	-;-;-;-;-;-;-;-;-;-;-;-;-;-;-;-;-;-;-;-;-;-;-;-;-;-;-;-;-;-;-;-;-;-;-;-;-;-;-;-;-;-;-;-;-;-;-;-;-;-;-;-;-;-;-;-;-;-;-;-;-;-;-;-;-;-;-;-;-;-;-;-;-;-;-;-;-;-;-;-;-;-;-;-;-;-;-;-;-;-;-;-;-;-;-;-;-;-;-;-;-;-;-;-;-;-;-;-;-;-;-;-;-;-;-;-;-;-;-;-;-;-;-;-;-;-;-;-;-;-;-;-;-;-;-;-;-;-;-;-;-;-;-;-;-;-;-;-;-;-;-;-;-;-;-;-;-;-;-;-;-;-;-;-;-;-;-;-;-;-;-;-;-;-;-;-;-;-;-;-;-;-;-;-;-;-;-;-;-;-;-;-;-;-;-;-;-;-;-;-…	9548	LOC100539169	chromodomain-helicase-DNA-binding protein 6	DAVID	protein_coding	688	256	472	837	769	803	379	364	371.5	309	266	287.5
ENSMGAG00000001122	2.52525e+17	8.34168e+53	8.34261e+53	+;+;+;+;+;+;+;+;+	1883	THEMIS2	thymocyte selection associated family member 2	ensembl	protein_coding	4	3	3.5	6	1	3.5	1	2	1.5	3	1	2
ENSMGAG00000001123	2.72727e+37	1.27361e+132	1.27456e+132	+;+;+;+;+;+;+;+;+;+;+;+;+;+;+;+;+;+;+	2643	TMOD4	tropomodulin 4 [Source:HGNC Symbol;Acc:HGNC:11874]	ensembl	protein_coding	7	12	9.5	1	2	1.5	11	11	11	8	1	4.5
ENSMGAG00000001124	8.88889e+38	180442818062211806510180755418075541809535180953518131571813157181614918161491816375181637518181801818180182201718220171823344182334418251841825184182871018287101829219182921918302751830275183581318358131836444183644418385261838526183924318392431841038184103818496341948540	180460218066571806657180765318076531809672180967218132271813227181627118162711816589181658918182871818287182216418221641823600182360018253031825303182882018288201829344182934418305331830533183601218360121836645183664518387671838767183953618395361841289184128918497301948666	-;-;-;-;-;-;-;-;-;-;-;-;-;-;-;-;-;-;-;-;-;-;-;-;-;-;-;-;-;-;-;-;-;-;-;-;-;-;-	3802	RET	ret proto-oncogene [Source:HGNC Symbol;Acc:HGNC:9967]	ensembl	protein_coding	145	141	143	122	109	115.5	691	836	763.5	324	287	305.5
ENSMGAG00000001126	2.72727e+59	1.21714e+209	1.21717e+209	+;+;+;+;+;+;+;+;+;+;+;+;+;+;+;+;+;+;+;+;+;+;+;+;+;+;+;+;+;+	2810	RFX5	regulatory factor X5 [Source:HGNC Symbol;Acc:HGNC:9986]	ensembl	protein_coding	108	171	139.5	223	177	200	190	184	187	211	192	201.5
ENSMGAG00000001127	1.41414e+27	2.57415e+83	2.57681e+83	+;+;+;+;+;+;+;+;+;+;+;+;+;+	2277	NEK4	NIMA related kinase 4 [Source:HGNC Symbol;Acc:HGNC:11399]	ensembl	protein_coding	783	938	860.5	1025	955	990	647	857	752	864	810	837
ENSMGAG00000001128	12121212121212	3.16065e+41	3.17067e+41	-;-;-;-;-;-;-	1654	RBPMS2	RNA binding protein with multiple splicing 2	DAVID	protein_coding	0	3	1.5	1	0	0.5	0	1	0.5	2	4	3
ENSMGAG00000001129	3.33333e+24	9.31835e+199	9.31836e+199	+;+;+;+;+;+;+;+;+;+;+;+;+;+;+;+;+;+;+;+;+;+;+;+;+	729	PTGES3	prostaglandin E synthase 3 [Source:HGNC Symbol;Acc:HGNC:16049]	ensembl	protein_coding	7941	8650	8295.5	6856	6212	6534	7349	9463	8406	9783	9881	9832
ENSMGAG00000001130	2.62626e+97	1583152;1583152;1584076;1584076;1584364;1584364;1585406;1585406;1585787;1585787;1586480;1586480;1586892;1586892;1587441;1587441;1587770;1587770;1588353;1588353;1589291;1589291;1590361;1590361;1590524;1590524;1590985;1590988;1591635;1591635;1592399;1592399;1592805;1592805;1593403;1593403;1594185;1594185;1594507;1594507;1595080;1595780;1595780;1597290;1597290;1598173;1598173;1599036;1599036	1583833;1583833;1584277;1584277;1584491;1584491;1585580;1585580;1585888;1585888;1586553;1586553;1586976;1586976;1587621;1587621;1587878;1587878;1588479;1588479;1589356;1589356;1590440;1590440;1590567;1590567;1591045;1591045;1591809;1591809;1592505;1592505;1592928;1592928;1593482;1593482;1594405;1594405;1594795;1594795;1595298;1596565;1596565;1597396;1597396;1598308;1598308;1599161;1599161	+;+;+;+;+;+;+;+;+;+;+;+;+;+;+;+;+;+;+;+;+;+;+;+;+;+;+;+;+;+;+;+;+;+;+;+;+;+;+;+;+;+;+;+;+;+;+;+;+	4486	NFRKB	nuclear factor related to kappaB binding protein [Source:HGNC Symbol;Acc:HGNC:7802]	ensembl	protein_coding	413	242	327.5	607	581	594	205	279	242	314	231	272.5
ENSMGAG00000001131	2.52525e+17	8.40688e+53	8.40772e+53	-;-;-;-;-;-;-;-;-	804	RPA2	replication protein A2	ensembl	protein_coding	1057	1237	1147	1374	1241	1307.5	906	1098	1002	1410	1407	1408.5
ENSMGAG00000001132	272727272727	1.27181e+41	1.27195e+41	+;+;+;+;+;+	1617	VPS72	vacuolar protein sorting 72 homolog [Source:HGNC Symbol;Acc:HGNC:11644]	ensembl	protein_coding	381	434	407.5	403	339	371	454	438	446	458	439	448.5
ENSMGAG00000001133	3333333333333	9.31766e+103	9.31778e+103	+;+;+;+;+;+;+;+;+;+;+;+;+	4179	ATP5B	ATP synthase F1 subunit beta	ensembl	protein_coding	19496	23004	21250	17752	16116	16934	20992	24439	22715.5	25939	26596	26267.5
ENSMGAG00000001134	2.12121e+29	5.23874e+104	5.23876e+104	+;+;+;+;+;+;+;+;+;+;+;+;+;+;+	1380	MKS1	Meckel syndrome, type 1	DAVID	protein_coding	222	184	203	255	273	264	215	244	229.5	289	311	300
ENSMGAG00000001135	1.71717e+49	6.77175e+149	6.77821e+149	-;-;-;-;-;-;-;-;-;-;-;-;-;-;-;-;-;-;-;-;-;-;-;-;-	4225	LOC100544306	protein HIRA	DAVID	protein_coding	2868	1905	2386.5	2028	1799	1913.5	1330	1760	1545	1778	1472	1625
ENSMGAG00000001137	2.72727e+23	1.20928e+83	1.20954e+83	+;+;+;+;+;+;+;+;+;+;+;+	2102	LOC100543274	selenium-binding protein 1-like	DAVID	protein_coding	0	0	0	0	0	0	0	0	0	0	0	0
ENSMGAG00000001138	1212121212	3.51272e+29	3.51364e+29	+;+;+;+;+	730	OAZ2	ornithine decarboxylase antizyme 2 [Source:NCBI gene (formerly Entrezgene);Acc:100539411]	ensembl	protein_coding	869	1102	985.5	541	576	558.5	672	845	758.5	929	916	922.5
ENSMGAG00000001139	1.0101e+27	4.55173e+83	4.55464e+83	+;+;+;+;+;+;+;+;+;+;+;+;+;+	1705	ODR4	odr-4 GPCR localization factor homolog [Source:HGNC Symbol;Acc:HGNC:24299]	ensembl	protein_coding	693	609	651	691	613	652	427	516	471.5	589	526	557.5
ENSMGAG00000001140	0	5.07921e+41	5.08582e+41	+;+;+;+;+;+;+	1539	ENSMGAG00000001140	PITH domain-containing protein	ensembl	protein_coding	2373	3317	2845	1693	1474	1583.5	1514	2116	1815	1757	1805	1781
ENSMGAG00000001141	2828	28667082866908	28667402867426	+;+	552	ENSMGAG00000001141	Uncharacterized protein	ensembl	protein_coding	43	20	31.5	41	37	39	22	15	18.5	40	28	34
ENSMGAG00000001143	2.52525e+45	8.24613e+137	8.24657e+137	+;+;+;+;+;+;+;+;+;+;+;+;+;+;+;+;+;+;+;+;+;+;+	1355	SMPDL3B	sphingomyelin phosphodiesterase acid like 3B [Source:HGNC Symbol;Acc:HGNC:21416]	ensembl	protein_coding	229	296	262.5	227	188	207.5	232	299	265.5	269	250	259.5
ENSMGAG00000001145	1e+20	2.40772e+139	2.40788e+139	+;+;+;+;+;+;+;+;+;+;+;+;+;+;+;+;+;+;+;+	3493	STARD8	StAR related lipid transfer domain containing 8	DAVID	protein_coding	1620	1226	1423	1642	1440	1541	992	1170	1081	1324	1114	1219
ENSMGAG00000001147	66666666666	1.44697e+65	1.44891e+65	-;-;-;-;-;-;-;-;-;-;-	1774	ENSMGAG00000001147	Uncharacterized protein	ensembl	protein_coding	264	274	269	207	229	218	397	417	407	206	217	211.5
ENSMGAG00000001148	1.11111e+229	11584474;11584474;11584852;11584993;11585308;11585308;11585323;11585382;11585396;11585510;11586196;11586196;11586196;11586196;11586196;11586196;11587140;11587140;11587140;11587140;11587140;11587140;11588497;11588497;11588497;11588497;11588497;11588497;11589395;11589395;11589395;11589395;11589395;11589395;11590084;11590084;11590084;11590084;11590084;11590084;11590787;11590787;11590787;11590787;115…	11584481;11584481;11584876;11585039;11585620;11585620;11585620;11585620;11585620;11585620;11586354;11586354;11586354;11586354;11586354;11586354;11587251;11587251;11587251;11587251;11587251;11587251;11588621;11588621;11588621;11588621;11588621;11588621;11589519;11589519;11589519;11589519;11589519;11589519;11590234;11590234;11590234;11590234;11590234;11590234;11590877;11590877;11590877;11590877;115…	+;+;+;+;+;+;+;+;+;+;+;+;+;+;+;+;+;+;+;+;+;+;+;+;+;+;+;+;+;+;+;+;+;+;+;+;+;+;+;+;+;+;+;+;+;+;+;+;+;+;+;+;+;+;+;+;+;+;+;+;+;+;+;+;+;+;+;+;+;+;+;+;+;+;+;+;+;+;+;+;+;+;+;+;+;+;+;+;+;+;+;+;+;+;+;+;+;+;+;+;+;+;+;+;+;+;+;+;+;+;+;+;+;+;+	3511	SAP130	Sin3A associated protein 130 [Source:HGNC Symbol;Acc:HGNC:29813]	ensembl	protein_coding	767	459	613	523	516	519.5	538	674	606	463	418	440.5
ENSMGAG00000001149	3.0303e+23	1.22732e+83	1.22747e+83	+;+;+;+;+;+;+;+;+;+;+;+	833	C30H19orf70	chromosome 30 open reading frame, human C19orf70	DAVID	protein_coding	600	893	746.5	452	385	418.5	726	924	825	761	843	802
ENSMGAG00000001150	1.41414e+69	4.40037e+209	4.41436e+209	-;-;-;-;-;-;-;-;-;-;-;-;-;-;-;-;-;-;-;-;-;-;-;-;-;-;-;-;-;-;-;-;-;-;-	4750	NISCH	nischarin [Source:HGNC Symbol;Acc:HGNC:18006]	ensembl	protein_coding	1252	1097	1174.5	2132	1907	2019.5	740	953	846.5	1279	1173	1226
ENSMGAG00000001151	1.21212e+37	3.60629e+113	3.60983e+113	-;-;-;-;-;-;-;-;-;-;-;-;-;-;-;-;-;-;-	5206	ZNF609	zinc finger protein 609 [Source:HGNC Symbol;Acc:HGNC:29003]	ensembl	protein_coding	1604	872	1238	1251	1107	1179	995	1159	1077	908	756	832
ENSMGAG00000001154	2.62626e+75	16125981617742162070916207091621109162110916217621621762162230116223011622691162269116230601623060162352816235281624100162410016247561624756162582116258211626232162623216270841627084162738216273821627689162768916281731628173162876516287651629287162928716299051629905	16131611617981162086816208681621236162123616218321621832162246116224611622726162272616232971623297162366716236671624197162419716248651624865162595116259511626336162633616271911627191162749516274951627817162781716283591628359162903916290391629423162942316300661630066	+;+;+;+;+;+;+;+;+;+;+;+;+;+;+;+;+;+;+;+;+;+;+;+;+;+;+;+;+;+;+;+;+;+;+;+;+;+	3294	ST14	ST14 transmembrane serine protease matriptase [Source:HGNC Symbol;Acc:HGNC:11344]	ensembl	protein_coding	219	148	183.5	427	446	436.5	217	249	233	371	271	321
ENSMGAG00000001155	2.72727e+101	1389175;1389175;1389175;1389175;1389695;1389695;1389695;1389695;1390019;1390019;1390019;1390019;1391168;1391168;1391168;1391168;1391379;1391379;1391379;1391379;1391920;1391920;1391920;1391920;1392277;1392277;1392277;1392277;1392557;1392557;1392557;1392557;1393158;1393158;1393158;1393158;1394439;1394439;1394439;1394439;1394984;1394984;1395494;1395494;1395494;1396180;1396180;1398240;1398240;1398240…	1389607;1389607;1389607;1389607;1389861;1389861;1389861;1389861;1390137;1390137;1390137;1390137;1391260;1391260;1391260;1391260;1391500;1391500;1391500;1391500;1391998;1391998;1391998;1391998;1392455;1392455;1392455;1392455;1392739;1392739;1392739;1392739;1393278;1393278;1393278;1393278;1394624;1394624;1394624;1394624;1395055;1395055;1395606;1395606;1395606;1396233;1396233;1398278;1398278;1398278…	-;-;-;-;-;-;-;-;-;-;-;-;-;-;-;-;-;-;-;-;-;-;-;-;-;-;-;-;-;-;-;-;-;-;-;-;-;-;-;-;-;-;-;-;-;-;-;-;-;-;-	2582	SELENBP1	selenium binding protein 1	ensembl	protein_coding	155	83	119	249	199	224	96	91	93.5	170	147	158.5
ENSMGAG00000001156	3030303030303030	1.22478e+55	1.22497e+55	-;-;-;-;-;-;-;-	1079	HSD11B1L	Hydroxysteroid 11-beta dehydrogenase 1 like	uniprot	protein_coding	30	20	25	48	59	53.5	34	43	38.5	67	71	69
ENSMGAG00000001157	389185.138918513891851389185138918513891851389185138918513891851389185138918513891851389185138918513891851389185138918513891851389185138918513891851389185138918513891851389185138918513891851389185138918513891851389185138918513891851389185138918513891851389185138918513891851389185138918513891851389185138918513891851389185138918513891851389185138918513891851389185138918513891851389185138918513891851	404874048741661416614195141951421094210942334425204252042767427674342243422436204362043840438404413144131447014470144956449564540545405468384683847151471514741447414476974769748069480694827548275484964849648896488964913249132495304953050024500245036150361507295072950979509795274952749	408324083241825418254203442034422214222142438426904269042922429224354443544437474374744027440274434444344448504485045334453344672946729469474694747307473074754247542478684786848188481884840948409486354863549040490404927649276497724977250217502175049750497508495084951083510835283652998	-;-;-;-;-;-;-;-;-;-;-;-;-;-;-;-;-;-;-;-;-;-;-;-;-;-;-;-;-;-;-;-;-;-;-;-;-;-;-;-;-;-;-;-;-;-;-;-;-;-;-;-;-;-;-;-;-	5950	ESPL1	Extra spindle pole bodies like 1, separase	uniprot	protein_coding	1473	899	1186	1664	1529	1596.5	1169	1207	1188	1221	1230	1225.5
ENSMGAG00000001158	25	792330	793610	+	1281	XKR8	XK related 8 [Source:HGNC Symbol;Acc:HGNC:25508]	ensembl	protein_coding	149	138	143.5	207	202	204.5	161	181	171	184	187	185.5
ENSMGAG00000001160	2121212121	5.25651e+34	5.25679e+34	+;+;+;+;+	862	BCL7B	BAF chromatin remodeling complex subunit BCL7B	ensembl	protein_coding	512	443	477.5	612	580	596	456	537	496.5	501	427	464
ENSMGAG00000001161	1010	481326482532	481853482693	-;-	690	PDC	phosducin [Source:HGNC Symbol;Acc:HGNC:8759]	ensembl	protein_coding	2	0	1	0	0	0	0	0	0	0	0	0
ENSMGAG00000001162	0	860084;860084;860345;860568;860568;860568;860568;860568;861961;861961;861961;861961;861961;865216;865216;870408;870686;871341;871341;871341;871373;871373;873598;876319;876363;876363;876363;876363;876363;879935;879935;879935;879935;879935;879935;886763;886763;886763;886763;886763;886763;886763;887557;887557;887557;887557;887557;887557;887557;887962;887962;887962;887962;887962;887962;887962	860107;860107;860377;861917;861917;861917;861917;861917;862893;862926;862954;862898;862954;865244;865244;870499;870720;871549;871549;871549;871549;871549;873673;876525;876525;876525;876525;876525;876525;880213;880213;880213;880213;880213;880213;886875;886875;886875;886875;886875;886875;886875;887704;887704;887704;887704;887704;887704;887704;889456;889456;889456;889456;889456;889456;889456	+;+;+;+;+;+;+;+;+;+;+;+;+;+;+;+;+;+;+;+;+;+;+;+;+;+;+;+;+;+;+;+;+;+;+;+;+;+;+;+;+;+;+;+;+;+;+;+;+;+;+;+;+;+;+;+	5084	ENSMGAG00000001162	Uncharacterized protein	ensembl	protein_coding	176	100	138	644	562	603	84	100	92	187	198	192.5
ENSMGAG00000001163	666666	1.18372e+35	1.18381e+35	+;+;+;+;+;+	344	ENSMGAG00000001163	KRAB domain-containing protein	ensembl	protein_coding	31	23	27	16	31	23.5	49	44	46.5	31	16	23.5
ENSMGAG00000001165	0	8.97705e+35	8.97927e+35	+;+;+;+;+;+	884	SEC11C	SEC11 homolog C, signal peptidase complex subunit [Source:HGNC Symbol;Acc:HGNC:23400]	ensembl	protein_coding	1064	1265	1164.5	1251	1079	1165	1057	1429	1243	1578	1696	1637
ENSMGAG00000001166	1.21212e+149	396187;397887;400375;400375;401177;401177;401177;401177;411476;414381;414381;414381;414381;414381;414569;415286;415286;415286;415286;415286;415286;416303;416303;416303;416303;416303;416303;417218;417218;417218;417218;417218;417218;417830;417830;417830;417830;417830;417830;418230;418230;418230;418230;418230;418230;420152;420152;420152;420152;420152;420152;421095;421095;421095;421095;421095;421095;…	396676;397974;400994;400994;401279;401279;401279;401279;411629;414472;414472;414472;414472;414472;414735;415410;415410;415410;415410;415410;415410;416490;416490;416490;416490;416490;416490;417344;417344;417344;417344;417344;417344;418045;418045;418045;418045;418045;418045;418359;418359;418359;418359;418359;418359;420230;420230;420230;420230;420230;420230;421322;421322;421322;421322;421322;421322;…	-;-;-;-;-;-;-;-;-;-;-;-;-;-;-;-;-;-;-;-;-;-;-;-;-;-;-;-;-;-;-;-;-;-;-;-;-;-;-;-;-;-;-;-;-;-;-;-;-;-;-;-;-;-;-;-;-;-;-;-;-;-;-;-;-;-;-;-;-;-;-;-;-;-;-	4116	TRIP4	thyroid hormone receptor interactor 4 [Source:HGNC Symbol;Acc:HGNC:12310]	ensembl	protein_coding	403	505	454	443	449	446	400	493	446.5	510	576	543
ENSMGAG00000001167	2.72727e+161	1255495;1256668;1256668;1256668;1257149;1257149;1257149;1257980;1257980;1258685;1258685;1258685;1259503;1259503;1259503;1259503;1259503;1259503;1259894;1259894;1259894;1259894;1259894;1259894;1260319;1260319;1260319;1260319;1260319;1260319;1260643;1260643;1260643;1260643;1260643;1260643;1261075;1261075;1261075;1261075;1261075;1261712;1261712;1261712;1261712;1261712;1261712;1262355;1262355;1262355…	1255524;1257233;1256757;1256757;1257233;1257233;1257233;1258759;1258759;1258759;1258759;1258759;1259632;1259632;1259632;1259632;1259632;1259632;1260031;1260031;1260031;1260031;1260031;1260031;1260403;1260403;1260403;1260403;1260403;1260403;1260691;1260691;1260691;1260691;1260691;1260691;1261158;1261158;1261158;1261158;1261158;1261917;1261917;1261917;1261917;1261917;1261917;1262654;1262654;1262654…	-;-;-;-;-;-;-;-;-;-;-;-;-;-;-;-;-;-;-;-;-;-;-;-;-;-;-;-;-;-;-;-;-;-;-;-;-;-;-;-;-;-;-;-;-;-;-;-;-;-;-;-;-;-;-;-;-;-;-;-;-;-;-;-;-;-;-;-;-;-;-;-;-;-;-;-;-;-;-;-;-	3598	PIP5K1A	phosphatidylinositol-4-phosphate 5-kinase type 1 alpha [Source:HGNC Symbol;Acc:HGNC:8994]	ensembl	protein_coding	441	280	360.5	632	581	606.5	303	318	310.5	387	295	341
ENSMGAG00000001168	1919	336765339055	337353340364	+;+	1899	FUT7	fucosyltransferase 7	ensembl	protein_coding	0	0	0	0	1	0.5	0	0	0	1	1	1
ENSMGAG00000001169	3.0303e+55	1.18896e+195	1.18919e+195	+;+;+;+;+;+;+;+;+;+;+;+;+;+;+;+;+;+;+;+;+;+;+;+;+;+;+;+	2551	CELF5	CUGBP Elav-like family member 5 [Source:HGNC Symbol;Acc:HGNC:14058]	ensembl	protein_coding	1	1	1	5	7	6	0	1	0.5	4	4	4
ENSMGAG00000001170	8.88889e+64	1968125;2063038;2064133;2072973;2074178;2074734;2074734;2074734;2075832;2075832;2075832;2077288;2077288;2077288;2078224;2078224;2078224;2078813;2078813;2078813;2079583;2079583;2079583;2081335;2081335;2081335;2082448;2082448;2082448;2083709;2083709;2083709;2084313;2084313;2084313;2085455;2085455;2085455;2086370;2086370;2086370;2087674;2087674;2087674;2088231;2088231;2088231;2089080;2089080;2089080…	1968335;2064226;2064226;2073512;2074339;2074909;2074909;2074909;2075979;2075979;2075979;2077410;2077410;2077410;2078282;2078282;2078282;2078993;2078993;2078993;2079771;2079771;2079771;2081514;2081514;2081514;2082524;2082524;2082524;2083790;2083790;2083790;2084470;2084470;2084470;2085556;2085556;2085556;2087151;2087151;2087151;2087810;2087810;2087810;2088427;2088427;2088427;2089201;2089201;2089201…	-;-;-;-;-;-;-;-;-;-;-;-;-;-;-;-;-;-;-;-;-;-;-;-;-;-;-;-;-;-;-;-;-;-;-;-;-;-;-;-;-;-;-;-;-;-;-;-;-;-;-;-;-;-;-;-;-;-;-;-;-;-;-;-;-	5720	BMS1	BMS1 ribosome biogenesis factor [Source:HGNC Symbol;Acc:HGNC:23505]	ensembl	protein_coding	2003	1611	1807	1833	1534	1683.5	1427	1844	1635.5	1533	1332	1432.5
ENSMGAG00000001171	5.55556e+17	1.49352e+97	1.50982e+97	-;-;-;-;-;-;-;-;-;-;-;-;-;-;-;-;-;-	2537	SPON1	spondin 1	DAVID	protein_coding	158	82	120	295	314	304.5	90	114	102	163	88	125.5
ENSMGAG00000001174	2.52525e+135	796260;796260;796260;797334;798226;798226;798226;798604;798604;798604;798604;799109;799109;799109;799109;800325;800325;800325;800325;801285;801285;801285;801285;802462;802462;802462;802462;802725;802725;802725;802725;804100;804100;804100;804100;806105;806105;806105;806105;806986;806986;807749;807749;807749;807749;813223;813223;813223;817938;817938;817938;817938;818718;818718;818718;818718;820200;…	797398;797398;797398;797398;798326;798326;798326;798725;798725;798725;798725;799223;799223;799223;799223;800485;800485;800485;800485;801343;801343;801343;801343;802551;802551;802551;802551;802808;802808;802808;802808;804239;804239;804239;804239;806288;806288;806288;806288;807057;807057;807831;807831;807831;807831;813360;813360;813360;818080;818080;818080;818080;818784;818784;818784;818784;820279;…	-;-;-;-;-;-;-;-;-;-;-;-;-;-;-;-;-;-;-;-;-;-;-;-;-;-;-;-;-;-;-;-;-;-;-;-;-;-;-;-;-;-;-;-;-;-;-;-;-;-;-;-;-;-;-;-;-;-;-;-;-;-;-;-;-;-;-;-	2858	EYA3	EYA transcriptional coactivator and phosphatase 3	ensembl	protein_coding	1965	1527	1746	2170	1974	2072	1072	1289	1180.5	1412	1173	1292.5
ENSMGAG00000001176	1.11111e+73	18975683189758621897606418976218189762181897625318976493189764931897649318978747189787471897874718979488189794881897948818980978189809781898097818981475189814751898147518982175189821751898217518982600189826001898260018982911189829111898291118987226189872261898722618988070189880701898807018989134	18975744189759771897610018976407189764071897640718976600189766001897660018978808189788081897880818979587189795871897958718981101189811011898110118981533189815331898153318982307189823071898230718982793189827931898279318982981189829811898298118987379189873791898737918988191189881951898819518989194	+;+;+;+;+;+;+;+;+;+;+;+;+;+;+;+;+;+;+;+;+;+;+;+;+;+;+;+;+;+;+;+;+;+;+;+;+	1597	LMAN1	lectin, mannose binding 1	DAVID	protein_coding	2294	1752	2023	2228	2157	2192.5	1152	1527	1339.5	1470	1365	1417.5
ENSMGAG00000001177	1717	705719706211	705876706520	+;+	468	MRPL40	mitochondrial ribosomal protein L40	DAVID	protein_coding	1479	2102	1790.5	1320	1150	1235	1437	1825	1631	2055	2074	2064.5
ENSMGAG00000001178	2.12121e+41	5.25942e+146	5.25958e+146	+;+;+;+;+;+;+;+;+;+;+;+;+;+;+;+;+;+;+;+;+	4252	TBL2	transducin beta like 2 [Source:HGNC Symbol;Acc:HGNC:11586]	ensembl	protein_coding	349	341	345	177	167	172	333	392	362.5	246	268	257
ENSMGAG00000001179	1.91919e+27	4.62424e+83	4.63273e+83	-;-;-;-;-;-;-;-;-;-;-;-;-;-	3881	RABL6	RAB, member RAS oncogene family like 6 [Source:HGNC Symbol;Acc:HGNC:24703]	ensembl	protein_coding	1174	594	884	1027	931	979	767	868	817.5	794	594	694
ENSMGAG00000001180	1.51515e+25	9.47994e+77	9.4819e+77	+;+;+;+;+;+;+;+;+;+;+;+;+	3159	ENSMGAG00000001180	ANK_REP_REGION domain-containing protein	ensembl	protein_coding	177	81	129	353	401	377	115	145	130	119	100	109.5
ENSMGAG00000001181	1.71717e+19	7.08729e+59	7.08869e+59	-;-;-;-;-;-;-;-;-;-	1028	UFD1L	ubiquitin fusion degradation 1 like (yeast)	DAVID	protein_coding	1176	1566	1371	989	858	923.5	1176	1476	1326	1107	1108	1107.5
ENSMGAG00000001182	1.0101e+85	347854347854348965348965350518350518351319351319352053352053352448352448353521354232355084359191359191359762359762360256360256360707360707362287362287363988363988365322365322365669365669366118366118366554366554367216367216373164373164373912373912374565374565	348067348067349848349848350599350599351588351588352223352223352618352618353691354402355254359361359361359911359911360393360393360828360828362524362524364050364050365441365441365803365803366231366231366679366679367344367344373283373283374038374038375227375227	+;+;+;+;+;+;+;+;+;+;+;+;+;+;+;+;+;+;+;+;+;+;+;+;+;+;+;+;+;+;+;+;+;+;+;+;+;+;+;+;+;+;+	4721	HMCN1	hemicentin 1	DAVID	protein_coding	847	517	682	2178	2041	2109.5	403	449	426	707	471	589
ENSMGAG00000001183	999999	2.46715e+41	2.46718e+41	+;+;+;+;+;+	767	YIPF6	Yip1 domain family member 6	DAVID	protein_coding	229	187	208	242	197	219.5	183	224	203.5	209	189	199
ENSMGAG00000001184	1.41414e+17	4.7588e+53	4.75934e+53	+;+;+;+;+;+;+;+;+	933	TNNC1	troponin C1, slow skeletal and cardiac type [Source:HGNC Symbol;Acc:HGNC:11943]	ensembl	protein_coding	3457	4613	4035	5999	5525	5762	5200	7016	6108	8015	8567	8291
ENSMGAG00000001185	4.44444e+164	41894004;41894004;41894004;41894063;41894063;41894377;41894377;41895776;41895776;41895776;41895801;41895801;41896711;41896711;41896711;41896711;41896711;41897700;41897700;41897700;41897700;41897700;41899012;41899012;41899012;41899012;41900085;41900085;41900085;41900085;41900095;41901203;41901203;41901203;41901225;41901225;41901794;41901794;41901794;41901794;41903144;41903153;41903153;41903153;419…	41894344;41894344;41894344;41894310;41894310;41894390;41894390;41895921;41895921;41895921;41895921;41895921;41896799;41896799;41896799;41896799;41896799;41897814;41897814;41897814;41897856;41897814;41899094;41899094;41899094;41899094;41900179;41900163;41900163;41900163;41900179;41901388;41901388;41901388;41901384;41901388;41901951;41901951;41901941;41901951;41903277;41903277;41903277;41903277;419…	-;-;-;-;-;-;-;-;-;-;-;-;-;-;-;-;-;-;-;-;-;-;-;-;-;-;-;-;-;-;-;-;-;-;-;-;-;-;-;-;-;-;-;-;-;-;-;-;-;-;-;-;-;-;-;-;-;-;-;-;-;-;-;-;-;-;-;-;-;-;-;-;-;-;-;-;-;-;-;-;-;-;-;-;-;-;-;-;-;-;-;-;-;-;-;-;-;-;-;-;-;-;-;-;-;-;-;-;-;-;-;-;-;-;-;-;-;-;-;-;-;-;-;-;-;-;-;-;-;-;-;-;-;-;-;-;-;-;-;-;-;-;-;-;-;-;-;-;-;-;-;-;-;-;-;-;-;-;-;-;-;-;-;-;-	5344	TMEM131L	transmembrane 131 like [Source:HGNC Symbol;Acc:HGNC:29146]	ensembl	protein_coding	814	708	761	988	898	943	769	951	860	589	578	583.5
ENSMGAG00000001186	389210	5.44536e+24	5.47526e+24	-;-;-;-;-	876	ENSMGAG00000001186	TPR_REGION domain-containing protein	ensembl	protein_coding	67	77	72	58	33	45.5	56	46	51	69	79	74
ENSMGAG00000001187	2.12121e+37	5.26135e+132	5.26148e+132	+;+;+;+;+;+;+;+;+;+;+;+;+;+;+;+;+;+;+	3897	MLXIPL	MLX interacting protein like	ensembl	protein_coding	0	0	0	0	0	0	0	0	0	0	0	0
ENSMGAG00000001190	5.55556e+41	4.3109e+251	4.31423e+251	-;-;-;-;-;-;-;-;-;-;-;-;-;-;-;-;-;-;-;-;-;-;-;-;-;-;-;-;-;-;-;-;-;-;-;-;-;-;-;-;-;-	5328	KIAA1549L	KIAA1549 like [Source:HGNC Symbol;Acc:HGNC:24836]	ensembl	protein_coding	9	1	5	12	9	10.5	7	4	5.5	1	2	1.5
ENSMGAG00000001191	1.21212e+103	444180;444180;444180;465943;465943;465943;465943;466117;466117;466117;470607;470607;470607;470607;474259;474259;474259;474259;489958;489958;489958;489958;493184;493184;493184;493184;495150;495150;495150;495150;497315;497315;497315;497315;499350;499350;499350;499350;500965;500965;500965;500965;501204;505034;505034;505034;505417;505417;505417;507658;510478;510478	444287;444287;444287;466357;465993;465993;465993;466357;466357;466357;470647;470647;470647;470647;474328;474328;474328;474328;490109;490109;490109;490109;493418;493418;493418;493418;495235;495235;495235;495235;497399;497399;497399;497399;499498;499498;499498;499498;501069;501069;501069;501069;501464;505141;505141;505141;505523;505779;505523;507681;512024;510678	+;+;+;+;+;+;+;+;+;+;+;+;+;+;+;+;+;+;+;+;+;+;+;+;+;+;+;+;+;+;+;+;+;+;+;+;+;+;+;+;+;+;+;+;+;+;+;+;+;+;+;+	3749	CSNK1G1	casein kinase 1 gamma 1 [Source:HGNC Symbol;Acc:HGNC:2454]	ensembl	protein_coding	815	671	743	905	900	902.5	629	799	714	742	591	666.5
ENSMGAG00000001193	2.72727e+33	1.36209e+118	1.36215e+118	+;+;+;+;+;+;+;+;+;+;+;+;+;+;+;+;+	3978	POGZ	pogo transposable element derived with ZNF domain	ensembl	protein_coding	552	371	461.5	592	554	573	448	531	489.5	438	365	401.5
ENSMGAG00000001194	0	5.81855e+63	5.81861e+63	+;+;+;+;+;+;+;+	2758	GRIN3A	glutamate ionotropic receptor NMDA type subunit 3A [Source:HGNC Symbol;Acc:HGNC:16767]	ensembl	protein_coding	2	2	2	3	1	2	0	3	1.5	6	2	4
ENSMGAG00000001195	27	674941	675501	+	561	LOC104914419	beta-keratin-related protein-like	DAVID	protein_coding	0	0	0	0	0	0	0	0	0	0	0	0
ENSMGAG00000001196	2323232323232323	5.56285e+47	5.57087e+47	+;+;+;+;+;+;+;+	2081	NOL9	nucleolar protein 9 [Source:HGNC Symbol;Acc:HGNC:26265]	ensembl	protein_coding	1588	1585	1586.5	1493	1369	1431	1663	1930	1796.5	1567	1397	1482
ENSMGAG00000001197	2727	682159682560	682442682731	-;-	456	ENSMGAG00000001197	Keratin	ensembl	protein_coding	0	0	0	0	0	0	0	0	0	0	0	0
ENSMGAG00000001202	3333	5.782e+23	5.78281e+23	+;+;+;+	603	HUS1	HUS1 checkpoint clamp component	DAVID	protein_coding	242	256	249	183	178	180.5	164	209	186.5	183	186	184.5
ENSMGAG00000001204	99	19807731981607	19814661981821	-;-	909	LOC104912128	uncharacterized LOC104912128	DAVID	protein_coding	148	83	115.5	182	179	180.5	121	118	119.5	126	105	115.5
ENSMGAG00000001206	272727	5.86827e+17	5.8753e+17	-;-;-	1266	ENSMGAG00000001206	Uncharacterized protein	ensembl	protein_coding	0	0	0	0	0	0	0	0	0	0	0	0
ENSMGAG00000001207	555555555555555	5.32988e+89	5.34937e+89	-;-;-;-;-;-;-;-;-;-;-;-;-;-;-	5057	HIPK3	homeodomain interacting protein kinase 3 [Source:HGNC Symbol;Acc:HGNC:4915]	ensembl	protein_coding	367	149	258	502	502	502	169	153	161	201	141	171
ENSMGAG00000001208	1.61616e+23	1.25743e+95	1.25746e+95	+;+;+;+;+;+;+;+;+;+;+;+	2740	TXNDC11	thioredoxin domain containing 11	ensembl	protein_coding	1130	892	1011	702	651	676.5	992	1175	1083.5	539	462	500.5
ENSMGAG00000001209	2.32323e+97	513999513999513999516848516848516848517322517322517322518582518582518582522543522543522543523364523364523364523601524114524114524114524439524439524439524711524711524711525204525204525204526016526016526016526456526456526456526639526639526639527354527354527354527922527922527922528635528968529702	514542514542514542516977516977516977517395517395517395518683518683518683522671522671522671523486523486523486523663524187524187524187524628524628524628524796524796524796525320525320525320526171526171526171526525526525526525526696526696526696527496527496527496528059528051528051528696529058529714	+;+;+;+;+;+;+;+;+;+;+;+;+;+;+;+;+;+;+;+;+;+;+;+;+;+;+;+;+;+;+;+;+;+;+;+;+;+;+;+;+;+;+;+;+;+;+;+;+	2363	DNAJC11	DnaJ heat shock protein family (Hsp40) member C11 [Source:HGNC Symbol;Acc:HGNC:25570]	ensembl	protein_coding	1433	1263	1348	1269	1067	1168	1173	1438	1305.5	1250	1122	1186
ENSMGAG00000001210	2.42424e+17	2.61074e+53	2.61981e+53	+;+;+;+;+;+;+;+;+	3119	STC1	stanniocalcin 1	ensembl	protein_coding	484	388	436	522	519	520.5	323	413	368	318	251	284.5
ENSMGAG00000001211	2.62626e+33	1.66179e+118	1.6619e+118	-;-;-;-;-;-;-;-;-;-;-;-;-;-;-;-;-	3897	ZBTB44	zinc finger and BTB domain containing 44 [Source:HGNC Symbol;Acc:HGNC:25001]	ensembl	protein_coding	161	92	126.5	204	211	207.5	59	85	72	120	112	116
ENSMGAG00000001214	2.82828e+33	6.72872e+101	6.72943e+101	+;+;+;+;+;+;+;+;+;+;+;+;+;+;+;+;+	2947	LGR6	leucine rich repeat containing G protein-coupled receptor 6	ensembl	protein_coding	0	0	0	0	0	0	0	0	0	0	0	0
ENSMGAG00000001215	1.71717e+145	714314;714393;714393;714393;714771;714771;714771;714775;715104;715104;715104;715104;715627;715627;715627;715627;716281;716281;716281;716281;717591;717591;717591;718117;718117;718866;718866;718866;718866;719246;719246;719246;719246;720053;720053;720053;720053;720120;720550;720550;720550;720976;721081;721081;721081;721439;721439;721439;721439;721795;721795;721795;721795;722317;722317;722317;722317;…	714383;714467;714467;714467;714830;714830;714830;714830;715196;715196;715196;715196;715764;715764;715764;715764;716424;716424;716424;716424;717638;717646;717646;718165;718165;718927;718927;718927;718927;719296;719296;719296;719296;720172;720172;720172;720062;720172;720681;720681;720681;721179;721179;721179;721179;721600;721600;721600;721600;721933;721933;721933;721933;722400;722400;722400;722400;…	+;+;+;+;+;+;+;+;+;+;+;+;+;+;+;+;+;+;+;+;+;+;+;+;+;+;+;+;+;+;+;+;+;+;+;+;+;+;+;+;+;+;+;+;+;+;+;+;+;+;+;+;+;+;+;+;+;+;+;+;+;+;+;+;+;+;+;+;+;+;+;+;+	3452	CDC45	cell division cycle 45	DAVID	protein_coding	1111	1122	1116.5	1237	1130	1183.5	860	1171	1015.5	1199	1193	1196
ENSMGAG00000001216	6.66667e+36	2.6741e+221	2.67742e+221	-;-;-;-;-;-;-;-;-;-;-;-;-;-;-;-;-;-;-;-;-;-;-;-;-;-;-;-;-;-;-;-;-;-;-;-;-	4273	DHX30	DExH-box helicase 30 [Source:HGNC Symbol;Acc:HGNC:16716]	ensembl	protein_coding	1136	730	933	1130	916	1023	874	942	908	854	718	786
ENSMGAG00000001220	141414	7.97069e+17	7.98376e+17	-;-;-	2062	ENSMGAG00000001220	Tyrosine-protein phosphatase domain-containing protein	ensembl	protein_coding	1327	1009	1168	648	649	648.5	691	821	756	450	374	412
ENSMGAG00000001221	26262626262626	1.70157e+48	1.70509e+48	-;-;-;-;-;-;-	5086	ADAMTS8	ADAM metallopeptidase with thrombospondin type 1 motif 8 [Source:HGNC Symbol;Acc:HGNC:224]	ensembl	protein_coding	0	0	0	2	1	1.5	1	1	1	2	5	3.5
ENSMGAG00000001222	3.0303e+29	1.17799e+104	1.17916e+104	+;+;+;+;+;+;+;+;+;+;+;+;+;+;+	3665	NCLN	nicalin [Source:HGNC Symbol;Acc:HGNC:26923]	ensembl	protein_coding	1366	1044	1205	1140	1088	1114	965	1205	1085	888	734	811
ENSMGAG00000001223	0	58212515;58218468;58218468;58218493;58229085;58229479;58229479;58229823;58229823;58229823;58229823;58229823;58230278;58230278;58230278;58230278;58231463;58231463;58231463;58231463;58231463;58232722;58232722;58232722;58232722;58232722;58233780;58233780;58233780;58233780;58233780;58235865;58235865;58235865;58235865;58235865;58236531;58236531;58236531;58236531;58236531;58237260;58237260;58237260;582…	58212525;58218530;58218530;58218530;58229590;58229590;58229590;58229924;58229924;58229924;58229924;58229924;58230418;58230418;58230418;58230418;58231588;58231588;58231588;58231588;58231588;58232934;58232934;58232934;58232934;58232934;58233929;58233929;58233929;58233929;58233929;58235982;58235982;58235982;58235982;58235982;58236916;58236916;58236916;58236916;58236916;58237381;58237381;58237381;582…	-;-;-;-;-;-;-;-;-;-;-;-;-;-;-;-;-;-;-;-;-;-;-;-;-;-;-;-;-;-;-;-;-;-;-;-;-;-;-;-;-;-;-;-;-;-;-;-;-;-;-;-;-;-;-;-;-;-;-;-;-;-;-;-;-;-;-;-;-;-;-;-;-;-;-;-;-;-;-;-;-;-;-;-;-;-;-;-;-;-;-;-;-;-;-;-	3389	RNF20	ring finger protein 20 [Source:HGNC Symbol;Acc:HGNC:10062]	ensembl	protein_coding	2767	2674	2720.5	4665	4245	4455	1542	1885	1713.5	2619	2275	2447
ENSMGAG00000001224	1.91919e+37	5.13877e+113	5.13906e+113	-;-;-;-;-;-;-;-;-;-;-;-;-;-;-;-;-;-;-	1170	AMBP	alpha-1-microglobulin/bikunin precursor	DAVID	protein_coding	0	1	0.5	0	0	0	1	0	0.5	0	0	0
ENSMGAG00000001227	1.51515e+33	1.25919e+118	1.25935e+118	+;+;+;+;+;+;+;+;+;+;+;+;+;+;+;+;+	7660	PCDH1	protocadherin 1	ensembl	protein_coding	14	10	12	19	24	21.5	38	58	48	36	30	33
ENSMGAG00000001228	25252525	6.24981e+23	6.26568e+23	+;+;+;+	3147	LUZP1	leucine zipper protein 1	DAVID	protein_coding	612	168	390	536	500	518	237	306	271.5	257	158	207.5
ENSMGAG00000001229	99	19070311907359	19072021907909	+;+	723	ENSMGAG00000001229	Uncharacterized protein	ensembl	protein_coding	0	0	0	1	0	0.5	0	1	0.5	0	0	0
ENSMGAG00000001230	111111111111	1.15635e+47	1.15639e+47	+;+;+;+;+;+	933	AMMECR1L	AMMECR1 like	ensembl	protein_coding	167	95	131	152	130	141	117	108	112.5	61	64	62.5
ENSMGAG00000001234	212121212121	5.38321e+41	5.38407e+41	-;-;-;-;-;-	1761	TRIM50	tripartite motif containing 50	DAVID	protein_coding	1	0	0.5	0	0	0	0	0	0	0	0	0
ENSMGAG00000001235	9999	1.83515e+27	1.83529e+27	+;+;+;+	567	EDA	ectodysplasin A [Source:HGNC Symbol;Acc:HGNC:3157]	ensembl	protein_coding	74	54	64	73	60	66.5	45	65	55	101	68	84.5
ENSMGAG00000001236	2.52525e+247	584519;584519;584519;584519;584519;584519;584519;585904;585904;585904;585904;585904;585904;585904;586836;586836;586836;586836;586836;586836;586836;587993;587993;587993;587993;587993;587993;587993;588518;588518;588518;588518;588518;588518;588518;589451;589451;589451;589451;589451;589451;589451;589941;589941;589941;589941;589941;589941;589941;590331;590331;590331;590331;590331;590331;590331;590883;…	585253;585253;585253;585253;585253;585253;585253;586050;586050;586050;586050;586050;586050;586050;586963;586963;586963;586963;586963;586963;586963;588107;588107;588107;588107;588107;588107;588107;588705;588705;588705;588705;588705;588705;588705;589583;589583;589583;589583;589583;589583;589583;590052;590052;590052;590052;590052;590052;590052;590404;590404;590404;590404;590404;590404;590404;591017;…	-;-;-;-;-;-;-;-;-;-;-;-;-;-;-;-;-;-;-;-;-;-;-;-;-;-;-;-;-;-;-;-;-;-;-;-;-;-;-;-;-;-;-;-;-;-;-;-;-;-;-;-;-;-;-;-;-;-;-;-;-;-;-;-;-;-;-;-;-;-;-;-;-;-;-;-;-;-;-;-;-;-;-;-;-;-;-;-;-;-;-;-;-;-;-;-;-;-;-;-;-;-;-;-;-;-;-;-;-;-;-;-;-;-;-;-;-;-;-;-;-;-;-;-	3246	KDM1A	lysine demethylase 1A	DAVID	protein_coding	942	613	777.5	1149	1022	1085.5	672	746	709	684	570	627
ENSMGAG00000001238	2929292929	2.87794e+34	2.87808e+34	+;+;+;+;+	558	CBX1	chromobox 1	ensembl	protein_coding	717	415	566	1167	1124	1145.5	475	548	511.5	745	648	696.5
ENSMGAG00000001239	2.42424e+39	1.51464e+119	1.51617e+119	+;+;+;+;+;+;+;+;+;+;+;+;+;+;+;+;+;+;+;+	2185	TNFRSF10B	tumor necrosis factor receptor superfamily, member 10b [Source:NCBI gene (formerly Entrezgene);Acc:664712]	ensembl	protein_coding	625	516	570.5	787	638	712.5	1069	1203	1136	725	701	713
ENSMGAG00000001240	27272727272727	1.33039e+48	1.33044e+48	-;-;-;-;-;-;-	820	PSMB4	proteasome 20S subunit beta 4	ensembl	protein_coding	3538	4799	4168.5	2847	2408	2627.5	4261	5103	4682	4091	4472	4281.5
ENSMGAG00000001243	99	18452891846062	18453961847996	+;+	2043	LOC104912148	leucine-rich repeat-containing protein 32-like	DAVID	protein_coding	0	0	0	0	0	0	0	0	0	0	0	0
ENSMGAG00000001244	99999	1.85239e+34	1.85246e+34	+;+;+;+;+	1056	LOC100538380	protein Wnt-11b-like	DAVID	protein_coding	0	0	0	3	1	2	0	0	0	2	0	1
ENSMGAG00000001245	2929292929292929	1.27821e+55	1.27833e+55	+;+;+;+;+;+;+;+	2113	mettl2a	methyltransferase like 2A	ensembl	protein_coding	542	659	600.5	616	636	626	562	748	655	666	639	652.5
ENSMGAG00000001246	1.11111e+63	1892065018934144189366701893667018936857189375761893757618937576189382641893826418938264189403651894036518940365189411711894117118941171189425171894251718942517189432461894324618943246189444061894440618944406189454031894540318945403189480901894809018948090	1892162618934172189367221893672218936910189377301893773018937730189383341893833418938334189404941894049418940494189413461894134618941346189426641894266418942664189433621894336218943362189445341894453418944534189455691894556918945569189481091894810918948109	-;-;-;-;-;-;-;-;-;-;-;-;-;-;-;-;-;-;-;-;-;-;-;-;-;-;-;-;-;-;-;-	2226	ACAA2	acetyl-CoA acyltransferase 2 [Source:HGNC Symbol;Acc:HGNC:83]	ensembl	protein_coding	4069	4020	4044.5	4199	3942	4070.5	2348	3078	2713	2904	2714	2809
ENSMGAG00000001247	389535.13895351389535138953513895351389535138953513895351389535138953513895351389535138953513895351389535138953513895351389535138953513895351389535138953513895351389535138953513895351389535138953513895351389535138953513895351389535138953513895351389535138953513895351	1.47612e+189	1.55902e+189	-;-;-;-;-;-;-;-;-;-;-;-;-;-;-;-;-;-;-;-;-;-;-;-;-;-;-;-;-;-;-;-;-;-;-;-;-;-	6918	LOC100549331	myosin-7-like	DAVID	protein_coding	30	21	25.5	2068	2059	2063.5	12	7	9.5	743	413	578
ENSMGAG00000001248	11111111111111	1.15799e+55	1.158e+55	+;+;+;+;+;+;+	429	POLR2D	RNA polymerase II subunit D	ensembl	protein_coding	406	520	463	644	631	637.5	373	476	424.5	673	642	657.5
ENSMGAG00000001249	444444444444444	4.19765e+119	4.19768e+119	-;-;-;-;-;-;-;-;-;-;-;-;-;-;-	823	MND1	meiotic nuclear divisions 1 [Source:HGNC Symbol;Acc:HGNC:24839]	ensembl	protein_coding	394	590	492	364	298	331	387	527	457	486	552	519
ENSMGAG00000001250	2.72727e+39	1.33745e+139	1.3384e+139	+;+;+;+;+;+;+;+;+;+;+;+;+;+;+;+;+;+;+;+	3630	CGN	cingulin [Source:HGNC Symbol;Acc:HGNC:17429]	ensembl	protein_coding	73	70	71.5	88	77	82.5	58	54	56	41	35	38
ENSMGAG00000001251	232323	5.34808e+17	5.35034e+17	-;-;-	861	PHF13	PHD finger protein 13 [Source:HGNC Symbol;Acc:HGNC:22983]	ensembl	protein_coding	182	122	152	143	139	141	103	119	111	127	117	122
ENSMGAG00000001252	1.11111e+31	1.15077e+127	1.15077e+127	+;+;+;+;+;+;+;+;+;+;+;+;+;+;+;+	4195	WDR33	WD repeat domain 33	uniprot	protein_coding	2109	1587	1848	1466	1312	1389	1279	1549	1414	1371	1142	1256.5
ENSMGAG00000001256	3.33333e+100	366044;366053;366520;366520;366547;366547;366547;366547;366547;371547;371547;371547;371547;371547;371547;371547;374608;374608;374608;374608;374608;374608;374608;376592;376592;376592;376592;376592;376592;376592;378914;378914;378914;378914;378914;378914;378914;380253;380253;380253;380253;380253;380253;380253;381209;381209;381209;381209;381209;381209;381377;381377;381377;381377;381377;381377;381380;…	366070;366070;366696;366696;366696;366696;366696;366696;366696;371597;371597;371597;371597;371597;371597;371597;374730;374730;374730;374730;374730;374730;374730;376656;376656;376656;376656;376656;376656;376656;378997;378997;378997;378997;378997;378997;378997;380365;380365;380405;380365;380365;380365;380365;381269;381269;381269;381269;381269;381269;381452;381452;381452;381452;381452;381452;381452;…	+;+;+;+;+;+;+;+;+;+;+;+;+;+;+;+;+;+;+;+;+;+;+;+;+;+;+;+;+;+;+;+;+;+;+;+;+;+;+;+;+;+;+;+;+;+;+;+;+;+;+;+;+;+;+;+;+;+;+;+;+;+;+;+;+;+;+;+;+;+;+;+;+;+;+;+;+;+;+;+;+;+;+;+;+;+;+;+;+;+;+;+;+;+;+;+;+;+;+;+;+	3523	LOC100539445	tensin-3	DAVID	protein_coding	65	41	53	136	134	135	23	33	28	26	15	20.5
ENSMGAG00000001258	1.51515e+21	1.5868e+76	1.58745e+76	+;+;+;+;+;+;+;+;+;+;+	2363	ENSMGAG00000001258	Uncharacterized protein	ensembl	protein_coding	152	110	131	132	161	146.5	129	120	124.5	80	70	75
ENSMGAG00000001260	1.31313e+19	1.16002e+79	1.16005e+79	+;+;+;+;+;+;+;+;+;+	1650	ENSMGAG00000001260	pseudogene	ensembl	pseudogene	21	28	24.5	61	66	63.5	29	17	23	51	38	44.5
ENSMGAG00000001261	15151515	1.60611e+27	1.60647e+27	-;-;-;-	3366	PCDH12	protocadherin 12	ensembl	protein_coding	0	0	0	0	0	0	0	0	0	0	0	0
ENSMGAG00000001262	161616	1.25266e+23	1.25268e+23	+;+;+	447	LITAF	lipopolysaccharide induced TNF factor	ensembl	protein_coding	3	2	2.5	3	2	2.5	5	3	4	0	4	2
ENSMGAG00000001264	2.92929e+31	1.22957e+111	1.23001e+111	+;+;+;+;+;+;+;+;+;+;+;+;+;+;+;+	2261	TLK2	tousled like kinase 2	DAVID	protein_coding	661	301	481	628	551	589.5	297	416	356.5	358	258	308
ENSMGAG00000001265	3333	9.32089e+31	9.32089e+31	-;-;-;-	1143	GPR182	G protein-coupled receptor 182	DAVID	protein_coding	0	0	0	7	6	6.5	0	2	1	0	1	0.5
ENSMGAG00000001266	232323	5.37225e+17	5.38028e+17	+;+;+	1417	KLHL21	kelch like family member 21	DAVID	protein_coding	115	52	83.5	139	108	123.5	55	67	61	58	53	55.5
ENSMGAG00000001267	1.91919e+129	534710;534710;542736;542736;560404;635288;635288;635288;636899;636899;636899;642876;642876;642876;647629;647629;647629;648837;648837;648837;650054;650054;650054;650885;650885;650885;651459;651459;651459;656092;656092;656092;673754;673754;673754;676719;676719;676719;683878;683878;683878;684762;684762;684762;685386;685386;685386;695237;695237;695237;696677;696677;696677;700880;700880;700880;725140;…	537203;537203;542829;542829;560850;635419;635419;635419;636952;636952;636952;643046;643046;643046;647795;647795;647795;649047;649047;649047;650163;650163;650163;651098;651098;651098;651597;651597;651597;656258;656258;656258;673792;673792;673792;676792;676792;676792;683978;683978;683978;684901;684901;684901;685439;685439;685439;695404;695404;695404;696844;696847;696844;700944;700944;700944;725249;…	-;-;-;-;-;-;-;-;-;-;-;-;-;-;-;-;-;-;-;-;-;-;-;-;-;-;-;-;-;-;-;-;-;-;-;-;-;-;-;-;-;-;-;-;-;-;-;-;-;-;-;-;-;-;-;-;-;-;-;-;-;-;-;-;-	5797	EXD3	exonuclease 3'-5' domain containing 3 [Source:HGNC Symbol;Acc:HGNC:26023]	ensembl	protein_coding	228	202	215	358	346	352	223	245	234	241	236	238.5
ENSMGAG00000001268	2424	256082256474	256295256943	+;+	684	NKX2-6	NK2 homeobox 6	DAVID	protein_coding	0	0	0	0	0	0	0	0	0	0	0	0
ENSMGAG00000001269	29292929	2.86606e+27	2.86744e+27	-;-;-;-	1947	NFE2L1	nuclear factor, erythroid 2 like 1	ensembl	protein_coding	1897	1043	1470	2504	2266	2385	1521	1695	1608	1616	1292	1454
ENSMGAG00000001270	2.82828e+25	6.31419e+77	6.31512e+77	+;+;+;+;+;+;+;+;+;+;+;+;+	1992	ZC3H11A	zinc finger CCCH-type containing 11A	DAVID	protein_coding	902	607	754.5	1072	1073	1072.5	663	799	731	841	602	721.5
ENSMGAG00000001271	4	123872	126537	+	2666	TLR2	toll-like receptor 2 type-1	ensembl	protein_coding	0	1	0.5	2	1	1.5	0	1	0.5	1	0	0.5
ENSMGAG00000001272	2525252525252525	5.33101e+47	5.37798e+47	-;-;-;-;-;-;-;-	5697	RLF	RLF zinc finger	ensembl	protein_coding	518	348	433	705	637	671	319	358	338.5	410	345	377.5
ENSMGAG00000001273	1.61616e+29	1.25475e+119	1.25487e+119	-;-;-;-;-;-;-;-;-;-;-;-;-;-;-	3589	USP42	ubiquitin specific peptidase 42	ensembl	protein_coding	51	30	40.5	46	58	52	21	35	28	29	17	23
ENSMGAG00000001274	0	3.40767e+111	3.40772e+111	-;-;-;-;-;-;-;-;-;-;-;-;-;-	8114	PRUNE2	prune homolog 2 with BCH domain [Source:HGNC Symbol;Acc:HGNC:25209]	ensembl	protein_coding	410	173	291.5	778	857	817.5	76	96	86	163	114	138.5
ENSMGAG00000001275	2.32323e+59	5.45633e+179	5.46186e+179	-;-;-;-;-;-;-;-;-;-;-;-;-;-;-;-;-;-;-;-;-;-;-;-;-;-;-;-;-;-	1658	ZBTB48	zinc finger and BTB domain containing 48 [Source:HGNC Symbol;Acc:HGNC:4930]	ensembl	protein_coding	412	402	407	485	455	470	412	461	436.5	443	439	441
ENSMGAG00000001276	242424	2.37512e+17	2.38035e+17	-;-;-	837	SLC25A37	solute carrier family 25 member 37	DAVID	protein_coding	325	257	291	204	185	194.5	214	277	245.5	180	171	175.5
ENSMGAG00000001277	1.51515e+29	1.66602e+104	1.66605e+104	+;+;+;+;+;+;+;+;+;+;+;+;+;+;+	1848	SLC23A1	solute carrier family 23 member 1	ensembl	protein_coding	0	0	0	0	3	1.5	0	0	0	0	0	0
ENSMGAG00000001279	1.71717e+17	9.57222e+62	9.5729e+62	+;+;+;+;+;+;+;+;+	2568	TBC1D10A	TBC1 domain family member 10A	DAVID	protein_coding	840	797	818.5	584	508	546	978	1021	999.5	695	667	681
ENSMGAG00000001280	131313	1.15921e+23	1.15921e+23	-;-;-	216	ZNRF1	Zinc and ring finger 1	uniprot	protein_coding	119	61	90	143	90	116.5	91	99	95	90	40	65
ENSMGAG00000001281	9999999999999	1.80664e+90	1.80675e+90	+;+;+;+;+;+;+;+;+;+;+;+;+	1015	IGBP1	immunoglobulin (CD79A) binding protein 1	DAVID	protein_coding	680	775	727.5	565	468	516.5	651	861	756	724	617	670.5
ENSMGAG00000001282	2.62626e+17	1.72224e+62	1.72238e+62	+;+;+;+;+;+;+;+;+	2799	ADAMTS15	ADAM metallopeptidase with thrombospondin type 1 motif 15 [Source:HGNC Symbol;Acc:HGNC:16305]	ensembl	protein_coding	1	0	0.5	3	1	2	0	0	0	1	2	1.5
ENSMGAG00000001283	1.21212e+17	5.16325e+53	5.16501e+53	+;+;+;+;+;+;+;+;+	818	PPIB	peptidylprolyl isomerase B [Source:HGNC Symbol;Acc:HGNC:9255]	ensembl	protein_coding	11531	14374	12952.5	8500	7420	7960	19649	22903	21276	15864	17487	16675.5
ENSMGAG00000001284	1.91919e+29	7.82524e+89	7.82835e+89	+;+;+;+;+;+;+;+;+;+;+;+;+;+;+	2507	NOXA1	NADPH oxidase activator 1	ensembl	protein_coding	5	8	6.5	0	2	1	11	14	12.5	5	4	4.5
ENSMGAG00000001285	444	1.75571e+17	1.76081e+17	-;-;-	1165	SFRP2	secreted frizzled related protein 2 [Source:HGNC Symbol;Acc:HGNC:10777]	ensembl	protein_coding	7	5	6	10	1	5.5	4	12	8	6	2	4
ENSMGAG00000001287	1.0101e+17	5.77452e+53	5.77858e+53	-;-;-;-;-;-;-;-;-	1763	PTGS2	prostaglandin-endoperoxide synthase 2 [Source:HGNC Symbol;Acc:HGNC:9605]	ensembl	protein_coding	148	73	110.5	29	31	30	125	161	143	14	4	9
ENSMGAG00000001288	2.72727e+45	1.35068e+160	1.35073e+160	+;+;+;+;+;+;+;+;+;+;+;+;+;+;+;+;+;+;+;+;+;+;+	1466	TUFT1	tuftelin 1	DAVID	protein_coding	645	538	591.5	693	642	667.5	658	865	761.5	540	491	515.5
ENSMGAG00000001289	1.21212e+29	5.19501e+89	5.19907e+89	-;-;-;-;-;-;-;-;-;-;-;-;-;-;-	1907	SNX1	sorting nexin 1 [Source:HGNC Symbol;Acc:HGNC:11172]	ensembl	protein_coding	2365	2123	2244	3006	2907	2956.5	1461	1940	1700.5	2584	2268	2426
ENSMGAG00000001290	1.31313e+149	11543461;11543461;11548758;11548758;11549809;11550365;11550701;11550701;11550701;11550701;11554163;11554163;11554163;11555010;11555063;11555063;11555063;11559190;11559190;11559190;11559190;11560170;11560170;11560170;11560170;11561229;11561229;11561229;11561229;11562318;11562318;11562318;11562318;11564413;11564413;11564413;11564413;11566629;11566629;11566629;11566629;11569817;11569817;11569817;115…	11544462;11544462;11548807;11548807;11549828;11550462;11550848;11550836;11550836;11550836;11554248;11554248;11554248;11555106;11555106;11555106;11555106;11559278;11559278;11559278;11559278;11560286;11560286;11560286;11560286;11561306;11561306;11561306;11561306;11562474;11562474;11562474;11562474;11564492;11564492;11564492;11564492;11566761;11566761;11566761;11566770;11569941;11569941;11569941;115…	+;+;+;+;+;+;+;+;+;+;+;+;+;+;+;+;+;+;+;+;+;+;+;+;+;+;+;+;+;+;+;+;+;+;+;+;+;+;+;+;+;+;+;+;+;+;+;+;+;+;+;+;+;+;+;+;+;+;+;+;+;+;+;+;+;+;+;+;+;+;+;+;+;+;+	3249	WDR59	WD repeat domain 59	DAVID	protein_coding	293	133	213	372	290	331	180	183	181.5	190	146	168
ENSMGAG00000001291	2.52525e+33	5.14817e+101	5.14948e+101	-;-;-;-;-;-;-;-;-;-;-;-;-;-;-;-;-	2202	ENSMGAG00000001291	pseudogene	ensembl	pseudogene	107	106	106.5	145	157	151	101	118	109.5	135	114	124.5
ENSMGAG00000001293	2.42424e+19	2.31215e+59	2.31325e+59	+;+;+;+;+;+;+;+;+;+	1738	ENTPD4	ectonucleoside triphosphate diphosphohydrolase 4	DAVID	protein_coding	154	117	135.5	377	330	353.5	102	159	130.5	162	156	159
ENSMGAG00000001295	2222222222	8.38981e+79	8.38982e+79	-;-;-;-;-;-;-;-;-;-	2007	AGAP3	ArfGAP with GTPase domain, ankyrin repeat and PH domain 3 [Source:HGNC Symbol;Acc:HGNC:16923]	ensembl	protein_coding	399	437	418	300	249	274.5	698	629	663.5	320	335	327.5
ENSMGAG00000001296	99999999	1.81298e+55	1.81302e+55	+;+;+;+;+;+;+;+	1086	LOC100540643	diacylglycerol O-acyltransferase 2-like	DAVID	protein_coding	0	0	0	0	1	0.5	1	1	1	0	0	0
ENSMGAG00000001297	2828282828	6.42298e+29	6.42401e+29	-;-;-;-;-	1163	NELFE	Negative elongation factor E	uniprot	protein_coding	158	241	199.5	266	200	233	300	244	272	259	294	276.5
ENSMGAG00000001298	2.32323e+33	5.5168e+101	5.53062e+101	-;-;-;-;-;-;-;-;-;-;-;-;-;-;-;-;-	2706	TAS1R1	taste 1 receptor member 1 [Source:HGNC Symbol;Acc:HGNC:14448]	ensembl	protein_coding	91	66	78.5	41	44	42.5	62	77	69.5	46	37	41.5
ENSMGAG00000001299	1.0101e+35	6.2834e+107	6.28437e+107	+;+;+;+;+;+;+;+;+;+;+;+;+;+;+;+;+;+	2450	PLA2G4A	phospholipase A2 group IVA [Source:HGNC Symbol;Acc:HGNC:9035]	ensembl	protein_coding	134	114	124	128	107	117.5	99	120	109.5	62	47	54.5
ENSMGAG00000001300	111111111111	1.14243e+47	1.14244e+47	+;+;+;+;+;+	670	LOC100548709	LIM and senescent cell antigen-like-containing domain protein 2	DAVID	protein_coding	337	165	251	617	644	630.5	162	171	166.5	290	183	236.5
ENSMGAG00000001302	555555555	6.67235e+53	6.6847e+53	-;-;-;-;-;-;-;-;-	2563	TCP11L1	t-complex 11 like 1 [Source:HGNC Symbol;Acc:HGNC:25655]	ensembl	protein_coding	167	114	140.5	175	206	190.5	76	98	87	105	59	82
ENSMGAG00000001303	4.44444e+18	3.4002e+113	3.40266e+113	-;-;-;-;-;-;-;-;-;-;-;-;-;-;-;-;-;-;-	3603	ENSMGAG00000001303	Uncharacterized protein	ensembl	protein_coding	0	0	0	1	0	0.5	0	0	0	0	0	0
ENSMGAG00000001305	1.41414e+209	1813096;1813120;1813185;1813280;1813414;1813587;1813587;1813779;1813814;1813814;1813814;1813814;1813873;1813873;1813922;1814527;1814527;1814527;1814527;1814527;1814527;1814527;1815226;1815226;1815226;1815226;1815226;1815226;1815226;1816098;1816098;1816098;1816098;1816098;1816098;1816098;1816770;1816770;1816770;1816770;1816770;1816770;1816770;1818058;1818058;1820025;1820025;1820028;1820028;1820028…	1813259;1813259;1813201;1813375;1813465;1813597;1813597;1813812;1814029;1814029;1814029;1814029;1814029;1814029;1814029;1814558;1814558;1814558;1814558;1814558;1814558;1814558;1815311;1815311;1815311;1815311;1815311;1815311;1815311;1816227;1816227;1816227;1816227;1816227;1816227;1816227;1817048;1817052;1816988;1816870;1817052;1816970;1816870;1818154;1818163;1820155;1820155;1820067;1820067;1820067…	+;+;+;+;+;+;+;+;+;+;+;+;+;+;+;+;+;+;+;+;+;+;+;+;+;+;+;+;+;+;+;+;+;+;+;+;+;+;+;+;+;+;+;+;+;+;+;+;+;+;+;+;+;+;+;+;+;+;+;+;+;+;+;+;+;+;+;+;+;+;+;+;+;+;+;+;+;+;+;+;+;+;+;+;+;+;+;+;+;+;+;+;+;+;+;+;+;+;+;+;+;+;+;+;+	2989	LOC100541931	protein kinase C delta type-like	DAVID	protein_coding	100	97	98.5	86	77	81.5	132	183	157.5	93	87	90
ENSMGAG00000001306	8.88889e+38	220410822041082204108220488522048872204887220523422052342205234220563022056302205630220648422064842206484220762822076282207628220803022080302208030220897422089742208974220958822095882209588221012722101272210127221106322110632211063221125322112532211253221160222118192211905	220428422043222204322220511122051112205111220530122053012205301220580722058072205807220659022065902206590220771322077132207713220815522081552208155220910222091022209102220978022097802209780221030822103082210308221115022111502211150221141122114152211398221169622118432211916	-;-;-;-;-;-;-;-;-;-;-;-;-;-;-;-;-;-;-;-;-;-;-;-;-;-;-;-;-;-;-;-;-;-;-;-;-;-;-	1894	ECD	ecdysoneless cell cycle regulator	DAVID	protein_coding	999	922	960.5	769	640	704.5	704	951	827.5	666	605	635.5
ENSMGAG00000001307	1.31313e+29	1.15274e+119	1.15274e+119	+;+;+;+;+;+;+;+;+;+;+;+;+;+;+	1073	FA2H	Fatty acid 2-hydroxylase (EC 1.-.-.-)	uniprot	protein_coding	5	2	3.5	3	1	2	2	3	2.5	4	4	4
ENSMGAG00000001308	3.0303e+253	910222;911167;911167;911167;911167;911762;911838;911838;911838;911838;911838;911838;911838;912240;912240;912240;912240;912240;912240;912240;912240;912961;912961;912961;912961;912961;912961;912961;912961;914882;914882;914882;914882;914882;914882;914882;914882;916351;916351;916351;916351;916351;916351;916351;916351;917311;917311;917311;917311;917311;917311;917311;917311;918310;918310;918310;918310;…	910253;911328;911328;911328;911328;911830;911915;911915;911915;911915;911915;911915;911915;912370;912370;912370;912370;912370;912370;912370;912370;913078;913078;913078;913078;913078;913078;913078;913078;915034;915034;915034;915034;915034;915034;915034;915034;916650;916650;916650;916650;916650;916650;916650;916650;917516;917516;917516;917516;917516;917516;917516;917516;918393;918393;918393;918393;…	+;+;+;+;+;+;+;+;+;+;+;+;+;+;+;+;+;+;+;+;+;+;+;+;+;+;+;+;+;+;+;+;+;+;+;+;+;+;+;+;+;+;+;+;+;+;+;+;+;+;+;+;+;+;+;+;+;+;+;+;+;+;+;+;+;+;+;+;+;+;+;+;+;+;+;+;+;+;+;+;+;+;+;+;+;+;+;+;+;+;+;+;+;+;+;+;+;+;+;+;+;+;+;+;+;+;+;+;+;+;+;+;+;+;+;+;+;+;+;+;+;+;+;+;+;+;+	3563	PIP5K1C	phosphatidylinositol-4-phosphate 5-kinase type 1 gamma [Source:HGNC Symbol;Acc:HGNC:8996]	ensembl	protein_coding	317	269	293	261	260	260.5	283	379	331	289	249	269
ENSMGAG00000001309	1.21212e+35	5.31855e+107	5.31894e+107	-;-;-;-;-;-;-;-;-;-;-;-;-;-;-;-;-;-	2254	PATL2	PAT1 homolog 2 [Source:HGNC Symbol;Acc:HGNC:33630]	ensembl	protein_coding	100	79	89.5	228	204	216	131	130	130.5	278	301	289.5
ENSMGAG00000001310	151515151515	1.64327e+41	1.6435e+41	+;+;+;+;+;+	1035	DNAJC18	DnaJ heat shock protein family (Hsp40) member C18	DAVID	protein_coding	619	665	642	693	650	671.5	532	704	618	629	508	568.5
ENSMGAG00000001311	4.44444e+42	447315447315447315448856448856448856451543451543451543452503452503452503453299453299453299453843453843453843454061454061454061454575454575454575455272455272455272455565455565455565456123456123456123456989456989456989457962457962457962458322458322459239459520	447880447880447880449049449049449049451682451682451682452611452611452611453401453401453401453944453944453944454210454210454210454667454667454667455373455373455373455655455655455655456216456216456216457042457042457042458428458104458104458428458428459393459528	-;-;-;-;-;-;-;-;-;-;-;-;-;-;-;-;-;-;-;-;-;-;-;-;-;-;-;-;-;-;-;-;-;-;-;-;-;-;-;-;-;-;-	2429	PLRG1	pleiotropic regulator 1 [Source:HGNC Symbol;Acc:HGNC:9089]	ensembl	protein_coding	847	736	791.5	1530	1317	1423.5	540	723	631.5	781	779	780
ENSMGAG00000001314	2.42424e+25	1.92898e+77	1.9314e+77	+;+;+;+;+;+;+;+;+;+;+;+;+	2724	LOXL2	lysyl oxidase like 2	ensembl	protein_coding	440	160	300	521	418	469.5	327	340	333.5	396	277	336.5
ENSMGAG00000001315	23232323232323	5.75518e+41	5.75976e+41	+;+;+;+;+;+;+	1544	TNFRSF25	TNF receptor superfamily member 25 [Source:HGNC Symbol;Acc:HGNC:11910]	ensembl	protein_coding	0	0	0	3	2	2.5	2	0	1	2	0	1
ENSMGAG00000001316	2.92929e+57	1.2131e+202	1.2135e+202	+;+;+;+;+;+;+;+;+;+;+;+;+;+;+;+;+;+;+;+;+;+;+;+;+;+;+;+;+	5322	MRC2	mannose receptor C type 2 [Source:HGNC Symbol;Acc:HGNC:16875]	ensembl	protein_coding	716	444	580	1797	1679	1738	567	546	556.5	1045	804	924.5
ENSMGAG00000001317	1111111111111111	1.88663e+63	1.88665e+63	+;+;+;+;+;+;+;+	1622	LIPG	lipase G, endothelial type [Source:HGNC Symbol;Acc:HGNC:6623]	ensembl	protein_coding	100	72	86	21	25	23	81	86	83.5	28	38	33
ENSMGAG00000001318	1.31313e+19	1.15234e+79	1.15239e+79	+;+;+;+;+;+;+;+;+;+	2248	MLKL	mixed lineage kinase domain like pseudokinase	ensembl	protein_coding	1	4	2.5	0	1	0.5	3	8	5.5	0	2	1
ENSMGAG00000001319	1.71717e+109	753201;753201;753352;753352;754615;754615;755335;755335;758771;758771;759336;759336;763595;763595;764562;764562;765693;765693;766718;766718;768762;771597;771658;779268;780767;790330;808868;808868;808868;809308;809308;809308;809956;809956;809956;810231;810231;810231;811030;811030;811030;811475;811475;811475;812072;812072;812072;813433;813433;813433;815005;815005;815005;815255;815255	753256;753256;753451;753451;754701;754701;755458;755458;758905;758905;759453;759453;763696;763696;764707;764707;765776;765776;766775;766775;769235;771690;771690;780067;780808;790512;808964;808964;808964;809394;809394;809394;810079;810079;810079;810365;810365;810365;811147;811147;811147;811576;811576;811576;812168;812168;812168;813568;813568;813568;815107;815311;815107;815318;815318	+;+;+;+;+;+;+;+;+;+;+;+;+;+;+;+;+;+;+;+;+;+;+;+;+;+;+;+;+;+;+;+;+;+;+;+;+;+;+;+;+;+;+;+;+;+;+;+;+;+;+;+;+;+;+	3813	LOC100544620	septin-2	DAVID	protein_coding	6432	6880	6656	9341	8458	8899.5	4993	6486	5739.5	7553	7326	7439.5
ENSMGAG00000001321	1515151515	1.67318e+34	1.67325e+34	-;-;-;-;-	384	PAIP2	poly(A) binding protein interacting protein 2	ensembl	protein_coding	693	684	688.5	1110	928	1019	505	661	583	852	801	826.5
ENSMGAG00000001322	1.61616e+33	1.2501e+135	1.25011e+135	+;+;+;+;+;+;+;+;+;+;+;+;+;+;+;+;+	4080	EIF2AK1	eukaryotic translation initiation factor 2 alpha kinase 1	DAVID	protein_coding	635	677	656	866	736	801	692	951	821.5	848	836	842
ENSMGAG00000001323	2.72727e+75	12730141273279127361013176331318389131847713185901318590131956413195641319564132047313204731320473132090413209041320904132142913214291321429132261513226151322615132390713239071323907132474213247421324742132505413250541325054132561413256141326603132660313275591327559	12731931273420127425513176951318504131882113188211318821131975613197561319756132053713205371320537132100813210081321008132150713215071321507132277813227781322778132399613239961323996132489113248911324891132518213252451325182132567313256731326665132666513295101329510	+;+;+;+;+;+;+;+;+;+;+;+;+;+;+;+;+;+;+;+;+;+;+;+;+;+;+;+;+;+;+;+;+;+;+;+;+;+	4577	SNX27	sorting nexin family member 27	DAVID	protein_coding	1170	1088	1129	1238	1118	1178	991	1245	1118	1362	1245	1303.5
ENSMGAG00000001327	8.88889e+41	221356322135632213563221387222138722213872221433522143352214335221541322154132215413221722222172222217222221782122178212217821221945722194572219457221989022198902219890222059022205902221101222110122211012222165222216522221652224159222415922241592224611222461122246112225167222516722251672226031	221376322137632213763221396422139642213964221446722144672214467221555522155552215555221734122173412217341221798822179882217988221964422196442219644222002022200202220020222064322206432221207222120722212072222374222237422223742224285222428522242852224736222473622247362225361222536122252482226104	+;+;+;+;+;+;+;+;+;+;+;+;+;+;+;+;+;+;+;+;+;+;+;+;+;+;+;+;+;+;+;+;+;+;+;+;+;+;+;+;+;+	2070	FAM149B1	family with sequence similarity 149 member B1	ensembl	protein_coding	731	330	530.5	574	518	546	368	421	394.5	375	251	313
ENSMGAG00000001328	1e+22	1.79127e+153	1.79149e+153	-;-;-;-;-;-;-;-;-;-;-;-;-;-;-;-;-;-;-;-;-;-	2571	ENSMGAG00000001328	pseudogene	ensembl	pseudogene	1	0	0.5	1	1	1	0	0	0	0	0	0
ENSMGAG00000001329	2.22222e+57	7.85398e+173	7.85774e+173	-;-;-;-;-;-;-;-;-;-;-;-;-;-;-;-;-;-;-;-;-;-;-;-;-;-;-;-;-	4659	RALGAPB	Ral GTPase activating protein non-catalytic subunit beta	ensembl	protein_coding	1084	577	830.5	934	871	902.5	540	699	619.5	596	417	506.5
ENSMGAG00000001330	1.71717e+91	9588155;9588155;9588155;9590169;9590169;9590169;9591946;9591946;9591946;9592997;9592997;9592997;9593703;9593703;9593703;9594168;9594168;9594168;9594736;9594736;9594736;9595582;9595582;9595582;9595816;9595816;9595816;9596360;9596360;9596360;9596642;9596642;9596642;9597591;9597591;9597591;9598576;9598576;9598576;9599528;9599528;9599844;9599844;9600784;9600784;9600784	9588311;9588311;9588311;9590281;9590281;9590281;9592150;9592150;9592150;9593254;9593254;9593254;9593777;9593777;9593777;9594318;9594318;9594318;9594929;9594929;9594929;9595699;9595699;9595699;9596001;9596001;9596001;9596481;9596481;9596481;9596884;9596884;9596884;9597801;9597801;9597801;9598730;9598730;9598730;9599629;9599629;9599915;9599915;9601548;9601548;9601548	+;+;+;+;+;+;+;+;+;+;+;+;+;+;+;+;+;+;+;+;+;+;+;+;+;+;+;+;+;+;+;+;+;+;+;+;+;+;+;+;+;+;+;+;+;+	3127	SF3A1	splicing factor 3a subunit 1 [Source:HGNC Symbol;Acc:HGNC:10765]	ensembl	protein_coding	2742	2032	2387	2360	2119	2239.5	1960	2420	2190	2475	2084	2279.5
ENSMGAG00000001331	1.51515e+53	1.68449e+188	1.68492e+188	-;-;-;-;-;-;-;-;-;-;-;-;-;-;-;-;-;-;-;-;-;-;-;-;-;-;-	3285	MATR3	matrin 3	ensembl	protein_coding	6029	5809	5919	7312	6747	7029.5	4747	6189	5468	6504	6304	6404
ENSMGAG00000001332	555555555	6.82588e+53	6.82802e+53	-;-;-;-;-;-;-;-;-	1908	DEPDC7	DEP domain containing 7 [Source:HGNC Symbol;Acc:HGNC:29899]	ensembl	protein_coding	135	138	136.5	96	79	87.5	107	137	122	158	132	145
ENSMGAG00000001333	1.91919e+19	7.96624e+59	7.97101e+59	-;-;-;-;-;-;-;-;-;-	1899	LOC100546469	ectonucleoside triphosphate diphosphohydrolase 8	DAVID	protein_coding	1	2	1.5	4	2	3	0	0	0	0	0	0
ENSMGAG00000001335	3333333333	8.26587e+59	8.26734e+59	+;+;+;+;+;+;+;+;+;+	1986	PDIA4	protein disulfide isomerase family A member 4 [Source:HGNC Symbol;Acc:HGNC:30167]	ensembl	protein_coding	4262	4847	4554.5	9621	8603	9112	4822	6229	5525.5	9399	9459	9429
ENSMGAG00000001336	2.32323e+43	5.62829e+131	5.62961e+131	+;+;+;+;+;+;+;+;+;+;+;+;+;+;+;+;+;+;+;+;+;+	4122	ENSMGAG00000001336	pseudogene	ensembl	pseudogene	136	91	113.5	58	59	58.5	88	138	113	50	60	55
ENSMGAG00000001337	11;11;11;11;11;11;11;11;11;11;11;11;11;11;11;11;11;11;11;11;11;11;11;11;11;11;11;11;11;11;11;11;11;11;11;11;11;11;11;11;11;11;11;11;11;11;11;11;11;11;11;11;11;11;11;11;11;11;11;11;11;11;11;11;11;11;11;11;11;11;11;11;11;11;11;11;11;11;11;11;11;11;11;11;11;11;11;11;11;11;11;11;11;11;11;11;11;11;11;11;11;11;11;11;11;11;11;11;11;11;11;11;11;11;11;11;11;11;11;11;11;11;11;11;11;11;11;11;11;11;11;11;11;…	11433603;11433603;11433603;11433603;11433603;11434143;11434143;11434369;11434537;11434537;11434537;11434537;11434537;11434537;11434537;11435317;11435317;11435317;11435317;11435317;11435317;11435317;11435317;11436139;11436139;11436139;11436139;11436139;11436139;11436139;11436139;11436917;11436917;11436917;11436917;11436917;11436917;11436917;11436917;11437472;11437472;11437472;11437472;11437472;114…	11433686;11433686;11433686;11433686;11433686;11434199;11434199;11434656;11434656;11434656;11434656;11434656;11434656;11434656;11434656;11435400;11435400;11435400;11435400;11435400;11435400;11435400;11435400;11436255;11436255;11436255;11436255;11436255;11436255;11436255;11436255;11437102;11437102;11437102;11437102;11437102;11437102;11437102;11437102;11437578;11437560;11437560;11437560;11437578;114…	-;-;-;-;-;-;-;-;-;-;-;-;-;-;-;-;-;-;-;-;-;-;-;-;-;-;-;-;-;-;-;-;-;-;-;-;-;-;-;-;-;-;-;-;-;-;-;-;-;-;-;-;-;-;-;-;-;-;-;-;-;-;-;-;-;-;-;-;-;-;-;-;-;-;-;-;-;-;-;-;-;-;-;-;-;-;-;-;-;-;-;-;-;-;-;-;-;-;-;-;-;-;-;-;-;-;-;-;-;-;-;-;-;-;-;-;-;-;-;-;-;-;-;-;-;-;-;-;-;-;-;-;-;-;-;-;-;-;-;-;-;-;-;-;-;-;-;-;-;-;-;-;-;-;-;-;-;-;-;-;-;-;-;-;-;-;-;-;-;-;-;-;-;-;-;-;-;-;-;-;-;-;-;-;-;-;-;-;-;-;-;-;-;-;-;-;-;-;-;-…	7912	MYO7B	myosin VIIB	DAVID	protein_coding	0	0	0	0	0	0	0	0	0	0	0	0
ENSMGAG00000001339	6.66667e+141	325315;325315;325315;328911;328973;328973;329719;329719;329778;329778;329778;329778;331564;331564;331564;331564;331564;331564;335484;335484;335484;335484;335484;335484;336960;336960;336960;336960;336960;336960;339884;339884;339884;339884;339884;342137;342204;342204;342204;342204;342204;343294;343294;343294;343294;343294;343294;346319;346319;346319;346319;346319;346319;347100;347100;347100;347100;…	325955;325955;325955;329102;329072;329072;329897;329897;329897;329897;329897;329897;331649;331649;331649;331649;331649;331649;335565;335565;335565;335565;335565;335565;337052;337052;337052;337052;337052;337052;339953;339953;339953;339953;339953;342273;342273;342273;342273;342273;342273;343369;343369;343369;343369;343369;343369;346444;346444;346444;346444;346444;346444;347218;347218;347218;347218;…	+;+;+;+;+;+;+;+;+;+;+;+;+;+;+;+;+;+;+;+;+;+;+;+;+;+;+;+;+;+;+;+;+;+;+;+;+;+;+;+;+;+;+;+;+;+;+;+;+;+;+;+;+;+;+;+;+;+;+;+;+;+;+;+;+;+;+;+;+;+;+;+;+;+;+;+;+;+;+;+;+;+;+;+;+;+;+;+;+;+;+;+;+;+;+;+;+;+;+;+;+;+;+;+;+;+;+;+;+;+;+;+;+;+;+;+;+;+;+;+;+;+;+;+;+;+;+;+;+;+;+;+;+;+;+;+;+;+;+;+;+;+	6549	SMARCC1	SWI/SNF related, matrix associated, actin dependent regulator of chromatin subfamily c member 1 [Source:HGNC Symbol;Acc:HGNC:11104]	ensembl	protein_coding	2824	1661	2242.5	2631	2344	2487.5	1863	2055	1959	1890	1592	1741
ENSMGAG00000001340	1.0101e+29	1.81662e+104	1.81797e+104	-;-;-;-;-;-;-;-;-;-;-;-;-;-;-	2594	BRINP3	BMP/retinoic acid inducible neural specific 3 [Source:HGNC Symbol;Acc:HGNC:22393]	ensembl	protein_coding	0	0	0	0	0	0	0	0	0	0	0	0
ENSMGAG00000001342	0	7886489293669293669293669293669293669296879296999296999296999296999296999298419298419298419298419298419298419298549309779309779309779314139314139320869320869326529374419374419374419374419378799378799378799378799378799385519385519385519385519385519389499389499389499391109391109391109391109391101136209	7886739294289294289294289294289294289297519297519297519297519297519297519298819298819298819298819298819298819298819311119311119311119315119315119322779322779327319375759375759375759375759379779379779379779379779379779387429387429387429387429387429389929389929389929392019392169392169392169392161136283	+;+;+;+;+;+;+;+;+;+;+;+;+;+;+;+;+;+;+;+;+;+;+;+;+;+;+;+;+;+;+;+;+;+;+;+;+;+;+;+;+;+;+;+;+;+;+;+;+;+	1353	LOC100543589	60S ribosomal protein L17	DAVID	protein_coding	14056	18031	16043.5	13690	12374	13032	12170	15806	13988	14498	14581	14539.5
ENSMGAG00000001343	8.88889e+43	22287042229206223008522300852230918223091822312792231279223148922314892232558223255822325582233811223381122338112233811223481522348152235692223569222366702236670223685822368582238707224007422400742240074224154622415462241546224194022419402241940224249422424942244719224471922447192244845224484522448452251739	22293502229350223017122301712231172223117222314192231419223277122318762232771223277122327712233867223386722338672233867223491022349102235841223584122367402236740223699422369942238975224016722401672240167224165122416512241651224201722420172242017224261122426112244750224475022447502244908224490822449082251827	-;-;-;-;-;-;-;-;-;-;-;-;-;-;-;-;-;-;-;-;-;-;-;-;-;-;-;-;-;-;-;-;-;-;-;-;-;-;-;-;-;-;-;-	3774	UBE2D1	ubiquitin conjugating enzyme E2 D1	ensembl	protein_coding	3545	3719	3632	3844	3363	3603.5	3198	4054	3626	4800	4487	4643.5
ENSMGAG00000001344	13;13;13;13;13;13;13;13;13;13;13;13;13;13;13;13;13;13;13;13;13;13;13;13;13;13;13;13;13;13;13;13;13;13;13;13;13;13;13;13;13;13;13;13;13;13;13;13;13;13;13;13;13;13;13;13;13;13;13;13;13;13;13;13;13;13;13;13;13;13;13;13;13;13;13;13;13;13;13;13;13;13;13;13;13;13;13;13;13;13;13;13;13;13;13;13;13;13;13;13;13;13;13;13;13;13;13;13;13;13;13;13;13;13;13;13;13;13;13;13;13;13;13;13;13;13;13;13;13;13;13;13;13;…	11176037;11176037;11176037;11177763;11177763;11177763;11178723;11178723;11178723;11179347;11179347;11179347;11179808;11179808;11179808;11180440;11180440;11180440;11181024;11181024;11181024;11181534;11181534;11181534;11181941;11181946;11181946;11182232;11182232;11182232;11182761;11182761;11182761;11183292;11183292;11183292;11184017;11184017;11184017;11184798;11184798;11184798;11185331;11185331;111…	11176644;11176644;11176644;11177987;11177987;11177987;11178959;11178959;11178959;11179497;11179497;11179497;11179971;11179971;11179971;11180649;11180649;11180649;11181243;11181243;11181243;11181814;11181791;11181814;11182104;11182104;11182104;11182430;11182430;11182430;11182930;11182930;11182930;11183513;11183513;11183513;11184224;11184224;11184224;11184928;11184928;11184928;11185504;11185504;111…	-;-;-;-;-;-;-;-;-;-;-;-;-;-;-;-;-;-;-;-;-;-;-;-;-;-;-;-;-;-;-;-;-;-;-;-;-;-;-;-;-;-;-;-;-;-;-;-;-;-;-;-;-;-;-;-;-;-;-;-;-;-;-;-;-;-;-;-;-;-;-;-;-;-;-;-;-;-;-;-;-;-;-;-;-;-;-;-;-;-;-;-;-;-;-;-;-;-;-;-;-;-;-;-;-;-;-;-;-;-;-;-;-;-;-;-;-;-;-;-;-;-;-;-;-;-;-;-;-;-;-;-;-;-;-;-;-;-;-;-;-;-;-;-;-;-;-;-;-;-;-;-;-;-;-;-;-;-;-;-;-;-;-;-;-;-;-;-;-;-;-;-;-;-;-;-;-;-;-;-;-;-;-;-;-;-;-;-;-;-;-;-;-;-;-;-;-;-;-;-…	16584	HYDIN	HYDIN, axonemal central pair apparatus protein	DAVID	protein_coding	18	4	11	27	31	29	14	8	11	8	10	9
ENSMGAG00000001345	12	538302	538580	+	279	BTM	beta-2-microglobulin [Source:NCBI gene;Acc:414830] ortholog	ensembl	protein_coding	349	444	396.5	754	699	726.5	511	488	499.5	892	820	856
ENSMGAG00000001346	2.62626e+23	1.82491e+83	1.8258e+83	-;-;-;-;-;-;-;-;-;-;-;-	3199	SNX19	sorting nexin 19	DAVID	protein_coding	307	277	292	349	347	348	289	311	300	448	386	417
ENSMGAG00000001347	111111	1.88469e+23	1.88474e+23	-;-;-	828	C18orf32	chromosome 18 open reading frame 32 [Source:HGNC Symbol;Acc:HGNC:31690]	ensembl	protein_coding	869	1039	954	1064	938	1001	589	858	723.5	940	979	959.5
ENSMGAG00000001348	2.32323e+67	5.93654e+203	5.93827e+203	+;+;+;+;+;+;+;+;+;+;+;+;+;+;+;+;+;+;+;+;+;+;+;+;+;+;+;+;+;+;+;+;+;+	2989	ACOT7	acyl-CoA thioesterase 7 [Source:HGNC Symbol;Acc:HGNC:24157]	ensembl	protein_coding	1147	1161	1154	394	300	347	1249	1416	1332.5	642	625	633.5
ENSMGAG00000001349	2525252525252525	3.24826e+47	3.25139e+47	-;-;-;-;-;-;-;-	1183	WASF2	Wiskott-Aldrich syndrome protein family member (WASP family protein member)	uniprot	protein_coding	456	158	307	574	499	536.5	186	163	174.5	191	137	164
ENSMGAG00000001350	1212121212121212	5.38711e+47	5.38745e+47	+;+;+;+;+;+;+;+	1887	TERB2	telomere repeat binding bouquet formation protein 2 [Source:HGNC Symbol;Acc:HGNC:28520]	ensembl	protein_coding	1195	1651	1423	2482	2216	2349	1628	2099	1863.5	3181	3126	3153.5
ENSMGAG00000001351	0	1349157;1349157;1349157;1349157;1350027;1350027;1350027;1350027;1350027;1350027;1350027;1368195;1368195;1368195;1368195;1368195;1369379;1369379;1369379;1369379;1369379;1370293;1370293;1370293;1373471;1373471;1374024;1374654;1534784;1536008;1536008;1536836;1536836;1536836;1536836;1540218;1540218;1540218;1540218;1540218;1540760;1540760;1540760;1540760;1540760;1540760;1541400;1541400;1541400;1541400…	1349174;1349174;1349262;1349262;1350312;1350312;1350312;1350312;1350312;1350312;1350312;1368284;1368284;1368284;1368284;1368284;1369572;1369572;1369572;1369572;1369572;1370427;1370427;1370427;1373545;1373545;1374077;1374866;1534873;1536201;1536201;1536970;1536970;1536970;1536970;1540292;1540292;1540292;1540292;1540292;1540813;1540813;1540813;1540813;1540813;1540813;1541612;1541612;1541612;1541612…	+;+;+;+;+;+;+;+;+;+;+;+;+;+;+;+;+;+;+;+;+;+;+;+;+;+;+;+;+;+;+;+;+;+;+;+;+;+;+;+;+;+;+;+;+;+;+;+;+;+;+;+;+;+;+;+;+;+;+	2492	SMAD2	SMAD family member 2 [Source:HGNC Symbol;Acc:HGNC:6768]	ensembl	protein_coding	316	133	224.5	797	681	739	109	140	124.5	301	193	247
ENSMGAG00000001352	4.44444e+16	4.62892e+101	4.6305e+101	+;+;+;+;+;+;+;+;+;+;+;+;+;+;+;+;+	1577	FGB	fibrinogen beta chain [Source:HGNC Symbol;Acc:HGNC:3662]	ensembl	protein_coding	0	0	0	0	0	0	1	0	0.5	0	0	0
ENSMGAG00000001353	3.0303e+17	9.3188e+53	9.32956e+53	+;+;+;+;+;+;+;+;+	2799	CACTIN	cactin, spliceosome C complex subunit [Source:HGNC Symbol;Acc:HGNC:29938]	ensembl	protein_coding	1436	1191	1313.5	1217	1096	1156.5	1285	1475	1380	1290	1171	1230.5
ENSMGAG00000001355	777777777	1.6309e+53	1.63269e+53	-;-;-;-;-;-;-;-;-	1203	KMO	kynurenine 3-monooxygenase	DAVID	protein_coding	0	0	0	7	11	9	0	1	0.5	0	1	0.5
ENSMGAG00000001356	2.42424e+27	1.7596e+83	1.78735e+83	-;-;-;-;-;-;-;-;-;-;-;-;-;-	4475	R3HCC1	R3H domain and coiled-coil containing 1	uniprot	protein_coding	2496	2604	2550	1852	1590	1721	2275	2989	2632	2236	2025	2130.5
ENSMGAG00000001357	1.71717e+21	9.58122e+76	9.58155e+76	-;-;-;-;-;-;-;-;-;-;-	2368	CCDC157	Coiled-coil domain containing 157	uniprot	protein_coding	26	18	22	70	70	70	31	33	32	56	26	41
ENSMGAG00000001358	1515151515151515	1.72719e+55	1.72731e+55	+;+;+;+;+;+;+;+	1312	SIL1	SIL1 nucleotide exchange factor	DAVID	protein_coding	259	286	272.5	344	355	349.5	233	309	271	208	249	228.5
ENSMGAG00000001359	1212121212	5.44663e+29	5.44783e+29	-;-;-;-;-	451	RPS17	ribosomal protein S17 [Source:HGNC Symbol;Acc:HGNC:10397]	ensembl	protein_coding	10683	16592	13637.5	9116	8325	8720.5	14395	19085	16740	14015	15190	14602.5
ENSMGAG00000001360	888888888888888	2.16925e+104	2.16931e+104	-;-;-;-;-;-;-;-;-;-;-;-;-;-;-	1609	ANXA11	Annexin	uniprot	protein_coding	1636	1738	1687	2000	1927	1963.5	1062	1339	1200.5	1541	1416	1478.5
ENSMGAG00000001361	5555555555555	6.9802e+77	6.99178e+77	-;-;-;-;-;-;-;-;-;-;-;-;-	6846	QSER1	glutamine and serine rich 1 [Source:HGNC Symbol;Acc:HGNC:26154]	ensembl	protein_coding	667	337	502	970	957	963.5	308	383	345.5	402	321	361.5
ENSMGAG00000001362	3.0303e+17	9.46298e+53	9.46985e+53	-;-;-;-;-;-;-;-;-	1664	HMG20B	high mobility group 20B [Source:HGNC Symbol;Acc:HGNC:5002]	ensembl	protein_coding	873	837	855	1064	933	998.5	939	1084	1011.5	1091	1084	1087.5
ENSMGAG00000001364	23232323	6.00185e+23	6.00214e+23	+;+;+;+	1155	GPR153	G protein-coupled receptor 153 [Source:HGNC Symbol;Acc:HGNC:23618]	ensembl	protein_coding	6	3	4.5	5	3	4	11	8	9.5	5	6	5.5
ENSMGAG00000001365	2.22222e+29	8.82269e+89	8.82374e+89	+;+;+;+;+;+;+;+;+;+;+;+;+;+;+	1204	NDRG3	NDRG family member 3	DAVID	protein_coding	769	631	700	1359	1337	1348	586	720	653	945	796	870.5
ENSMGAG00000001366	0	1.28541e+20	1.28553e+20	+;+;+	3215	ZBTB7C	zinc finger and BTB domain containing 7C [Source:HGNC Symbol;Acc:HGNC:31700]	ensembl	protein_coding	19	11	15	41	37	39	22	17	19.5	21	13	17
ENSMGAG00000001367	2.62626e+139	1867164;1880725;1906636;1909874;1909874;1909874;1942564;2055623;2055623;2055623;2055623;2056911;2056911;2056911;2056911;2056911;2056911;2121314;2121314;2121314;2121314;2121314;2121314;2121314;2121314;2140445;2140445;2140445;2140445;2140445;2140445;2140445;2140445;2155971;2155971;2155971;2155971;2155971;2155971;2155971;2155971;2156714;2156714;2156714;2156714;2156714;2156714;2156714;2156714;2157388…	1867708;1880855;1906657;1909942;1909942;1909942;1942585;2056995;2056709;2056709;2056995;2056995;2056995;2056995;2056995;2056995;2056995;2121546;2121546;2121546;2121546;2121546;2121546;2121546;2121546;2140570;2140570;2140570;2140570;2140570;2140570;2140570;2140570;2156105;2156105;2156105;2156105;2156105;2156105;2156105;2156105;2156834;2156834;2156834;2156834;2156834;2156834;2156834;2156834;2157539…	+;+;+;+;+;+;+;+;+;+;+;+;+;+;+;+;+;+;+;+;+;+;+;+;+;+;+;+;+;+;+;+;+;+;+;+;+;+;+;+;+;+;+;+;+;+;+;+;+;+;+;+;+;+;+;+;+;+;+;+;+;+;+;+;+;+;+;+;+;+	4209	NTM	neurotrimin [Source:HGNC Symbol;Acc:HGNC:17941]	ensembl	protein_coding	464	429	446.5	356	290	323	208	234	221	232	212	222
ENSMGAG00000001368	1.51515e+61	1.81323e+216	1.81397e+216	-;-;-;-;-;-;-;-;-;-;-;-;-;-;-;-;-;-;-;-;-;-;-;-;-;-;-;-;-;-;-	3040	CTNNA1	catenin alpha 1	ensembl	protein_coding	5447	3971	4709	6136	5531	5833.5	3473	4269	3871	4523	3763	4143
ENSMGAG00000001369	1.41414e+77	183181718354251836934183804918380491838049184133618413361841336184176518417651841765184311418431141843114184384618438461843846184454718445471844547184593818459381845938184638418463841846384184730618473061847306184848918484891848489185081118508111850811185406218540621854062	183187618355661837693183811318381131838113184139818413981841398184189418418941841894184321818432181843218184399218439921843992184475418447541844754184605918460591846059184644018464401846440184738018473801847380184855518485551848555185090718509071850907185417818541781854178	-;-;-;-;-;-;-;-;-;-;-;-;-;-;-;-;-;-;-;-;-;-;-;-;-;-;-;-;-;-;-;-;-;-;-;-;-;-;-	2215	LOC100541523	6-phosphofructo-2-kinase/fructose-2,6-bisphosphatase 4	DAVID	protein_coding	170	136	153	171	162	166.5	90	117	103.5	76	44	60
ENSMGAG00000001370	3.33333e+64	889019;889846;889846;889846;906181;906181;906181;906181;906814;906814;906814;906814;908597;909558;909558;909558;909558;910924;910924;910924;913118;913118;913118;913836;913836;913836;914417;914417;914417;919270;919270;919270;919937;920319;920319;920319;920954;920954;920954;921515;921515;921515;926788;926788;926788;927893;927893;927893;929569;929569;929569;930621;930621;930621;931210;931210;931210;…	889080;890803;890803;890803;906304;906304;906304;906304;906942;906942;906942;906942;908673;909579;909674;909674;909674;911044;911044;911044;913258;913258;913258;913938;913938;913938;914580;914580;914580;919361;919361;919361;920029;920559;920559;920559;921123;921123;921123;921609;921609;921609;926828;926828;926828;928018;928018;928018;929747;929747;929747;930716;930716;930716;931291;931291;931291;…	+;+;+;+;+;+;+;+;+;+;+;+;+;+;+;+;+;+;+;+;+;+;+;+;+;+;+;+;+;+;+;+;+;+;+;+;+;+;+;+;+;+;+;+;+;+;+;+;+;+;+;+;+;+;+;+;+;+;+;+;+;+;+;+;+	3740	EZH2	enhancer of zeste 2 polycomb repressive complex 2 subunit [Source:HGNC Symbol;Acc:HGNC:3527]	ensembl	protein_coding	1597	1724	1660.5	2569	2157	2363	1712	2285	1998.5	1685	1711	1698
ENSMGAG00000001371	3.0303e+61	9.52542e+185	9.52543e+185	+;+;+;+;+;+;+;+;+;+;+;+;+;+;+;+;+;+;+;+;+;+;+;+;+;+;+;+;+;+;+	1621	MFSD12	major facilitator superfamily domain containing 12 [Source:HGNC Symbol;Acc:HGNC:28299]	ensembl	protein_coding	63	64	63.5	58	72	65	98	105	101.5	107	83	95
ENSMGAG00000001372	17171717171717	9.82455e+42	9.82721e+42	-;-;-;-;-;-;-	1370	GNB1L	G protein subunit beta 1 like	ensembl	protein_coding	135	124	129.5	247	237	242	102	132	117	201	154	177.5
ENSMGAG00000001373	1.0101e+27	2.15063e+97	2.15247e+97	-;-;-;-;-;-;-;-;-;-;-;-;-;-	3235	RNF2	ring finger protein 2	ensembl	protein_coding	70	43	56.5	53	79	66	37	70	53.5	65	57	61
ENSMGAG00000001374	2.82828e+29	6.15268e+89	6.15394e+89	+;+;+;+;+;+;+;+;+;+;+;+;+;+;+	1485	KLHL12	Kelch like family member 12	uniprot	protein_coding	347	291	319	285	270	277.5	220	304	262	245	193	219
ENSMGAG00000001375	2.42424e+21	1.62528e+65	1.62904e+65	-;-;-;-;-;-;-;-;-;-;-	1728	CHMP7	charged multivesicular body protein 7	DAVID	protein_coding	1205	1141	1173	1248	1137	1192.5	896	1137	1016.5	1048	972	1010
ENSMGAG00000001376	1.71717e+29	9.57753e+104	9.57766e+104	+;+;+;+;+;+;+;+;+;+;+;+;+;+;+	788	RNF215	ring finger protein 215 [Source:HGNC Symbol;Acc:HGNC:33434]	ensembl	protein_coding	339	334	336.5	314	311	312.5	352	419	385.5	347	329	338
ENSMGAG00000001380	2828282828	5.93401e+29	5.93427e+29	+;+;+;+;+	1374	LOC100548827	tubulin alpha-8 chain	DAVID	protein_coding	4492	5352	4922	4267	3750	4008.5	4234	5643	4938.5	4728	4766	4747
ENSMGAG00000001383	5.55556e+108	622472;622472;631203;631203;631390;631390;631390;631390;631620;631620;631620;631620;650275;650275;650275;650679;650679;650679;650679;651370;651370;652192;652192;652192;652192;652352;652352;652352;652352;652352;652352;652500;652500;652500;652500;652500;652500;654810;654810;654810;654810;654810;654810;655070;655070;655070;655070;655070;655070;655744;655744;655744;655744;655744;655744;656271;656271;…	622501;622501;631232;631232;631491;631491;631491;631491;631715;631715;631715;631715;650307;650307;650307;650776;650776;650776;650776;652255;652255;652255;652255;652255;652255;652386;652386;652386;652386;652386;652386;652626;652626;652626;652626;652626;652626;654887;654887;654887;654887;654887;654887;655232;655232;655232;655232;655232;655232;655853;655853;655853;655853;655853;655853;656387;656387;…	+;+;+;+;+;+;+;+;+;+;+;+;+;+;+;+;+;+;+;+;+;+;+;+;+;+;+;+;+;+;+;+;+;+;+;+;+;+;+;+;+;+;+;+;+;+;+;+;+;+;+;+;+;+;+;+;+;+;+;+;+;+;+;+;+;+;+;+;+;+;+;+;+;+;+;+;+;+;+;+;+;+;+;+;+;+;+;+;+;+;+;+;+;+;+;+;+;+;+;+;+;+;+;+;+;+;+;+;+	3115	CSTF3	cleavage stimulation factor subunit 3 [Source:HGNC Symbol;Acc:HGNC:2485]	ensembl	protein_coding	768	715	741.5	1004	958	981	596	804	700	764	701	732.5
ENSMGAG00000001384	0	1.61885e+153	1.61889e+153	+;+;+;+;+;+;+;+;+;+;+;+;+;+;+;+;+;+;+;+;+;+	1533	PIAS2	Protein inhibitor of activated STAT 2	uniprot	protein_coding	198	84	141	253	204	228.5	75	93	84	99	53	76
ENSMGAG00000001385	1e+28	1.80216e+195	1.80221e+195	+;+;+;+;+;+;+;+;+;+;+;+;+;+;+;+;+;+;+;+;+;+;+;+;+;+;+;+	1274	ARR3	arrestin 3 [Source:HGNC Symbol;Acc:HGNC:710]	ensembl	protein_coding	0	0	0	0	0	0	0	0	0	0	0	0
ENSMGAG00000001386	3.0303e+41	9.57684e+125	9.57854e+125	+;+;+;+;+;+;+;+;+;+;+;+;+;+;+;+;+;+;+;+;+	2742	ENSMGAG00000001386	GRAM domain-containing protein	ensembl	protein_coding	51	57	54	121	116	118.5	95	120	107.5	156	180	168
ENSMGAG00000001387	1.21212e+45	5.47081e+137	5.48451e+137	-;-;-;-;-;-;-;-;-;-;-;-;-;-;-;-;-;-;-;-;-;-;-	3282	CPEB1	cytoplasmic polyadenylation element binding protein 1	ensembl	protein_coding	252	226	239	310	225	267.5	159	202	180.5	250	219	234.5
ENSMGAG00000001388	2.42424e+17	1.42903e+53	1.45124e+53	-;-;-;-;-;-;-;-;-	4380	RHOBTB2	Rho related BTB domain containing 2	DAVID	protein_coding	473	347	410	225	177	201	428	509	468.5	333	289	311
ENSMGAG00000001389	2.52525e+43	3.6217e+131	3.62807e+131	-;-;-;-;-;-;-;-;-;-;-;-;-;-;-;-;-;-;-;-;-;-	3843	ENSMGAG00000001389	pseudogene	ensembl	pseudogene	12	8	10	9	7	8	8	6	7	9	10	9.5
ENSMGAG00000001391	444444	4.72439e+35	4.73294e+35	-;-;-;-;-;-	3133	FGA	fibrinogen alpha chain	ensembl	protein_coding	0	0	0	1	0	0.5	0	0	0	0	0	0
ENSMGAG00000001392	1.0101e+133	2186551;2186569;2208920;2208920;2210462;2210462;2211284;2211284;2212735;2212735;2228373;2228373;2233690;2233690;2233884;2233884;2234649;2234649;2235037;2235037;2237955;2237955;2238613;2238613;2240484;2240484;2241525;2241525;2248586;2248586;2251919;2251919;2254293;2254293;2255673;2255673;2256460;2256460;2257581;2257581;2258900;2258900;2259564;2259564;2260702;2260702;2261366;2261366;2262554;2262554…	2186623;2186623;2209050;2209050;2210593;2210593;2211398;2211398;2212902;2212902;2228488;2228488;2233794;2233794;2234046;2234046;2234836;2234836;2235198;2235198;2238065;2238065;2238720;2238720;2240595;2240595;2243202;2243202;2248631;2248631;2252019;2252019;2254332;2254332;2255785;2255785;2256613;2256613;2257715;2257715;2259005;2259005;2259661;2259661;2260827;2260827;2261449;2261449;2262637;2262637…	+;+;+;+;+;+;+;+;+;+;+;+;+;+;+;+;+;+;+;+;+;+;+;+;+;+;+;+;+;+;+;+;+;+;+;+;+;+;+;+;+;+;+;+;+;+;+;+;+;+;+;+;+;+;+;+;+;+;+;+;+;+;+;+;+;+;+	7051	NIBAN1	Niban apoptosis regulator 1	uniprot	protein_coding	1005	554	779.5	1255	1170	1212.5	648	726	687	638	455	546.5
ENSMGAG00000001393	2.82828e+161	561007;561506;563240;568731;568731;569358;569358;569358;570292;570292;570292;572582;572582;572582;573238;573238;573238;573713;573713;573713;574328;574328;574328;575069;575069;575069;575575;575575;575575;576139;576139;576139;576937;576937;576937;577475;577475;577475;577926;577926;577926;578305;578305;578305;579003;579003;579003;579424;579424;579424;580758;580758;580758;581777;581777;581777;583389;…	561093;563004;563446;568808;568808;569480;569480;569480;570462;570462;570462;572716;572716;572716;573331;573331;573331;573816;573816;573816;574486;574486;574486;575188;575188;575188;575733;575733;575733;576320;576320;576320;577099;577099;577099;577594;577594;577594;578120;578120;578120;578486;578486;578486;579127;579127;579127;579574;579574;579574;580872;580872;580872;582132;582132;582132;583527;…	+;+;+;+;+;+;+;+;+;+;+;+;+;+;+;+;+;+;+;+;+;+;+;+;+;+;+;+;+;+;+;+;+;+;+;+;+;+;+;+;+;+;+;+;+;+;+;+;+;+;+;+;+;+;+;+;+;+;+;+;+;+;+;+;+;+;+;+;+;+;+;+;+;+;+;+;+;+;+;+;+	7091	KDM5B	lysine demethylase 5B	ensembl	protein_coding	551	436	493.5	1282	1058	1170	481	489	485	713	591	652
ENSMGAG00000001394	1.71717e+67	1.03936e+237	1.0401e+237	-;-;-;-;-;-;-;-;-;-;-;-;-;-;-;-;-;-;-;-;-;-;-;-;-;-;-;-;-;-;-;-;-;-	2491	TXNRD2	thioredoxin reductase 2	DAVID	protein_coding	209	140	174.5	462	426	444	100	122	111	207	149	178
ENSMGAG00000001395	3.0303e+25	9.67741e+77	9.68012e+77	-;-;-;-;-;-;-;-;-;-;-;-;-	1911	FZR1	fizzy and cell division cycle 20 related 1 [Source:HGNC Symbol;Acc:HGNC:24824]	ensembl	protein_coding	376	265	320.5	587	541	564	298	307	302.5	238	229	233.5
ENSMGAG00000001396	2.32323e+31	6.06758e+95	6.07301e+95	-;-;-;-;-;-;-;-;-;-;-;-;-;-;-;-	2114	RNF207	ring finger protein 207 [Source:HGNC Symbol;Acc:HGNC:32947]	ensembl	protein_coding	99	96	97.5	82	87	84.5	105	109	107	119	98	108.5
ENSMGAG00000001397	16	12515384	12516202	-	819	ANKRD61	ankyrin repeat domain 61 [Source:HGNC Symbol;Acc:HGNC:22467]	ensembl	protein_coding	0	0	0	5	3	4	0	0	0	1	3	2
ENSMGAG00000001399	161616	1.25211e+23	1.25215e+23	-;-;-	726	AIMP2	aminoacyl tRNA synthetase complex interacting multifunctional protein 2	ensembl	protein_coding	1520	2109	1814.5	1040	871	955.5	1689	2236	1962.5	1596	1576	1586
ENSMGAG00000001400	0	22788615;22788615;22788615;22788615;22788929;22788929;22788929;22788929;22789814;22789814;22789814;22789814;22790634;22790634;22790634;22790634;22791301;22791301;22791301;22791301;22792442;22792442;22792442;22792442;22794650;22794650;22794650;22794650;22795107;22795107;22795107;22795107;22797236;22797236;22797236;22797236;22797399;22797428;22797428;22797555;22797559;22797784;22797991	22788723;22788723;22788723;22788723;22789019;22789019;22789019;22789019;22789988;22789988;22789988;22789988;22790706;22790706;22790706;22790706;22791387;22791387;22791387;22791387;22792622;22792622;22792622;22792622;22794779;22794779;22794779;22794779;22795208;22795208;22795208;22795208;22797308;22797346;22797346;22797346;22797447;22797468;22797477;22797597;22797605;22797799;22797994	-;-;-;-;-;-;-;-;-;-;-;-;-;-;-;-;-;-;-;-;-;-;-;-;-;-;-;-;-;-;-;-;-;-;-;-;-;-;-;-;-;-;-	1209	HEXB	Beta-N-acetylhexosaminidase (EC 3.2.1.52)	uniprot	protein_coding	831	1034	932.5	598	513	555.5	749	1079	914	607	588	597.5
ENSMGAG00000001401	0	2.06492e+34	2.06496e+34	-;-;-;-;-	957	SIGLEC15	sialic acid binding Ig like lectin 15 [Source:HGNC Symbol;Acc:HGNC:27596]	ensembl	protein_coding	0	1	0.5	1	0	0.5	0	0	0	2	0	1
ENSMGAG00000001402	4444444444	4.84202e+59	4.84263e+59	-;-;-;-;-;-;-;-;-;-	1367	FGG	fibrinogen gamma chain [Source:HGNC Symbol;Acc:HGNC:3694]	ensembl	protein_coding	3	4	3.5	4	2	3	6	5	5.5	1	0	0.5
ENSMGAG00000001404	4.44444e+21	6.361e+175	6.36102e+175	-;-;-;-;-;-;-;-;-;-;-;-;-;-;-;-;-;-;-;-;-;-	2817	ENSMGAG00000001404	pseudogene	ensembl	pseudogene	55	17	36	66	49	57.5	17	11	14	12	4	8
ENSMGAG00000001405	0	1.86147e+55	1.86162e+55	-;-;-;-;-;-;-;-	1351	RNF165	ring finger protein 165 [Source:HGNC Symbol;Acc:HGNC:31696]	ensembl	protein_coding	11	3	7	41	43	42	8	6	7	4	4	4
ENSMGAG00000001406	25252525252525	3.89936e+41	3.89958e+41	+;+;+;+;+;+;+	1393	LOC100545547	WD and tetratricopeptide repeats protein 1	DAVID	protein_coding	802	370	586	709	646	677.5	292	322	307	337	290	313.5
ENSMGAG00000001410	1.61616e+115	12491630;12491630;12491759;12492338;12492338;12492356;12492360;12493422;12493422;12493422;12493422;12494151;12494151;12494151;12494151;12494825;12494825;12494825;12494825;12494904;12495459;12495459;12495459;12495459;12496299;12496299;12496299;12496299;12496678;12496678;12496678;12496678;12497236;12497236;12497236;12497236;12498618;12498618;12498618;12498618;12499173;12499173;12500339;12500339;125…	12491722;12491722;12491807;12492446;12492446;12492446;12492446;12493524;12493524;12493524;12493524;12494339;12494334;12494334;12494334;12494850;12494992;12494992;12494992;12494992;12495556;12495556;12495559;12495559;12496398;12496398;12496398;12496398;12496762;12496762;12496762;12496762;12497388;12497388;12497388;12497388;12499509;12499112;12499112;12499509;12499509;12499509;12500506;12500506;125…	+;+;+;+;+;+;+;+;+;+;+;+;+;+;+;+;+;+;+;+;+;+;+;+;+;+;+;+;+;+;+;+;+;+;+;+;+;+;+;+;+;+;+;+;+;+;+;+;+;+;+;+;+;+;+;+;+;+	2896	PMS2	PMS1 homolog 2, mismatch repair system component	DAVID	protein_coding	572	567	569.5	629	559	594	487	559	523	561	517	539
ENSMGAG00000001413	888	2.25328e+20	2.25334e+20	+;+;+	786	CISD1	CDGSH iron sulfur domain 1	DAVID	protein_coding	952	843	897.5	1391	1298	1344.5	553	709	631	994	910	952
ENSMGAG00000001416	2.32323e+117	643565;643565;643565;643565;643779;643779;643779;643779;643937;643937;643937;643937;644137;644137;644137;644137;644474;644474;644474;644474;644688;644688;644688;644688;646189;646189;646189;646577;646577;646577;646577;646732;646732;646732;646732;646849;646849;646849;646849;647299;647299;647299;647299;648348;648348;648348;648348;648535;648535;648535;648695;648695;648695;650701;656137;656137;656379;…	643654;643654;643654;643654;643867;643867;643867;643867;644057;644057;644057;644057;644231;644231;644231;644231;644594;644594;644594;644594;644773;644773;644773;644773;646233;646233;646233;646663;646663;646663;646663;646775;646775;646775;646775;646893;646893;646893;646893;647343;647343;647343;647343;648427;648427;648427;648738;648572;648572;648572;648738;648738;648738;650912;656178;656178;656497;…	-;-;-;-;-;-;-;-;-;-;-;-;-;-;-;-;-;-;-;-;-;-;-;-;-;-;-;-;-;-;-;-;-;-;-;-;-;-;-;-;-;-;-;-;-;-;-;-;-;-;-;-;-;-;-;-;-;-;-	2250	KCNAB2	potassium voltage-gated channel subfamily A regulatory beta subunit 2 [Source:HGNC Symbol;Acc:HGNC:6229]	ensembl	protein_coding	73	42	57.5	56	29	42.5	64	53	58.5	23	26	24.5
ENSMGAG00000001417	555555	7.39071e+35	7.41178e+35	-;-;-;-;-;-	2876	PRRG4	proline rich and Gla domain 4 [Source:HGNC Symbol;Acc:HGNC:30799]	ensembl	protein_coding	74	28	51	21	23	22	46	59	52.5	37	35	36
ENSMGAG00000001418	2.92929e+83	6.45325e+251	6.45344e+251	+;+;+;+;+;+;+;+;+;+;+;+;+;+;+;+;+;+;+;+;+;+;+;+;+;+;+;+;+;+;+;+;+;+;+;+;+;+;+;+;+;+	1120	SLC25A39	solute carrier family 25 member 39 [Source:HGNC Symbol;Acc:HGNC:24279]	ensembl	protein_coding	1193	1127	1160	927	791	859	1320	1385	1352.5	1074	1003	1038.5
ENSMGAG00000001420	141414	1.78955e+20	1.78987e+20	-;-;-	1332	HYAL1	hyaluronidase 1	ensembl	protein_coding	49	50	49.5	101	100	100.5	68	67	67.5	131	147	139
ENSMGAG00000001422	88888	2.27042e+34	2.27051e+34	+;+;+;+;+	1165	IPMK	inositol polyphosphate multikinase [Source:HGNC Symbol;Acc:HGNC:20739]	ensembl	protein_coding	228	164	196	170	160	165	89	110	99.5	124	111	117.5
ENSMGAG00000001424	141414	1.78668e+20	1.78707e+20	-;-;-	1302	HYAL2	hyaluronoglucosaminidase 2	DAVID	protein_coding	386	385	385.5	277	198	237.5	529	515	522	407	416	411.5
ENSMGAG00000001425	2.52525e+51	4.23287e+155	4.23609e+155	-;-;-;-;-;-;-;-;-;-;-;-;-;-;-;-;-;-;-;-;-;-;-;-;-;-	2511	SLC9A1	solute carrier family 9 member A1	DAVID	protein_coding	1163	708	935.5	1535	1269	1402	1347	1544	1445.5	1109	901	1005
ENSMGAG00000001426	2.42424e+109	1299285;1299289;1299826;1299826;1300176;1300176;1301155;1301155;1301539;1301539;1302693;1302693;1303402;1303402;1304525;1304525;1305264;1305264;1305722;1305722;1306207;1306207;1307338;1307338;1307911;1307911;1309039;1309039;1309719;1309719;1311044;1311044;1312148;1312148;1312836;1313341;1313341;1313634;1313634;1313988;1313988;1314391;1314391;1314954;1314954;1316499;1316499;1319123;1319123;1320260…	1299732;1299732;1299953;1299953;1300274;1300274;1301315;1301315;1301677;1301677;1302907;1302907;1303484;1303484;1304632;1304632;1305352;1305352;1305828;1305828;1306315;1306315;1307401;1307401;1307991;1307991;1309112;1309112;1309854;1309854;1311149;1311149;1312341;1312341;1312955;1313513;1313513;1313780;1313780;1314107;1314107;1314464;1314464;1315119;1315119;1316603;1316603;1319188;1319188;1320426…	-;-;-;-;-;-;-;-;-;-;-;-;-;-;-;-;-;-;-;-;-;-;-;-;-;-;-;-;-;-;-;-;-;-;-;-;-;-;-;-;-;-;-;-;-;-;-;-;-;-;-;-;-;-;-	3948	XPO7	exportin 7 [Source:HGNC Symbol;Acc:HGNC:14108]	ensembl	protein_coding	1923	1390	1656.5	2007	1714	1860.5	1545	1852	1698.5	1495	1250	1372.5
ENSMGAG00000001427	2.62626e+35	2.17146e+125	2.17156e+125	-;-;-;-;-;-;-;-;-;-;-;-;-;-;-;-;-;-	1727	OPCML	opioid binding protein/cell adhesion molecule like [Source:HGNC Symbol;Acc:HGNC:8143]	ensembl	protein_coding	16	4	10	33	28	30.5	5	7	6	16	6	11
ENSMGAG00000001428	13;13;13;13;13;13;13;13;13;13;13;13;13;13;13;13;13;13;13;13;13;13;13;13;13;13;13;13;13;13;13;13;13;13;13;13;13;13;13;13;13;13;13;13;13;13;13;13;13;13;13;13;13;13;13;13;13;13;13;13;13;13;13;13;13;13;13;13;13;13;13;13;13;13;13;13;13;13;13;13;13;13;13;13;13;13;13;13;13;13;13;13;13;13;13;13;13;13;13;13;13;13;13;13;13;13;13;13;13;13;13;13;13;13;13;13;13;13;13;13;13;13;13;13;13;13;13;13;13;13;13;13;13;…	11456271;11456271;11456271;11457779;11458087;11458087;11458355;11458355;11458355;11458355;11458355;11458355;11459745;11460022;11460212;11460212;11460212;11460212;11460212;11465155;11465155;11465155;11465155;11465155;11465155;11465155;11465880;11465880;11465880;11465880;11465880;11465880;11465880;11468477;11468477;11468477;11468477;11468477;11468477;11468477;11469974;11469974;11469974;11469974;114…	11456303;11456303;11456303;11457853;11458122;11458122;11458441;11458441;11458441;11458441;11458441;11458441;11459794;11460427;11460427;11460427;11460427;11460427;11460427;11465358;11465358;11465358;11465358;11465358;11465358;11465358;11465951;11465951;11465951;11465951;11465951;11465951;11465951;11468660;11468660;11468660;11468660;11468660;11468660;11468660;11470188;11470188;11470188;11470188;114…	+;+;+;+;+;+;+;+;+;+;+;+;+;+;+;+;+;+;+;+;+;+;+;+;+;+;+;+;+;+;+;+;+;+;+;+;+;+;+;+;+;+;+;+;+;+;+;+;+;+;+;+;+;+;+;+;+;+;+;+;+;+;+;+;+;+;+;+;+;+;+;+;+;+;+;+;+;+;+;+;+;+;+;+;+;+;+;+;+;+;+;+;+;+;+;+;+;+;+;+;+;+;+;+;+;+;+;+;+;+;+;+;+;+;+;+;+;+;+;+;+;+;+;+;+;+;+;+;+;+;+;+;+;+;+;+;+;+;+;+;+;+;+;+;+;+;+;+;+;+;+;+;+;+;+;+;+;+;+;+;+;+;+;+;+;+;+;+;+;+;+;+;+;+;+;+	3676	GLG1	golgi glycoprotein 1	DAVID	protein_coding	1351	832	1091.5	3427	3056	3241.5	1010	1134	1072	1424	1080	1252
ENSMGAG00000001429	1717171717	1.08134e+34	1.08134e+34	+;+;+;+;+	1067	COMT	catechol-O-methyltransferase	ensembl	protein_coding	558	533	545.5	1523	1450	1486.5	442	637	539.5	905	790	847.5
ENSMGAG00000001430	386378	5.01692e+20	1.22524e+21	+;+;+;+;+;+	1239	ENSMGAG00000001430	Uncharacterized protein	ensembl	protein_coding	0	0	0	0	0	0	0	0	0	0	0	0
ENSMGAG00000001433	7;7;7;7;7;7;7;7;7;7;7;7;7;7;7;7;7;7;7;7;7;7;7;7;7;7;7;7;7;7;7;7;7;7;7;7;7;7;7;7;7;7;7;7;7;7;7;7;7;7;7;7;7;7;7;7;7;7;7;7;7;7;7;7;7;7;7;7;7;7;7;7;7;7;7;7;7;7;7;7;7;7;7;7;7;7;7;7;7;7;7;7;7;7;7;7;7;7;7;7;7;7;7;7;7;7;7;7;7;7;7;7;7;7;7;7;7;7;7;7;7;7;7;7;7;7;7;7;7;7;7;7;7;7;7;7;7;7;7;7;7;7;7;7;7;7;7;7;7;7;7;7;7;7;7;7;7;7;7;7;7;7;7;7;7;7;7;7;7;7;7;7;7;7;7;7;7;7;7;7;7;7;7;7;7;7;7;7;7;7;7;7;7;7;7;7;7;7;7;7…	313698;313698;314070;314070;314070;314070;314077;314077;329170;329170;329170;329170;329170;333488;333488;333660;333660;333847;334216;334567;334567;334567;334567;334567;334567;334567;334567;334567;334567;341696;341696;341696;341696;341696;341696;341696;341696;341696;341696;341880;349701;349701;349701;349701;349701;349701;349701;349701;349701;349701;350974;350974;350974;350974;350974;350974;350974;…	313725;313725;314193;314193;314193;314193;314193;314193;329289;329289;329289;329289;329289;333605;333605;333788;333788;334003;334357;334686;334686;334686;334686;334686;334686;334686;334686;334686;334686;341941;341878;341941;341941;341941;341878;341813;341941;341941;341941;341941;349829;349829;349829;349829;349829;349829;349829;349829;349829;349829;351093;351093;351093;351093;351093;351093;351093;…	+;+;+;+;+;+;+;+;+;+;+;+;+;+;+;+;+;+;+;+;+;+;+;+;+;+;+;+;+;+;+;+;+;+;+;+;+;+;+;+;+;+;+;+;+;+;+;+;+;+;+;+;+;+;+;+;+;+;+;+;+;+;+;+;+;+;+;+;+;+;+;+;+;+;+;+;+;+;+;+;+;+;+;+;+;+;+;+;+;+;+;+;+;+;+;+;+;+;+;+;+;+;+;+;+;+;+;+;+;+;+;+;+;+;+;+;+;+;+;+;+;+;+;+;+;+;+;+;+;+;+;+;+;+;+;+;+;+;+;+;+;+;+;+;+;+;+;+;+;+;+;+;+;+;+;+;+;+;+;+;+;+;+;+;+;+;+;+;+;+;+;+;+;+;+;+;+;+;+;+;+;+;+;+;+;+;+;+;+;+;+;+;+;+;+;+;+;+;+;+…	5885	DIP2A	disco interacting protein 2 homolog A	DAVID	protein_coding	800	491	645.5	1003	946	974.5	402	514	458	473	345	409
ENSMGAG00000001435	17171717171717171717171717171717171717171717171717171717171717171717171717171717171717171717171717171717171717171717171717171717171717171717171717171717171717171717171717171717171717171717171717171717171717171717171717171717171717171717171717171717171717171717	1098557;1098557;1098557;1098557;1099941;1099941;1099941;1102544;1102544;1102544;1102544;1102544;1102544;1102544;1107886;1107886;1107886;1107886;1107886;1107886;1107886;1108446;1108446;1108446;1108446;1108446;1108446;1108446;1109147;1109147;1109147;1109147;1109147;1109147;1109147;1109942;1109942;1109942;1109942;1109942;1109942;1109942;1111456;1111456;1111456;1111456;1111456;1111456;1111456;1112518…	1098562;1098562;1098562;1098562;1100054;1100054;1100054;1102635;1102635;1102635;1102635;1102635;1102635;1102635;1107939;1107939;1107939;1107939;1107939;1107939;1107939;1108536;1108536;1108536;1108536;1108536;1108536;1108536;1109258;1109258;1109258;1109258;1109258;1109258;1109258;1110134;1110134;1110134;1110134;1110134;1110134;1110134;1111606;1111606;1111606;1111606;1111606;1111606;1111606;1112645…	-;-;-;-;-;-;-;-;-;-;-;-;-;-;-;-;-;-;-;-;-;-;-;-;-;-;-;-;-;-;-;-;-;-;-;-;-;-;-;-;-;-;-;-;-;-;-;-;-;-;-;-;-;-;-;-;-;-;-;-;-;-;-;-;-;-;-;-;-;-;-;-;-;-;-;-;-;-;-;-;-;-;-;-;-;-;-;-;-;-;-;-;-;-;-;-;-;-;-;-;-;-;-;-;-;-;-;-;-;-;-;-;-;-;-;-;-;-;-;-;-;-;-;-;-;-;-;-;-;-	3257	arvcf	ARVCF delta catenin family member	ensembl	protein_coding	811	415	613	996	1019	1007.5	345	383	364	438	325	381.5
ENSMGAG00000001436	3.33333e+66	937306;937306;937359;937391;937391;941551;941551;941551;942768;942768;942768;944284;944284;944284;944451;944451;944451;945758;945758;946980;946980;946980;947861;947861;947861;948834;948834;948834;949452;949452;949452;950074;950074;950074;951272;951272;951272;951466;951466;951466;954990;954990;954990;955829;955829;955829;958812;958812;958812;959952;959952;959952;961168;961168;961168;962278;962278;…	937313;937313;937439;937439;937439;941664;941664;941664;942873;942873;942873;944366;944366;944366;944498;944498;944498;945850;945850;947111;947111;947111;947937;947937;947937;948951;948951;948951;949583;949583;949583;950122;950122;950122;951378;951378;951378;951573;951573;951573;955120;955120;955120;955991;955991;955991;958975;958975;958975;960042;960042;960042;961218;961218;961218;962445;962445;…	-;-;-;-;-;-;-;-;-;-;-;-;-;-;-;-;-;-;-;-;-;-;-;-;-;-;-;-;-;-;-;-;-;-;-;-;-;-;-;-;-;-;-;-;-;-;-;-;-;-;-;-;-;-;-;-;-;-;-;-;-;-;-;-;-;-;-	2628	CUL1	cullin 1 [Source:HGNC Symbol;Acc:HGNC:2551]	ensembl	protein_coding	1879	1667	1773	2170	1982	2076	1383	1843	1613	1479	1537	1508
ENSMGAG00000001437	5.55556e+76	757919;757919;757919;757919;760173;760173;760173;760173;761109;761109;761109;762008;762008;762008;762008;769630;769630;769630;769630;772861;772861;772861;773612;773612;773612;773612;774051;774051;774051;776081;776081;776081;776081;781667;781667;781667;781667;783944;783944;783944;783944;788906;788906;788906;788906;789283;789283;789283;789283;790881;790881;790881;790881;793727;793727;793727;793727;…	758022;758022;758022;758022;760325;760325;760325;760325;761141;761141;761141;762152;762152;762152;762152;769701;769701;769701;769701;772932;772932;772932;773641;773641;773641;773641;774125;774125;774125;776119;776119;776119;776119;781802;781802;781802;781802;784023;784023;784023;784023;789034;789034;789034;789034;789342;789342;789342;789342;790985;790985;790985;790985;793837;793837;793837;793837;…	+;+;+;+;+;+;+;+;+;+;+;+;+;+;+;+;+;+;+;+;+;+;+;+;+;+;+;+;+;+;+;+;+;+;+;+;+;+;+;+;+;+;+;+;+;+;+;+;+;+;+;+;+;+;+;+;+;+;+;+;+;+;+;+;+;+;+;+;+;+;+;+;+;+;+;+;+	3528	CCDC73	coiled-coil domain containing 73 [Source:HGNC Symbol;Acc:HGNC:23261]	ensembl	protein_coding	1	0	0.5	2	0	1	1	5	3	4	4	4
ENSMGAG00000001438	1.51515e+227	1982687;1983040;1983326;1983668;1983672;1983672;1983672;1984002;1984156;1984430;1985041;1985041;1985041;1985041;1985041;1985041;1985041;1985227;1985227;1985227;1985227;1985227;1985227;1985227;1985938;1985938;1985938;1985938;1985938;1985938;1985938;1987512;1987512;1987512;1987512;1987512;1987512;1987512;1987690;1987690;1987690;1987690;1987690;1987690;1987690;1988609;1988609;1988609;1988609;1988609…	1982779;1983042;1983379;1983730;1983730;1983730;1983730;1984117;1984220;1984452;1985128;1985128;1985128;1985128;1985128;1985128;1985128;1985408;1985408;1985408;1985408;1985408;1985408;1985408;1986062;1986062;1986062;1986062;1986062;1986062;1986062;1987585;1987585;1987585;1987585;1987585;1987585;1987585;1987796;1987796;1987796;1987796;1987796;1987796;1987796;1988771;1988771;1988771;1988771;1988771…	+;+;+;+;+;+;+;+;+;+;+;+;+;+;+;+;+;+;+;+;+;+;+;+;+;+;+;+;+;+;+;+;+;+;+;+;+;+;+;+;+;+;+;+;+;+;+;+;+;+;+;+;+;+;+;+;+;+;+;+;+;+;+;+;+;+;+;+;+;+;+;+;+;+;+;+;+;+;+;+;+;+;+;+;+;+;+;+;+;+;+;+;+;+;+;+;+;+;+;+;+;+;+;+;+;+;+;+;+;+;+;+;+;+	3770	HSPA9	heat shock protein family A (Hsp70) member 9	ensembl	protein_coding	10965	11240	11102.5	6667	6040	6353.5	8909	10964	9936.5	7574	7376	7475
ENSMGAG00000001439	387955.138795513879551387955138795513879551387955138795513879551387955138795513879551387955138795513879551387955138795513879551387955138795513879551387955138795513879551387955138795513879551387955138795513879551387955138795513879551387955138795513879551387955138795513879551387955138795513879551387955138795513879551387955138795513879551	3.15303e+239	3.18983e+239	-;-;-;-;-;-;-;-;-;-;-;-;-;-;-;-;-;-;-;-;-;-;-;-;-;-;-;-;-;-;-;-;-;-;-;-;-;-;-;-;-;-;-;-;-;-;-;-	3955	PAN2	poly(A) specific ribonuclease subunit PAN2	ensembl	protein_coding	777	649	713	552	523	537.5	651	841	746	561	569	565
ENSMGAG00000001442	1.21212e+29	5.98146e+89	5.99166e+89	-;-;-;-;-;-;-;-;-;-;-;-;-;-;-	1748	ENSMGAG00000001442	Uncharacterized protein	ensembl	protein_coding	0	0	0	0	0	0	0	0	0	0	0	0
ENSMGAG00000001444	1.61616e+127	12470309;12470309;12470309;12470309;12471585;12471585;12471585;12471585;12472770;12472770;12472770;12472770;12474464;12474464;12474464;12474464;12474934;12474934;12474934;12474934;12475898;12475898;12475898;12475898;12476709;12476709;12476709;12476709;12477834;12477834;12477834;12477834;12478321;12478321;12478321;12478321;12478440;12478440;12478440;12478440;12480438;12480438;12480438;12480438;124…	12470364;12470364;12470364;12470364;12471712;12471712;12471712;12471712;12472928;12472928;12472928;12472928;12474581;12474581;12474581;12474581;12474967;12474967;12474967;12474967;12476009;12476009;12476009;12476009;12476770;12476770;12476770;12476770;12477915;12477915;12477915;12477915;12478360;12478360;12478360;12478360;12478497;12478497;12478497;12478497;12480521;12480521;12480521;12480521;124…	-;-;-;-;-;-;-;-;-;-;-;-;-;-;-;-;-;-;-;-;-;-;-;-;-;-;-;-;-;-;-;-;-;-;-;-;-;-;-;-;-;-;-;-;-;-;-;-;-;-;-;-;-;-;-;-;-;-;-;-;-;-;-;-	1540	CCZ1	CCZ1 homolog, vacuolar protein trafficking and biogenesis associated	DAVID	protein_coding	1265	1398	1331.5	1549	1387	1468	1098	1380	1239	1450	1437	1443.5
ENSMGAG00000001445	2.82828e+69	5.41068e+209	5.41219e+209	+;+;+;+;+;+;+;+;+;+;+;+;+;+;+;+;+;+;+;+;+;+;+;+;+;+;+;+;+;+;+;+;+;+;+	2592	LOC100549138	importin-9	DAVID	protein_coding	1730	1325	1527.5	1552	1393	1472.5	1019	1238	1128.5	1203	1009	1106
ENSMGAG00000001446	1010101010	1.42334e+39	1.42335e+39	-;-;-;-;-	562	C10H1orf21	chromosome 10 open reading frame, human C1orf21	DAVID	protein_coding	258	242	250	260	244	252	176	291	233.5	252	216	234
ENSMGAG00000001448	2.22222e+21	9.15162e+65	9.1567e+65	+;+;+;+;+;+;+;+;+;+;+	1214	SLA2	Src like adaptor 2	ensembl	protein_coding	44	43	43.5	67	44	55.5	71	87	79	73	58	65.5
ENSMGAG00000001449	12121212121212	6.05708e+41	6.05876e+41	+;+;+;+;+;+;+	1026	NR2E3	nuclear receptor subfamily 2 group E member 3	DAVID	pseudogene	0	0	0	0	0	0	0	0	0	0	0	0
ENSMGAG00000001451	1.91919e+35	8.05475e+107	8.0578e+107	+;+;+;+;+;+;+;+;+;+;+;+;+;+;+;+;+;+	2005	LOC100547435	ectonucleoside triphosphate diphosphohydrolase 8-like	DAVID	protein_coding	362	368	365	303	280	291.5	325	405	365	368	355	361.5
ENSMGAG00000001453	5.55556e+32	8.07565e+197	8.07846e+197	-;-;-;-;-;-;-;-;-;-;-;-;-;-;-;-;-;-;-;-;-;-;-;-;-;-;-;-;-;-;-;-;-	1418	EIF3M	eukaryotic translation initiation factor 3 subunit M [Source:HGNC Symbol;Acc:HGNC:24460]	ensembl	protein_coding	6923	8581	7752	4773	4025	4399	6541	9003	7772	6025	6053	6039
ENSMGAG00000001454	2.92929e+207	998887;998887;998887;1005485;1005647;1005969;1005979;1006156;1006156;1006156;1012344;1012379;1012379;1012379;1012379;1015608;1015608;1015608;1015608;1015628;1025069;1025069;1025069;1025069;1025069;1027498;1027498;1027498;1027498;1027498;1028436;1028436;1028436;1028436;1028436;1039496;1039496;1039496;1039496;1039496;1042115;1042115;1042115;1042115;1042115;1042450;1042450;1042450;1042450;1042450;10…	999150;999150;999150;1005628;1005797;1006240;1006260;1006281;1006281;1006281;1012674;1012660;1012660;1012660;1012660;1015741;1015741;1015741;1015741;1015741;1025300;1025300;1025300;1025300;1025300;1027664;1027664;1027664;1027664;1027664;1029043;1029043;1029043;1029043;1029043;1039604;1039604;1039604;1039604;1039604;1042237;1042237;1042237;1042237;1042237;1042686;1042686;1042686;1042686;1042686;10…	+;+;+;+;+;+;+;+;+;+;+;+;+;+;+;+;+;+;+;+;+;+;+;+;+;+;+;+;+;+;+;+;+;+;+;+;+;+;+;+;+;+;+;+;+;+;+;+;+;+;+;+;+;+;+;+;+;+;+;+;+;+;+;+;+;+;+;+;+;+;+;+;+;+;+;+;+;+;+;+;+;+;+;+;+;+;+;+;+;+;+;+;+;+;+;+;+;+;+;+;+;+;+;+	6224	TANC2	Tetratricopeptide repeat, ankyrin repeat and coiled-coil containing 2	uniprot	protein_coding	61	26	43.5	62	46	54	15	24	19.5	16	12	14
ENSMGAG00000001455	2.22222e+69	9.20866e+209	9.21076e+209	-;-;-;-;-;-;-;-;-;-;-;-;-;-;-;-;-;-;-;-;-;-;-;-;-;-;-;-;-;-;-;-;-;-;-	3293	PHF20	PHD finger protein 20 [Source:HGNC Symbol;Acc:HGNC:16098]	ensembl	protein_coding	1174	737	955.5	1420	1326	1373	637	734	685.5	768	531	649.5
ENSMGAG00000001456	1.31313e+57	1.14157e+231	1.14158e+231	+;+;+;+;+;+;+;+;+;+;+;+;+;+;+;+;+;+;+;+;+;+;+;+;+;+;+;+;+	2298	PDPR	pyruvate dehydrogenase phosphatase regulatory subunit	DAVID	protein_coding	290	95	192.5	270	248	259	107	113	110	98	96	97
ENSMGAG00000001457	444444444	5.59403e+53	5.59469e+53	+;+;+;+;+;+;+;+;+	1500	RBM46	RNA binding motif protein 46 [Source:HGNC Symbol;Acc:HGNC:28401]	ensembl	protein_coding	36	41	38.5	20	13	16.5	28	26	27	7	8	7.5
ENSMGAG00000001458	1e+21	1.70261e+146	1.70283e+146	+;+;+;+;+;+;+;+;+;+;+;+;+;+;+;+;+;+;+;+;+	1503	RAB41	RAB41, member RAS oncogene family	DAVID	protein_coding	311	164	237.5	346	302	324	176	214	195	172	138	155
ENSMGAG00000001459	1.41414e+25	1.76562e+90	1.76571e+90	-;-;-;-;-;-;-;-;-;-;-;-;-	1338	ZMYND10	zinc finger MYND-type containing 10 [Source:HGNC Symbol;Acc:HGNC:19412]	ensembl	protein_coding	9	4	6.5	6	3	4.5	6	9	7.5	8	6	7
ENSMGAG00000001460	1010101010	1.41361e+39	1.41361e+39	-;-;-;-;-	480	TSEN15	tRNA splicing endonuclease subunit 15	uniprot	protein_coding	95	102	98.5	65	94	79.5	65	103	84	140	104	122
ENSMGAG00000001461	8.88889e+69	3287572;3287572;3311590;3311590;3361401;3361401;3365093;3365093;3373011;3373011;3378803;3378803;3379885;3379885;3402180;3402180;3408025;3408025;3418544;3418544;3430767;3430767;3431824;3431824;3440502;3440502;3445472;3445472;3450679;3450679;3455757;3455757;3467430;3467430;3480034;3480034;3481632;3481632;3500455;3500455;3512037;3512037;3514231;3514231;3526410;3526410;3526937;3526937;3535510;3535510…	3287690;3287690;3311655;3311655;3361561;3361561;3365248;3365248;3373130;3373130;3378913;3378913;3380055;3380055;3402288;3402288;3408137;3408137;3418750;3418750;3430901;3430901;3431973;3431973;3440695;3440695;3445604;3445604;3450758;3450758;3455850;3455850;3467558;3467558;3480339;3480339;3481856;3481856;3500571;3500571;3512177;3512177;3514343;3514343;3526519;3526519;3527077;3527077;3535637;3535637…	+;+;+;+;+;+;+;+;+;+;+;+;+;+;+;+;+;+;+;+;+;+;+;+;+;+;+;+;+;+;+;+;+;+;+;+;+;+;+;+;+;+;+;+;+;+;+;+;+;+;+;+;+;+;+;+;+;+;+;+;+;+;+;+;+;+;+;+;+;+	6736	PCDH15	protocadherin related 15 [Source:HGNC Symbol;Acc:HGNC:14674]	ensembl	protein_coding	0	0	0	0	0	0	0	0	0	2	4	3
ENSMGAG00000001463	444	5.4355e+17	5.43566e+17	+;+;+	516	LRAT	lecithin retinol acyltransferase [Source:HGNC Symbol;Acc:HGNC:6685]	ensembl	protein_coding	140	118	129	62	55	58.5	103	133	118	71	75	73
ENSMGAG00000001464	1.0101e+23	1.40951e+95	1.40954e+95	+;+;+;+;+;+;+;+;+;+;+;+	1962	colgalt2	collagen beta(1-O)galactosyltransferase 2	ensembl	protein_coding	5	6	5.5	68	48	58	3	8	5.5	28	18	23
ENSMGAG00000001465	66666	4.13031e+29	4.14058e+29	+;+;+;+;+	2622	ELP6	elongator acetyltransferase complex subunit 6 [Source:HGNC Symbol;Acc:HGNC:25976]	ensembl	protein_coding	484	520	502	813	717	765	497	593	545	608	610	609
ENSMGAG00000001466	1.41414e+27	1.77319e+97	1.7733e+97	-;-;-;-;-;-;-;-;-;-;-;-;-;-	2682	NPRL2	NPR2-like, GATOR1 complex subunit	DAVID	protein_coding	322	397	359.5	312	240	276	438	461	449.5	337	329	333
ENSMGAG00000001467	30303030	9.79276e+23	9.79463e+23	+;+;+;+	1568	LOC104914649	putative nuclease HARBI1	DAVID	protein_coding	357	584	470.5	335	307	321	661	635	648	440	406	423
ENSMGAG00000001468	30303030	9.83473e+23	9.83783e+23	+;+;+;+	1063	DOHH	deoxyhypusine hydroxylase [Source:HGNC Symbol;Acc:HGNC:28662]	ensembl	protein_coding	820	986	903	559	455	507	1171	1005	1088	647	761	704
ENSMGAG00000001470	999999	1.71784e+41	1.71798e+41	+;+;+;+;+;+	1789	LOC100541254	PCTP-like protein	DAVID	protein_coding	126	161	143.5	34	34	34	162	184	173	64	56	60
ENSMGAG00000001471	666666666666666	5.62776e+74	5.63646e+74	+;+;+;+;+;+;+;+;+;+;+;+;+;+;+	1443	CDC25A	cell division cycle 25A	DAVID	protein_coding	713	783	748	530	493	511.5	714	885	799.5	751	717	734
ENSMGAG00000001473	12;12;12;12;12;12;12;12;12;12;12;12;12;12;12;12;12;12;12;12;12;12;12;12;12;12;12;12;12;12;12;12;12;12;12;12;12;12;12;12;12;12;12;12;12;12;12;12;12;12;12;12;12;12;12;12;12;12;12;12;12;12;12;12;12;12;12;12;12;12;12;12;12;12;12;12;12;12;12;12;12;12;12;12;12;12;12;12;12;12;12;12;12;12;12;12;12;12;12;12;12;12;12;12;12;12;12;12;12;12;12;12;12;12;12;12;12;12;12;12;12;12;12;12;12;12;12;12;12;12;12;12;12;…	609807;609807;609807;609807;610170;610579;610635;610654;610654;610974;610974;610974;610974;613066;613097;613125;613125;613125;613223;613345;613521;614024;614043;614043;614043;614077;614116;614116;614116;614123;615329;615329;615329;615329;615329;615329;615329;615329;615329;615564;615564;615564;615564;615564;615564;615564;615564;615564;616240;616240;616240;616240;616240;616240;616240;616240;616240;…	610112;610258;610112;610256;610256;610777;610777;610777;610777;611176;611176;611176;611176;613119;613189;613210;613210;613210;613239;613358;614082;614239;614239;614239;614239;614239;614239;614239;614239;614239;615460;615460;615460;615460;615460;615460;615460;615460;615460;615669;615669;615669;615669;615669;615669;615669;615669;615669;616368;616368;616368;616368;616368;616368;616371;616368;616368;…	-;-;-;-;-;-;-;-;-;-;-;-;-;-;-;-;-;-;-;-;-;-;-;-;-;-;-;-;-;-;-;-;-;-;-;-;-;-;-;-;-;-;-;-;-;-;-;-;-;-;-;-;-;-;-;-;-;-;-;-;-;-;-;-;-;-;-;-;-;-;-;-;-;-;-;-;-;-;-;-;-;-;-;-;-;-;-;-;-;-;-;-;-;-;-;-;-;-;-;-;-;-;-;-;-;-;-;-;-;-;-;-;-;-;-;-;-;-;-;-;-;-;-;-;-;-;-;-;-;-;-;-;-;-;-;-;-;-;-;-;-;-;-;-;-;-;-;-;-;-;-;-;-;-;-;-;-;-;-;-;-;-;-;-;-;-;-;-;-;-;-;-;-;-;-;-;-;-;-;-;-;-;-;-;-;-;-;-;-;-;-;-;-;-;-;-;-;-;-;-…	9754	MYO9A	myosin IXA [Source:HGNC Symbol;Acc:HGNC:7608]	ensembl	protein_coding	444	227	335.5	642	622	632	262	232	247	276	209	242.5
ENSMGAG00000001474	1.51515e+37	2.01489e+132	2.01499e+132	+;+;+;+;+;+;+;+;+;+;+;+;+;+;+;+;+;+;+	1691	ETF1	eukaryotic translation termination factor 1	ensembl	protein_coding	2563	2235	2399	2499	2207	2353	1473	1832	1652.5	1767	1635	1701
ENSMGAG00000001475	44444444	9.06256e+47	9.06665e+47	+;+;+;+;+;+;+;+	2228	GUCY1A1	guanylate cyclase 1 soluble subunit alpha 1 [Source:HGNC Symbol;Acc:HGNC:4685]	ensembl	protein_coding	21	8	14.5	27	18	22.5	36	49	42.5	27	27	27
ENSMGAG00000001476	1.11111e+27	1.13967e+111	1.13967e+111	+;+;+;+;+;+;+;+;+;+;+;+;+;+	2135	IWS1	interacts with SUPT6H, CTD assembly factor 1	ensembl	protein_coding	1810	1736	1773	2253	2139	2196	1367	1723	1545	1975	1908	1941.5
ENSMGAG00000001477	25252525252525252525252525252525252525252525252525252525252525252525252525252525252525252525252525252525252525252525252525252525252525252525252525252525252525252525252525252525252525252525252525252525252525252525252525252525252525252525252525252525252525252525	4803634;4803634;4804053;4804176;4804176;4804475;4804475;4805064;4805064;4805064;4805068;4805068;4805182;4805480;4806067;4806096;4806096;4806108;4806142;4806142;4806341;4806341;4806341;4806341;4806341;4806341;4806491;4806491;4806491;4806491;4806491;4806512;4806691;4806691;4806691;4806691;4806691;4806691;4806916;4806923;4806923;4806923;4806923;4806928;4807319;4807319;4807319;4807319;4807319;4807319…	4804004;4804004;4804551;4804298;4804298;4804601;4804601;4805626;4805626;4805626;4805377;4805720;4805705;4805720;4806249;4806249;4806249;4806249;4806249;4806249;4806408;4806408;4806408;4806435;4806408;4806408;4806606;4806606;4806606;4806606;4806606;4806606;4806776;4806776;4806769;4806769;4806779;4806779;4807103;4807103;4807103;4807103;4807103;4807103;4807413;4807413;4807413;4807413;4807413;4807413…	-;-;-;-;-;-;-;-;-;-;-;-;-;-;-;-;-;-;-;-;-;-;-;-;-;-;-;-;-;-;-;-;-;-;-;-;-;-;-;-;-;-;-;-;-;-;-;-;-;-;-;-;-;-;-;-;-;-;-;-;-;-;-;-;-;-;-;-;-;-;-;-;-;-;-;-;-;-;-;-;-;-;-;-;-;-;-;-;-;-;-;-;-;-;-;-;-;-;-;-;-;-;-;-;-;-;-;-;-;-;-;-;-;-;-;-;-;-;-;-;-;-;-;-;-;-;-;-;-;-	3973	ASAP3	ArfGAP with SH3 domain, ankyrin repeat and PH domain 3	DAVID	protein_coding	26	12	19	65	54	59.5	28	31	29.5	31	29	30
ENSMGAG00000001479	1.71717e+31	1.31588e+111	1.316e+111	+;+;+;+;+;+;+;+;+;+;+;+;+;+;+;+	2470	TANGO2	transport and golgi organization 2 homolog	ensembl	protein_coding	269	232	250.5	452	467	459.5	164	198	181	345	341	343
ENSMGAG00000001480	387955.1387955138795513879551387955138795513879551387955138795513879551387955138795513879551387955138795513879551387955138795513879551387955138795513879551387955138795513879551387955138795513879551387955138795513879551387955138795513879551387955138795513879551	2.53843e+184	2.55673e+184	-;-;-;-;-;-;-;-;-;-;-;-;-;-;-;-;-;-;-;-;-;-;-;-;-;-;-;-;-;-;-;-;-;-;-;-;-	2721	CS	citrate synthase	DAVID	protein_coding	6071	5750	5910.5	3782	3403	3592.5	5795	6182	5988.5	4871	4832	4851.5
ENSMGAG00000001483	2.62626e+73	2489168248994124967372498186249818625011262501126250192225019222503773250377325039402503940250492625049262507464250747625079352507935250981525098152511210251121025128692512869251503425150342515291251529125162292516229251740325174032519801251980125205372520537	2489413249006224977672499808249980825011712501171250208325020832503857250385725041662504166250510125051012507587250758725080852508085250993125099312511350251135025130112513011251517925151792515432251543225163462516346251755425175542519947251994725207342520734	-;-;-;-;-;-;-;-;-;-;-;-;-;-;-;-;-;-;-;-;-;-;-;-;-;-;-;-;-;-;-;-;-;-;-;-;-	5297	IGSF9B	immunoglobulin superfamily member 9B [Source:HGNC Symbol;Acc:HGNC:32326]	ensembl	protein_coding	1	0	0.5	9	7	8	0	0	0	8	0	4
ENSMGAG00000001484	9999999999	1.72245e+69	1.72248e+69	-;-;-;-;-;-;-;-;-;-	620	PDZD11	PDZ domain containing 11	ensembl	protein_coding	262	195	228.5	368	316	342	256	260	258	315	281	298
ENSMGAG00000001486	2.22222e+17	9.9107e+56	9.91264e+56	-;-;-;-;-;-;-;-;-	3076	ENSMGAG00000001486	Uncharacterized protein	ensembl	protein_coding	287	143	215	790	668	729	189	199	194	249	182	215.5
ENSMGAG00000001487	8.88889e+54	3729035;3729035;3729035;3733972;3733972;3733972;3735015;3735015;3735015;3735175;3735175;3735175;3736146;3736146;3736146;3738521;3738521;3738521;3740137;3740137;3740137;3744305;3744305;3744305;3757867;3757867;3757867;3790629;3790629;3790629;3790792;3798671;3798671;3837376;3837376;3837387;3841968;3841968;3841968;3870425;3870425;3870425;3906011;3906011;3906011;3973525;3973525;3973525;4065029;4065029…	3730670;3730670;3730670;3734038;3734038;3734038;3735063;3735063;3735063;3735296;3735296;3735296;3736309;3736309;3736309;3738662;3738662;3738662;3740226;3740226;3740226;3744444;3744444;3744444;3757963;3757963;3757963;3790674;3790703;3790703;3790816;3798736;3798736;3837470;3837470;3837470;3842045;3842045;3842045;3870488;3870488;3870488;3906116;3906116;3906116;3973638;3973638;3973638;4065297;4065297…	-;-;-;-;-;-;-;-;-;-;-;-;-;-;-;-;-;-;-;-;-;-;-;-;-;-;-;-;-;-;-;-;-;-;-;-;-;-;-;-;-;-;-;-;-;-;-;-;-;-;-;-;-;-;-	3620	PRKG1	protein kinase cGMP-dependent 1 [Source:HGNC Symbol;Acc:HGNC:9414]	ensembl	protein_coding	183	78	130.5	193	210	201.5	125	156	140.5	74	64	69
ENSMGAG00000001488	3.0303e+21	2.06473e+76	2.06484e+76	-;-;-;-;-;-;-;-;-;-;-	1975	ATCAY	ATCAY, caytaxin	DAVID	protein_coding	1	0	0.5	0	0	0	1	4	2.5	1	0	0.5
ENSMGAG00000001489	5555555	8.76699e+41	8.77025e+41	+;+;+;+;+;+;+	1066	WT1	WT1 transcription factor [Source:HGNC Symbol;Acc:HGNC:12796]	ensembl	protein_coding	41	30	35.5	23	22	22.5	22	38	30	36	17	26.5
ENSMGAG00000001490	13131313131313	1.14126e+55	1.14136e+55	-;-;-;-;-;-;-	2284	ST3GAL2	ST3 beta-galactoside alpha-2,3-sialyltransferase 2	DAVID	protein_coding	1368	872	1120	1013	907	960	949	1000	974.5	698	580	639
ENSMGAG00000001493	2.82828e+201	515404;515404;515572;515576;515597;516657;516657;516657;516657;516691;517232;517232;517232;517232;517232;517669;517669;517669;517669;517669;517962;517962;517962;517962;517962;518726;518726;518726;518726;518726;518897;518897;518897;518897;518897;519191;519191;519191;519191;519191;519306;519306;519306;519306;519306;523357;523362;523362;523411;523411;523766;523766;523766;523766;523766;524108;524719;…	515503;515503;515635;515684;515703;516771;516771;516771;516771;516771;517311;517311;517311;517311;517311;517777;517777;517777;517777;517777;518045;518045;518045;518045;518045;518783;518783;518783;518783;518783;519036;519036;519036;519036;519036;519225;519225;519225;519225;519225;519403;519457;519457;519450;519450;523521;523521;523521;523521;523521;523858;524005;523967;523858;523858;524136;524873;…	+;+;+;+;+;+;+;+;+;+;+;+;+;+;+;+;+;+;+;+;+;+;+;+;+;+;+;+;+;+;+;+;+;+;+;+;+;+;+;+;+;+;+;+;+;+;+;+;+;+;+;+;+;+;+;+;+;+;+;+;+;+;+;+;+;+;+;+;+;+;+;+;+;+;+;+;+;+;+;+;+;+;+;+;+;+;+;+;+;+;+;+;+;+;+;+;+;+;+;+;+	2651	LZTR1	leucine zipper like transcription regulator 1	DAVID	protein_coding	553	389	471	491	414	452.5	363	410	386.5	376	288	332
ENSMGAG00000001494	22	34028893407052	34030143407165	+;+	240	LOC104909482	uncharacterized LOC104909482	DAVID	protein_coding	155	112	133.5	173	149	161	92	123	107.5	82	65	73.5
ENSMGAG00000001495	2.32323e+219	662740;662740;662740;662740;663843;663843;663843;665375;665375;665375;665375;665621;665621;665621;665621;666317;666317;666317;666317;667361;667361;667361;667361;667912;667912;667912;667912;668139;668139;668139;668139;669739;669739;669739;670018;670018;670018;670018;672147;672147;672147;672147;673020;673020;673020;673020;673371;673371;673371;673371;674134;674134;674134;674134;674895;674895;675169;…	663320;663320;663320;663320;663980;663980;663980;665547;665547;665547;665547;665685;665685;665685;665685;666472;666472;666472;666472;667497;667497;667497;667497;668060;668060;668060;668060;668253;668253;668253;668253;669921;669921;669921;670144;670144;670144;670144;672193;672193;672193;672193;673279;673279;673279;673279;673556;673556;673556;673556;674321;674321;674321;674321;675032;675032;675329;…	+;+;+;+;+;+;+;+;+;+;+;+;+;+;+;+;+;+;+;+;+;+;+;+;+;+;+;+;+;+;+;+;+;+;+;+;+;+;+;+;+;+;+;+;+;+;+;+;+;+;+;+;+;+;+;+;+;+;+;+;+;+;+;+;+;+;+;+;+;+;+;+;+;+;+;+;+;+;+;+;+;+;+;+;+;+;+;+;+;+;+;+;+;+;+;+;+;+;+;+;+;+;+;+;+;+;+;+;+;+	5999	NPHP4	nephrocystin 4 [Source:HGNC Symbol;Acc:HGNC:19104]	ensembl	protein_coding	348	245	296.5	394	342	368	356	353	354.5	458	401	429.5
ENSMGAG00000001496	2222222	3.37848e+48	3.37858e+48	+;+;+;+;+;+;+	1005	LOC104909481	exportin-1	DAVID	protein_coding	1687	1478	1582.5	2093	1892	1992.5	1206	1437	1321.5	1545	1505	1525
ENSMGAG00000001498	4.44444e+78	924766;925050;925050;925050;925050;925122;937534;938208;938208;938208;938208;938208;938215;938602;938602;938602;938602;938602;938602;943555;943555;943555;943555;943555;943555;943670;952416;952416;952416;952416;952416;952416;953461;953461;953461;953461;953461;953461;954317;954317;954317;954317;954317;954317;955309;955309;955309;955309;955309;955309;955533;956006;956006;956006;956006;956006;956046;…	924768;925195;925195;925195;925195;925195;937581;938308;938308;938308;938308;938308;938308;938720;938720;938720;938720;938720;938720;943752;943752;943597;943752;943752;943752;943752;952646;952646;952646;952646;952646;952646;953577;953577;953577;953577;953577;953577;954450;954450;954450;954450;954450;954450;955506;955472;955506;955506;955506;955506;955546;956243;956243;956243;956243;956243;956243;…	+;+;+;+;+;+;+;+;+;+;+;+;+;+;+;+;+;+;+;+;+;+;+;+;+;+;+;+;+;+;+;+;+;+;+;+;+;+;+;+;+;+;+;+;+;+;+;+;+;+;+;+;+;+;+;+;+;+;+;+;+;+;+;+;+;+;+;+;+;+;+;+;+;+;+;+;+;+;+	3399	GUCY1B1	guanylate cyclase 1 soluble subunit beta 1 [Source:HGNC Symbol;Acc:HGNC:4687]	ensembl	protein_coding	475	429	452	507	527	517	420	579	499.5	454	381	417.5
ENSMGAG00000001499	141414	1.76292e+20	1.76312e+20	-;-;-	876	TMEM115	transmembrane protein 115	DAVID	protein_coding	825	805	815	567	499	533	851	914	882.5	550	545	547.5
ENSMGAG00000001500	2.62626e+19	2.35838e+69	2.35841e+69	+;+;+;+;+;+;+;+;+;+	1642	JAM3	junctional adhesion molecule 3 [Source:HGNC Symbol;Acc:HGNC:15532]	ensembl	protein_coding	547	275	411	6291	6212	6251.5	290	395	342.5	2307	1603	1955
ENSMGAG00000001501	1e+29	1.72508e+202	1.72532e+202	+;+;+;+;+;+;+;+;+;+;+;+;+;+;+;+;+;+;+;+;+;+;+;+;+;+;+;+;+	3681	KIF4A	kinesin family member 4A	ensembl	protein_coding	2905	2199	2552	4013	3305	3659	2092	2493	2292.5	2317	1858	2087.5
ENSMGAG00000001502	22	1096782	1099424	+	2643	RBM12	RNA binding motif protein 12 [Source:HGNC Symbol;Acc:HGNC:9898]	ensembl	protein_coding	660	424	542	894	852	873	315	433	374	546	454	500
ENSMGAG00000001504	5555	1.00283e+27	1.00325e+27	-;-;-;-	862	ENSMGAG00000001504	Uncharacterized protein	ensembl	protein_coding	1841	1295	1568	2469	2116	2292.5	1201	1579	1390	1725	1514	1619.5
ENSMGAG00000001505	387955	2.37452e+39	2.44592e+39	+;+;+;+;+;+;+;+	1719	COQ10A	coenzyme Q-binding protein COQ10 homolog A, mitochondrial	ensembl	protein_coding	197	183	190	127	93	110	189	204	196.5	151	171	161
ENSMGAG00000001506	16161616	1.24581e+31	1.24586e+31	-;-;-;-	877	LOC100545341	parvalbumin, thymic	DAVID	protein_coding	0	0	0	1	1	1	0	0	0	4	2	3
ENSMGAG00000001507	8888888888	4.1475e+69	4.14764e+69	+;+;+;+;+;+;+;+;+;+	2501	A1CF	APOBEC1 complementation factor [Source:HGNC Symbol;Acc:HGNC:24086]	ensembl	protein_coding	0	2	1	0	0	0	5	2	3.5	4	0	2
ENSMGAG00000001509	2.22222e+61	1.04391e+216	1.04396e+216	+;+;+;+;+;+;+;+;+;+;+;+;+;+;+;+;+;+;+;+;+;+;+;+;+;+;+;+;+;+;+	1714	RBM39	RNA binding motif protein 39 [Source:HGNC Symbol;Acc:HGNC:15923]	ensembl	protein_coding	1876	1618	1747	2289	1988	2138.5	1573	1989	1781	1651	1509	1580
ENSMGAG00000001510	1.0101e+23	1.39419e+95	1.39419e+95	+;+;+;+;+;+;+;+;+;+;+;+	1020	ARPC5	actin related protein 2/3 complex subunit 5 [Source:HGNC Symbol;Acc:HGNC:708]	ensembl	protein_coding	3294	3158	3226	3772	3527	3649.5	2384	2991	2687.5	3478	3307	3392.5
ENSMGAG00000001511	1.51515e+27	2.05319e+97	2.05326e+97	+;+;+;+;+;+;+;+;+;+;+;+;+;+	2069	FBXW11	F-box and WD repeat domain containing 11	DAVID	protein_coding	881	653	767	1476	1266	1371	435	546	490.5	647	530	588.5
ENSMGAG00000001513	1.41414e+189	1740447;1741221;1741221;1742683;1742683;1742683;1742941;1742941;1742941;1743141;1743141;1743141;1743329;1743353;1744008;1744008;1744013;1744136;1744136;1744136;1744464;1744464;1744464;1744702;1744702;1744972;1744988;1745014;1745172;1745172;1745172;1745348;1745348;1745348;1745556;1745556;1745556;1745764;1745764;1745764;1745954;1745954;1745954;1747510;1747510;1747510;1747607;1747607;1750343;1751492…	1741575;1742349;1742349;1742771;1742759;1742771;1743050;1743050;1743050;1743249;1743262;1743264;1743408;1743408;1744060;1744060;1744060;1744288;1744288;1744288;1744535;1744572;1744535;1744749;1744749;1745066;1745066;1745066;1745270;1745270;1745270;1745451;1745451;1745451;1745618;1745618;1745618;1745854;1745854;1745854;1746051;1746051;1746051;1747570;1747570;1747570;1747617;1747617;1750419;1751553…	-;-;-;-;-;-;-;-;-;-;-;-;-;-;-;-;-;-;-;-;-;-;-;-;-;-;-;-;-;-;-;-;-;-;-;-;-;-;-;-;-;-;-;-;-;-;-;-;-;-;-;-;-;-;-;-;-;-;-;-;-;-;-;-;-;-;-;-;-;-;-;-;-;-;-;-;-;-;-;-;-;-;-;-;-;-;-;-;-;-;-;-;-;-;-	5071	CACNA2D2	calcium voltage-gated channel auxiliary subunit alpha2delta 2 [Source:HGNC Symbol;Acc:HGNC:1400]	ensembl	protein_coding	405	230	317.5	428	390	409	344	398	371	420	339	379.5
ENSMGAG00000001514	11111111111111	1.13273e+55	1.13275e+55	-;-;-;-;-;-;-	873	LOC100546662	vitamin K-dependent protein C-like	DAVID	protein_coding	1	1	1	1	2	1.5	3	3	3	3	1	2
ENSMGAG00000001515	0	1.98415e+90	1.98417e+90	+;+;+;+;+;+;+;+;+;+;+;+;+	960	PSTPIP2	proline-serine-threonine phosphatase interacting protein 2 [Source:HGNC Symbol;Acc:HGNC:9581]	ensembl	protein_coding	6	3	4.5	13	28	20.5	0	0	0	9	3	6
ENSMGAG00000001516	1.0101e+157	14034526;14034993;14034993;14034993;14034993;14035373;14035373;14035373;14035373;14035373;14037613;14037613;14037613;14037613;14037613;14038218;14038218;14038218;14038218;14038218;14039027;14039027;14039027;14039027;14039027;14039874;14039874;14039874;14039874;14039874;14041577;14041577;14041577;14041577;14041577;14044021;14044021;14044021;14044021;14044021;14044861;14044861;14044861;14044861;140…	14034711;14035091;14035091;14035091;14035091;14035559;14035559;14035559;14035559;14035559;14037702;14037702;14037702;14037702;14037702;14038339;14038339;14038339;14038339;14038339;14039059;14039059;14039059;14039059;14039059;14039960;14039960;14039960;14039960;14039960;14041666;14041666;14041666;14041666;14041666;14044105;14044105;14044105;14044105;14044105;14044964;14044964;14044964;14044964;140…	-;-;-;-;-;-;-;-;-;-;-;-;-;-;-;-;-;-;-;-;-;-;-;-;-;-;-;-;-;-;-;-;-;-;-;-;-;-;-;-;-;-;-;-;-;-;-;-;-;-;-;-;-;-;-;-;-;-;-;-;-;-;-;-;-;-;-;-;-;-;-;-;-;-;-;-;-;-;-	2663	RGL1	ral guanine nucleotide dissociation stimulator like 1 [Source:HGNC Symbol;Acc:HGNC:30281]	ensembl	protein_coding	56	22	39	16	11	13.5	23	12	17.5	12	14	13
ENSMGAG00000001517	1.71717e+21	1.3479e+76	1.34819e+76	-;-;-;-;-;-;-;-;-;-;-	1767	TRMT2A	tRNA methyltransferase 2 homolog A	DAVID	protein_coding	690	773	731.5	839	747	793	714	867	790.5	972	891	931.5
ENSMGAG00000001518	8.88889e+25	4.17927e+181	4.17945e+181	-;-;-;-;-;-;-;-;-;-;-;-;-;-;-;-;-;-;-;-;-;-;-;-;-;-	2138	LOC100540641	neutral ceramidase	DAVID	protein_coding	11	10	10.5	11	7	9	14	12	13	6	9	7.5
ENSMGAG00000001520	2.82828e+85	537075537075537075537075537337537337537337537337537945537945537945537945538479538479538479538479538707538707538707538707538953538953538953538953539378539378539378539378539707539707539707539707540244540244540244540244540874540874540874540874541047541650541815	537236537236537236537236537479537479537479537479538169538169538169538169538587538587538587538587538819538819538819538819539066539066539066539066539613539613539613539613539823539823539823539823540392540392540392540392541014541014541000541867541208541796541861	-;-;-;-;-;-;-;-;-;-;-;-;-;-;-;-;-;-;-;-;-;-;-;-;-;-;-;-;-;-;-;-;-;-;-;-;-;-;-;-;-;-;-	2362	RNPEP	Arginyl aminopeptidase	uniprot	protein_coding	535	554	544.5	474	415	444.5	640	692	666	591	606	598.5
ENSMGAG00000001521	2929292929	1.06931e+34	1.06957e+34	-;-;-;-;-	804	CYB561	Cytochrome b-561 (Cytochrome b561) (Transmembrane ascorbate-dependent reductase CYB561)	uniprot	protein_coding	0	0	0	0	0	0	0	0	0	0	0	0
ENSMGAG00000001522	387955.13879551387955138795513879551387955138795513879551387955138795513879551387955138795513879551387955138795513879551387955138795513879551387955138795513879551387955138795513879551387955138795513879551387955138795513879551387955138795513879551387955138795513879551387955138795513879551387955138795513879551387955138795513879551387955138795513879551387955138795513879551387955138795513879551387955…	7173;8161;8161;9061;9061;9061;9413;9413;9413;9710;9710;9710;10125;10125;10125;10649;10649;11256;11256;11256;11422;11422;11422;11878;11878;11878;12101;12101;12101;12548;12548;12548;13122;13122;13558;13558;13558;13956;13956;13956;14158;14158;14158;14714;14714;14714;15289;15289;15289;15489;15489;15489;15659;15659;15659;16363;16363;16363;16554;16554;16554;16905;16905;16905;17173;17173;17173;17374;173…	8417;8417;8417;9152;9152;9152;9495;9495;9495;9792;9792;9792;10270;10270;10270;10732;10732;11343;11343;11343;11641;11641;11641;11995;11995;11995;12188;12188;12188;12749;12749;12749;13193;13193;13669;13669;13669;14033;14033;14033;14298;14298;14298;14782;14782;14782;15406;15406;15406;15571;15571;15571;15773;15773;15773;16441;16441;16441;16766;16766;16766;17047;17047;17047;17260;17260;17260;17574;175…	-;-;-;-;-;-;-;-;-;-;-;-;-;-;-;-;-;-;-;-;-;-;-;-;-;-;-;-;-;-;-;-;-;-;-;-;-;-;-;-;-;-;-;-;-;-;-;-;-;-;-;-;-;-;-;-;-;-;-;-;-;-;-;-;-;-;-;-;-;-;-;-;-;-;-;-;-;-;-	4351	ANKRD52	ankyrin repeat domain 52	ensembl	protein_coding	672	244	458	508	470	489	309	286	297.5	212	131	171.5
ENSMGAG00000001523	1.61616e+27	1.23739e+111	1.2374e+111	+;+;+;+;+;+;+;+;+;+;+;+;+;+	7003	LMTK2	lemur tyrosine kinase 2	ensembl	protein_coding	580	321	450.5	824	775	799.5	256	323	289.5	357	333	345
ENSMGAG00000001524	2.62626e+201	2577787;2577988;2578145;2579138;2580013;2580815;2580815;2580815;2581009;2581009;2581009;2581241;2581241;2581241;2582120;2582120;2582120;2582688;2582688;2582688;2583386;2583386;2583386;2583731;2583731;2583731;2584188;2584188;2584188;2585217;2585217;2585217;2585984;2585984;2585984;2587209;2587209;2587209;2587411;2587411;2587411;2588044;2588044;2588044;2588712;2588712;2588712;2588956;2588956;2588956…	2577898;2578048;2578219;2579185;2580137;2580892;2580892;2580892;2581148;2581148;2581148;2581401;2581401;2581401;2582272;2582272;2582272;2582798;2582798;2582798;2583585;2583585;2583585;2583864;2583864;2583864;2584322;2584322;2584322;2585296;2585296;2585296;2586222;2586222;2586222;2587316;2587316;2587316;2587516;2587516;2587516;2588151;2588151;2588151;2588827;2588827;2588827;2589053;2589053;2589053…	-;-;-;-;-;-;-;-;-;-;-;-;-;-;-;-;-;-;-;-;-;-;-;-;-;-;-;-;-;-;-;-;-;-;-;-;-;-;-;-;-;-;-;-;-;-;-;-;-;-;-;-;-;-;-;-;-;-;-;-;-;-;-;-;-;-;-;-;-;-;-;-;-;-;-;-;-;-;-;-;-;-;-;-;-;-;-;-;-;-;-;-;-;-;-;-;-;-;-;-;-	4712	NCAPD3	non-SMC condensin II complex subunit D3 [Source:HGNC Symbol;Acc:HGNC:28952]	ensembl	protein_coding	933	649	791	1682	1569	1625.5	614	650	632	864	702	783
ENSMGAG00000001526	303030303030	2.0525e+41	2.05274e+41	-;-;-;-;-;-	891	NMRK2	nicotinamide riboside kinase 2	DAVID	protein_coding	1388	1323	1355.5	1982	1807	1894.5	1379	1742	1560.5	2736	2674	2705
ENSMGAG00000001527	2.22222e+106	3241105;3241105;3241167;3241167;3241325;3241325;3241630;3241630;3242505;3242505;3243394;3243394;3243642;3243642;3244019;3244019;3245099;3245099;3246667;3246667;3247970;3247970;3248923;3248923;3250088;3250088;3250947;3250947;3252190;3252190;3252339;3252339;3256490;3256490;3260346;3260346;3261521;3261521;3263444;3263444;3263679;3263679;3263831;3263831;3264598;3264598;3266144;3266144;3266847;3266847…	3241106;3241106;3241246;3241246;3241527;3241527;3241839;3241839;3242630;3242630;3243516;3243516;3243725;3243725;3244105;3244105;3245299;3245299;3246749;3246749;3248010;3248010;3249047;3249047;3250240;3250240;3251051;3251051;3252245;3252245;3252459;3252459;3256673;3256673;3260509;3260509;3261586;3261586;3263590;3263590;3263735;3263735;3263908;3263908;3264692;3264692;3266316;3266316;3267000;3267000…	+;+;+;+;+;+;+;+;+;+;+;+;+;+;+;+;+;+;+;+;+;+;+;+;+;+;+;+;+;+;+;+;+;+;+;+;+;+;+;+;+;+;+;+;+;+;+;+;+;+;+;+;+;+;+;+;+;+;+;+;+;+;+;+;+;+;+;+;+;+;+;+;+;+;+;+;+;+;+;+;+;+;+;+;+;+;+;+;+;+;+;+;+;+;+;+;+;+;+;+;+;+;+;+;+;+;+	7056	ENSMGAG00000001527	Uncharacterized protein	ensembl	protein_coding	901	552	726.5	1407	1193	1300	494	656	575	614	449	531.5
ENSMGAG00000001529	1.31313e+69	1140248811402488114031071140310711403407114034071140360211403602114039031140390311404236114042361140438411404384114047741140477411405031114050311140524111405241114057941140579411406072114060721140636411406364114067601140677511407034114070341140713811407189114072031140751611407516	1140252111402521114032041140320411403487114034871140372111403721114040441140404411404292114042921140453811404538114049441140494411405083114050831140560811405608114060041140600411406238114062381140659111406591114069221140694611407044114070441140717211407376114073761140772211407722	+;+;+;+;+;+;+;+;+;+;+;+;+;+;+;+;+;+;+;+;+;+;+;+;+;+;+;+;+;+;+;+;+;+;+	2513	FCSK	Fucose kinase	uniprot	protein_coding	203	157	180	246	193	219.5	160	206	183	211	128	169.5
ENSMGAG00000001530	2.92929e+229	965299;965375;965375;965375;965812;968721;968721;968721;968721;969733;969909;969979;969979;969979;970496;970496;970496;970505;970505;970872;970872;970872;970872;970872;971195;971195;971195;971195;971195;971557;971557;971557;971557;971557;971938;971938;971938;971938;971938;973762;973762;973762;973762;973762;974205;974205;974205;974205;974467;974533;974533;974533;974533;975147;975147;975147;975147;…	965535;965946;965946;965946;965946;968888;968888;968888;968818;970066;970066;970075;970075;970066;970639;970639;970639;970639;970639;971063;971063;971063;971063;971063;971292;971292;971292;971292;971292;971729;971729;971729;971729;971729;972161;972161;972161;972161;972161;973906;973906;973906;973906;973906;974303;974303;974303;974303;974655;974655;974655;974671;974655;975434;975358;975358;975358;…	+;+;+;+;+;+;+;+;+;+;+;+;+;+;+;+;+;+;+;+;+;+;+;+;+;+;+;+;+;+;+;+;+;+;+;+;+;+;+;+;+;+;+;+;+;+;+;+;+;+;+;+;+;+;+;+;+;+;+;+;+;+;+;+;+;+;+;+;+;+;+;+;+;+;+;+;+;+;+;+;+;+;+;+;+;+;+;+;+;+;+;+;+;+;+;+;+;+;+;+;+;+;+;+;+;+;+;+;+;+;+;+;+;+;+	4953	ACE	angiotensin I converting enzyme	DAVID	protein_coding	0	0	0	43	32	37.5	0	0	0	15	12	13.5
ENSMGAG00000001531	1.0101e+91	13949925;13949925;13949925;13950176;13950176;13950176;13950448;13950448;13950448;13951194;13951194;13951194;13951437;13951437;13951437;13952114;13952114;13952114;13952683;13952683;13952683;13952907;13952907;13952907;13953448;13953448;13953448;13954036;13954036;13954036;13955026;13955026;13955026;13955142;13955142;13955430;13955430;13955430;13955651;13955651;13955651;13955906;13955906;13956644;139…	13950098;13950098;13950098;13950258;13950258;13950258;13950556;13950556;13950556;13951328;13951328;13951328;13951544;13951544;13951544;13952173;13952173;13952173;13952726;13952726;13952726;13953048;13953048;13953048;13953510;13953510;13953510;13954111;13954111;13954111;13955069;13955069;13955069;13955300;13955300;13955581;13955581;13955581;13955762;13955762;13955762;13956062;13956062;13957817;139…	+;+;+;+;+;+;+;+;+;+;+;+;+;+;+;+;+;+;+;+;+;+;+;+;+;+;+;+;+;+;+;+;+;+;+;+;+;+;+;+;+;+;+;+;+;+	2957	NCF2	neutrophil cytosolic factor 2	ensembl	protein_coding	52	36	44	40	55	47.5	39	41	40	42	28	35
ENSMGAG00000001532	0	2001780;2002312;2002638;2002638;2005328;2005328;2005376;2006420;2006420;2006420;2007145;2007145;2007145;2007905;2007905;2007905;2009976;2009976;2009976;2010566;2010566;2010566;2011227;2011227;2011227;2012263;2012263;2012263;2012776;2012776;2012776;2013109;2013442;2015778;2015778;2016459;2016459;2016533;2016791;2016791;2016791;2017813;2017813;2017813;2019515;2019515;2019515;2022276;2022276;2022661…	2001809;2002335;2003543;2003543;2005571;2005571;2005571;2006556;2006556;2006556;2007252;2007252;2007252;2007978;2007978;2007978;2010084;2010084;2010084;2010680;2010680;2010680;2011377;2011377;2011377;2012418;2012418;2012418;2012933;2012933;2012933;2013230;2013515;2015932;2015932;2016599;2016599;2016599;2016955;2016955;2016955;2017932;2017932;2017932;2019774;2019774;2019774;2022416;2022416;2022726…	+;+;+;+;+;+;+;+;+;+;+;+;+;+;+;+;+;+;+;+;+;+;+;+;+;+;+;+;+;+;+;+;+;+;+;+;+;+;+;+;+;+;+;+;+;+;+;+;+;+;+;+;+;+;+;+;+;+;+;+;+;+;+;+;+;+;+;+;+;+;+;+;+;+;+;+;+;+;+;+;+;+;+;+;+;+;+;+;+;+;+;+;+;+;+;+;+;+;+;+;+;+;+;+;+;+;+;+;+;+;+;+;+;+;+;+;+;+;+;+;+;+;+;+;+;+;+;+;+;+;+;+;+;+;+	10200	EPG5	ectopic P-granules autophagy protein 5 homolog [Source:HGNC Symbol;Acc:HGNC:29331]	ensembl	protein_coding	670	572	621	1299	1197	1248	349	447	398	502	437	469.5
ENSMGAG00000001533	555555	1.12671e+41	1.12763e+41	+;+;+;+;+;+	1494	PAX6	paired box 6	ensembl	protein_coding	1	2	1.5	1	2	1.5	3	8	5.5	3	0	1.5
ENSMGAG00000001534	1.71717e+53	1.33214e+188	1.33218e+188	+;+;+;+;+;+;+;+;+;+;+;+;+;+;+;+;+;+;+;+;+;+;+;+;+;+;+	2859	DGCR8	DGCR8 microprocessor complex subunit	ensembl	protein_coding	551	263	407	775	738	756.5	235	257	246	312	221	266.5
ENSMGAG00000001535	2.52525e+99	1996438;1996438;1996438;1996438;1997056;1997056;1997056;1997359;1997359;1997359;1997359;1997553;1997553;1997553;1997553;1997853;1997853;1998245;1998245;1998245;1998245;1998563;1998563;1998563;1998563;1999132;2001297;2002304;2002482;2002865;2003510;2003791;2003791;2003791;2004080;2004080;2004080;2004080;2004247;2004247;2004247;2004247;2004598;2004598;2004598;2004598;2004927;2004927;2004927;2004927	1996492;1996492;1996492;1996492;1997115;1997115;1997115;1997451;1997451;1997451;1997451;1997725;1997725;1997725;1997725;1998092;1998092;1998488;1998488;1998488;1998488;1999036;1999036;1998758;1998758;1999223;2002215;2002396;2002654;2003105;2003711;2003984;2003984;2003984;2004171;2004171;2004171;2005296;2004408;2004408;2004408;2004408;2004787;2004787;2004787;2004787;2005296;2005140;2005140;2005296	+;+;+;+;+;+;+;+;+;+;+;+;+;+;+;+;+;+;+;+;+;+;+;+;+;+;+;+;+;+;+;+;+;+;+;+;+;+;+;+;+;+;+;+;+;+;+;+;+;+	4470	LOC100547499	digestive cysteine proteinase 1-like	DAVID	protein_coding	0	0	0	0	0	0	0	0	0	0	0	0
ENSMGAG00000001536	4.44444e+30	9.78461e+185	9.7866e+185	-;-;-;-;-;-;-;-;-;-;-;-;-;-;-;-;-;-;-;-;-;-;-;-;-;-;-;-;-;-;-	1452	ASIC5	acid sensing ion channel subunit family member 5 [Source:HGNC Symbol;Acc:HGNC:17537]	ensembl	protein_coding	0	0	0	0	0	0	0	0	0	0	0	0
ENSMGAG00000001538	333	7.49093e+17	7.49641e+17	-;-;-	950	RAMP3	receptor activity modifying protein 3	DAVID	protein_coding	0	0	0	0	0	0	0	0	0	0	0	0
ENSMGAG00000001540	1.61616e+93	12353555;12353555;12354698;12354698;12355214;12355214;12355912;12355912;12356305;12356305;12357698;12357698;12359345;12359345;12359677;12359677;12360162;12360162;12360462;12360462;12360848;12360848;12361914;12361914;12362325;12362325;12363013;12363013;12363933;12363933;12364828;12364828;12366156;12366156;12366667;12366667;12368189;12368189;12368381;12368381;12369992;12369992;12370730;12370730;123…	12354378;12354378;12354817;12354817;12355320;12355320;12356004;12356004;12356440;12356440;12357872;12357872;12359401;12359401;12359756;12359756;12360258;12360258;12360564;12360564;12360975;12360975;12362071;12362071;12362474;12362474;12363168;12363168;12364078;12364078;12365336;12365336;12366301;12366301;12366768;12366768;12368289;12368289;12368555;12368555;12370117;12370117;12370852;12370852;123…	-;-;-;-;-;-;-;-;-;-;-;-;-;-;-;-;-;-;-;-;-;-;-;-;-;-;-;-;-;-;-;-;-;-;-;-;-;-;-;-;-;-;-;-;-;-;-	4226	TECPR1	tectonin beta-propeller repeat containing 1 [Source:HGNC Symbol;Acc:HGNC:22214]	ensembl	protein_coding	374	192	283	520	487	503.5	183	241	212	397	342	369.5
ENSMGAG00000001541	77	399237399598	399377399735	-;-	279	S100B	S100 calcium binding protein B [Source:HGNC Symbol;Acc:HGNC:10500]	ensembl	protein_coding	2	5	3.5	1	3	2	7	11	9	3	1	2
ENSMGAG00000001543	2.82828e+47	4.743e+143	4.74424e+143	+;+;+;+;+;+;+;+;+;+;+;+;+;+;+;+;+;+;+;+;+;+;+;+	4560	NAV1	neuron navigator 1	DAVID	protein_coding	291	80	185.5	228	191	209.5	183	178	180.5	106	71	88.5
ENSMGAG00000001544	7.77778e+18	4.05572e+113	4.05621e+113	+;+;+;+;+;+;+;+;+;+;+;+;+;+;+;+;+;+;+	1875	LSS	lanosterol synthase (2,3-oxidosqualene-lanosterol cyclase)	DAVID	protein_coding	1180	996	1088	881	822	851.5	1323	1618	1470.5	1059	876	967.5
ENSMGAG00000001545	8.88889e+21	4.20114e+153	4.20116e+153	-;-;-;-;-;-;-;-;-;-;-;-;-;-;-;-;-;-;-;-;-;-	2520	SGMS1	sphingomyelin synthase 1	DAVID	protein_coding	1540	1231	1385.5	1213	1131	1172	871	1147	1009	906	728	817
ENSMGAG00000001546	3.33333e+22	1.03746e+160	1.03766e+160	-;-;-;-;-;-;-;-;-;-;-;-;-;-;-;-;-;-;-;-;-;-;-	4074	CNTNAP2	contactin associated protein 2 [Source:HGNC Symbol;Acc:HGNC:13830]	ensembl	protein_coding	8	4	6	15	10	12.5	10	4	7	5	2	3.5
ENSMGAG00000001547	3.0303e+25	1.98455e+90	1.98458e+90	+;+;+;+;+;+;+;+;+;+;+;+;+	2123	DUS3L	dihydrouridine synthase 3 like	ensembl	protein_coding	390	374	382	379	291	335	454	603	528.5	417	358	387.5
ENSMGAG00000001548	1.91919e+37	8.12749e+113	8.12773e+113	-;-;-;-;-;-;-;-;-;-;-;-;-;-;-;-;-;-;-	1706	ENSMGAG00000001548	Uncharacterized protein	ensembl	protein_coding	0	0	0	0	0	0	0	0	0	0	0	0
ENSMGAG00000001549	1.11111e+59	1.13381e+239	1.13382e+239	-;-;-;-;-;-;-;-;-;-;-;-;-;-;-;-;-;-;-;-;-;-;-;-;-;-;-;-;-;-	3528	DGKD	diacylglycerol kinase delta [Source:HGNC Symbol;Acc:HGNC:2851]	ensembl	protein_coding	408	137	272.5	773	675	724	183	186	184.5	216	121	168.5
ENSMGAG00000001550	2.52525e+55	4.79597e+195	4.79698e+195	-;-;-;-;-;-;-;-;-;-;-;-;-;-;-;-;-;-;-;-;-;-;-;-;-;-;-;-	2939	TCEA3	transcription elongation factor A3	ensembl	protein_coding	52	57	54.5	141	167	154	75	93	84	72	63	67.5
ENSMGAG00000001552	1717171717	1.3565e+34	1.3567e+34	+;+;+;+;+	909	RANBP1	RAN binding protein 1	uniprot	protein_coding	3589	4019	3804	2702	2400	2551	3379	4268	3823.5	3069	3197	3133
ENSMGAG00000001554	1.91919e+83	8.30523e+251	8.30658e+251	+;+;+;+;+;+;+;+;+;+;+;+;+;+;+;+;+;+;+;+;+;+;+;+;+;+;+;+;+;+;+;+;+;+;+;+;+;+;+;+;+;+	2842	NDOR1	NADPH dependent diflavin oxidoreductase 1	ensembl	protein_coding	421	346	383.5	440	365	402.5	485	551	518	594	544	569
ENSMGAG00000001555	4.44444e+24	9.99691e+173	9.99781e+173	+;+;+;+;+;+;+;+;+;+;+;+;+;+;+;+;+;+;+;+;+;+;+;+;+	1545	TDO2	tryptophan 2,3-dioxygenase [Source:HGNC Symbol;Acc:HGNC:11708]	ensembl	protein_coding	0	0	0	0	1	0.5	1	1	1	0	0	0
ENSMGAG00000001556	2.22222e+55	1.07319e+195	1.07355e+195	+;+;+;+;+;+;+;+;+;+;+;+;+;+;+;+;+;+;+;+;+;+;+;+;+;+;+;+	1503	NFS1	NFS1 cysteine desulfurase [Source:HGNC Symbol;Acc:HGNC:15910]	ensembl	protein_coding	344	257	300.5	475	436	455.5	176	232	204	340	243	291.5
ENSMGAG00000001557	2323232323	7.82126e+29	7.82198e+29	-;-;-;-;-	1335	AJAP1	adherens junctions associated protein 1 [Source:HGNC Symbol;Acc:HGNC:30801]	ensembl	protein_coding	4	3	3.5	8	6	7	8	17	12.5	15	19	17
ENSMGAG00000001559	0	1.96022e+118	1.96053e+118	-;-;-;-;-;-;-;-;-;-;-;-;-;-;-;-;-	1307	HAUS1	HAUS augmin like complex subunit 1 [Source:HGNC Symbol;Acc:HGNC:25174]	ensembl	protein_coding	1690	2304	1997	2478	2095	2286.5	1271	1864	1567.5	2495	2682	2588.5
ENSMGAG00000001560	3.33333e+31	2.11418e+223	2.11473e+223	+;+;+;+;+;+;+;+;+;+;+;+;+;+;+;+;+;+;+;+;+;+;+;+;+;+;+;+;+;+;+;+	1767	TPK1	thiamin pyrophosphokinase 1 [Source:HGNC Symbol;Acc:HGNC:17358]	ensembl	protein_coding	241	286	263.5	131	120	125.5	228	200	214	159	155	157
ENSMGAG00000001561	1.0101e+177	13959807;13959807;13959807;13959807;13960408;13960408;13960408;13960408;13960649;13960649;13960649;13960649;13962089;13962089;13962089;13962089;13962216;13962823;13962823;13962823;13962823;13964971;13964971;13964971;13966695;13966695;13966695;13966695;13968510;13968510;13968510;13968510;13968758;13970064;13970064;13970064;13970064;13973761;13973761;13973761;13973761;13974583;13974583;13974583;139…	13959920;13959920;13959920;13959920;13960556;13960556;13960556;13960556;13960819;13960819;13960819;13960819;13962248;13962248;13962124;13962248;13962248;13962903;13962903;13962903;13962903;13965120;13965120;13965120;13967060;13967060;13967060;13967060;13968898;13968640;13968898;13968898;13968898;13970208;13970208;13970208;13970208;13974193;13974193;13974193;13974193;13974702;13974702;13974702;139…	-;-;-;-;-;-;-;-;-;-;-;-;-;-;-;-;-;-;-;-;-;-;-;-;-;-;-;-;-;-;-;-;-;-;-;-;-;-;-;-;-;-;-;-;-;-;-;-;-;-;-;-;-;-;-;-;-;-;-;-;-;-;-;-;-;-;-;-;-;-;-;-;-;-;-;-;-;-;-;-;-;-;-;-;-;-;-;-;-	3544	SMG7	SMG7 nonsense mediated mRNA decay factor [Source:HGNC Symbol;Acc:HGNC:16792]	ensembl	protein_coding	1016	395	705.5	1014	813	913.5	375	477	426	439	281	360
ENSMGAG00000001562	2.32323e+27	9.12359e+83	9.14005e+83	-;-;-;-;-;-;-;-;-;-;-;-;-;-	3309	TP73	tumor protein p73 [Source:HGNC Symbol;Acc:HGNC:12003]	ensembl	protein_coding	23	8	15.5	20	27	23.5	10	19	14.5	19	27	23
ENSMGAG00000001563	30303030	1.92715e+27	1.92806e+27	-;-;-;-	1281	LOC100544684	la-related protein 6-like	DAVID	protein_coding	0	0	0	0	0	0	2	0	1	0	0	0
ENSMGAG00000001565	1.71717e+45	1.4057e+160	1.40577e+160	+;+;+;+;+;+;+;+;+;+;+;+;+;+;+;+;+;+;+;+;+;+;+	2359	ZDHHC8	zinc finger DHHC-type containing 8	DAVID	protein_coding	129	35	82	148	124	136	48	53	50.5	54	31	42.5
ENSMGAG00000001566	2.92929e+45	2.17151e+160	2.17158e+160	-;-;-;-;-;-;-;-;-;-;-;-;-;-;-;-;-;-;-;-;-;-;-	3867	KCNH2	potassium voltage-gated channel subfamily H member 2 [Source:HGNC Symbol;Acc:HGNC:6251]	ensembl	protein_coding	0	3	1.5	8	6	7	3	2	2.5	4	3	3.5
ENSMGAG00000001567	8888888888	4.35969e+69	4.36081e+69	-;-;-;-;-;-;-;-;-;-	2322	ATAD1	ATPase family AAA domain containing 1 [Source:HGNC Symbol;Acc:HGNC:25903]	ensembl	protein_coding	2682	2680	2681	1667	1449	1558	2831	3437	3134	1663	1629	1646
ENSMGAG00000001569	22222222	3.30237e+55	3.30255e+55	-;-;-;-;-;-;-;-	1143	ENSMGAG00000001569	Aha1_N domain-containing protein	ensembl	protein_coding	606	710	658	781	727	754	571	651	611	835	814	824.5
ENSMGAG00000001571	1.61616e+21	1.23328e+87	1.23334e+87	-;-;-;-;-;-;-;-;-;-;-	1845	BAIAP2L1	BAR/IMD domain containing adaptor protein 2 like 1	ensembl	protein_coding	146	176	161	141	145	143	140	212	176	126	125	125.5
ENSMGAG00000001572	3.0303e+105	1931539;1932282;1932282;1932282;1932575;1932575;1932575;1934265;1934265;1934265;1934749;1934749;1934749;1935355;1935355;1935355;1936008;1936008;1936008;1936910;1936910;1936910;1938877;1938877;1938877;1939319;1939319;1939319;1940280;1940280;1940280;1941255;1941255;1941255;1944502;1944502;1944502;1949805;1949805;1954456;1954456;1954456;1955431;1955431;1955431;1956516;1956516;1956516;1959305;1959305…	1932002;1932437;1932437;1932437;1932617;1932617;1932617;1934418;1934418;1934418;1934957;1934957;1934957;1935504;1935504;1935504;1936105;1936105;1936105;1937061;1937061;1937061;1938989;1938989;1938989;1939437;1939437;1939437;1940395;1940395;1940395;1941374;1941374;1941374;1944683;1944683;1944683;1949879;1949879;1954720;1954720;1954720;1955507;1955507;1955507;1956605;1956605;1956605;1959417;1959417…	-;-;-;-;-;-;-;-;-;-;-;-;-;-;-;-;-;-;-;-;-;-;-;-;-;-;-;-;-;-;-;-;-;-;-;-;-;-;-;-;-;-;-;-;-;-;-;-;-;-;-;-;-	2770	RFX2	regulatory factor X2	ensembl	protein_coding	173	99	136	153	176	164.5	160	168	164	151	129	140
ENSMGAG00000001573	191919191919	9.19994e+35	9.20133e+35	+;+;+;+;+;+	1904	ENSMGAG00000001573	Rieske domain-containing protein	ensembl	protein_coding	0	0	0	0	0	0	0	0	0	0	0	0
ENSMGAG00000001575	7.77778e+22	4.18849e+137	4.19122e+137	-;-;-;-;-;-;-;-;-;-;-;-;-;-;-;-;-;-;-;-;-;-;-	2928	ENSMGAG00000001575	Uncharacterized protein	ensembl	protein_coding	0	1	0.5	1	0	0.5	1	1	1	0	0	0
ENSMGAG00000001576	3.33333e+175	2428832;2428832;2428832;2428832;2428832;2428832;2440466;2444661;2444661;2444661;2444661;2444661;2444661;2444661;2446069;2446069;2446069;2446069;2446069;2446069;2446069;2448855;2448855;2448855;2448855;2448855;2448855;2449763;2449763;2449763;2449763;2449763;2449763;2449763;2454235;2454235;2454235;2454235;2454235;2454235;2454235;2455648;2455648;2455648;2455648;2455648;2455648;2455648;2458753;2458753…	2428922;2428922;2428922;2428922;2428922;2428922;2440505;2444755;2444755;2444755;2444755;2444755;2444755;2444755;2446191;2446191;2446191;2446191;2446191;2446191;2446191;2449001;2449001;2449001;2449001;2449001;2449001;2449817;2449817;2449817;2449817;2449817;2449817;2449817;2454365;2454365;2454365;2454365;2454365;2454365;2454365;2455889;2455889;2455889;2455889;2455889;2455889;2455889;2458964;2458964…	+;+;+;+;+;+;+;+;+;+;+;+;+;+;+;+;+;+;+;+;+;+;+;+;+;+;+;+;+;+;+;+;+;+;+;+;+;+;+;+;+;+;+;+;+;+;+;+;+;+;+;+;+;+;+;+;+;+;+;+;+;+;+;+;+;+;+;+;+;+;+;+;+;+;+;+;+;+;+;+;+;+;+;+;+;+;+;+;+;+;+;+;+;+;+;+;+;+;+;+;+;+;+;+;+;+;+;+;+;+;+;+;+;+;+;+;+;+;+;+;+;+;+;+;+;+;+;+;+;+;+;+;+;+;+;+;+;+;+;+;+;+;+;+;+;+;+;+;+;+;+;+;+;+;+;+;+;+;+;+;+;+;+;+;+;+;+;+;+;+;+;+;+;+;+;+	3624	SLC12A7	solute carrier family 12 member 7 [Source:HGNC Symbol;Acc:HGNC:10915]	ensembl	protein_coding	187	214	200.5	232	226	229	150	241	195.5	154	172	163
ENSMGAG00000001578	1.31313e+71	113885011138850111389189113891891138953311389533113899551138995511390297113902971139200311392003113925751139257511393259113932591139402111394021113949291139492911395495113954951139727511397275113978811139788111399317113993171139985911399859114006721140067211401423114014231140216411402508	113886481138864811389317113893171138963411389634113900381139003811390389113903891139211911392119113926371139263711393424113934241139418711394187113950471139504711395628113956281139733311397333113980381139803811399422113994221140005211400052114008461140084611402246114015371140224611402624	-;-;-;-;-;-;-;-;-;-;-;-;-;-;-;-;-;-;-;-;-;-;-;-;-;-;-;-;-;-;-;-;-;-;-;-	2955	COG4	component of oligomeric golgi complex 4	ensembl	protein_coding	1101	1170	1135.5	1582	1524	1553	907	1073	990	1120	1079	1099.5
ENSMGAG00000001580	252525252525	4.78012e+41	4.78028e+41	-;-;-;-;-;-	786	LOC100548568	mitochondrial peptide methionine sulfoxide reductase-like	DAVID	protein_coding	8	13	10.5	6	12	9	7	9	8	4	0	2
ENSMGAG00000001581	15151515	2.4152e+27	2.41553e+27	-;-;-;-	808	FGF18	fibroblast growth factor 18	ensembl	protein_coding	0	2	1	3	1	2	1	0	0.5	1	0	0.5
ENSMGAG00000001582	2.22222e+29	1.11677e+104	1.11689e+104	+;+;+;+;+;+;+;+;+;+;+;+;+;+;+	1602	CPNE1	copine 1 [Source:HGNC Symbol;Acc:HGNC:2314]	ensembl	protein_coding	531	356	443.5	680	573	626.5	303	386	344.5	315	285	300
ENSMGAG00000001583	5555555	1.20817e+48	1.20833e+48	-;-;-;-;-;-;-	945	ELP4	elongator acetyltransferase complex subunit 4 [Source:HGNC Symbol;Acc:HGNC:1171]	ensembl	protein_coding	118	124	121	178	148	163	80	138	109	156	116	136
ENSMGAG00000001585	888888888888	4.32593e+83	4.32601e+83	+;+;+;+;+;+;+;+;+;+;+;+	3577	PAPSS2	3'-phosphoadenosine 5'-phosphosulfate synthase 2 [Source:HGNC Symbol;Acc:HGNC:8604]	ensembl	protein_coding	830	691	760.5	300	242	271	252	309	280.5	342	339	340.5
ENSMGAG00000001586	1.91919e+253	935408;935408;935408;935408;935408;935408;935408;935408;935408;938967;938967;938967;938967;938967;938967;938967;938967;938967;943854;943854;943854;943854;943854;943854;943854;943854;951207;951207;951207;951207;951207;951207;951207;951207;952310;952310;952310;952310;952310;952310;952310;952310;952310;955665;955665;955665;955665;955665;955665;955665;955665;963357;963357;963357;963357;963357;963357;…	937921;937921;937921;937921;937921;937921;937921;937921;937921;939068;939068;939068;939068;939068;939068;939068;939068;939068;943931;943931;943931;943931;943931;943931;943931;943931;951263;951263;951263;951263;951263;951263;951263;951263;952390;952390;952390;952390;952390;952390;952390;952390;952390;955853;955853;955853;955853;955853;955853;955853;955853;963446;963446;963446;963446;963446;963446;…	-;-;-;-;-;-;-;-;-;-;-;-;-;-;-;-;-;-;-;-;-;-;-;-;-;-;-;-;-;-;-;-;-;-;-;-;-;-;-;-;-;-;-;-;-;-;-;-;-;-;-;-;-;-;-;-;-;-;-;-;-;-;-;-;-;-;-;-;-;-;-;-;-;-;-;-;-;-;-;-;-;-;-;-;-;-;-;-;-;-;-;-;-;-;-;-;-;-;-;-;-;-;-;-;-;-;-;-;-;-;-;-;-;-;-;-;-;-;-;-;-;-;-;-;-;-;-	4402	ZNF618	zinc finger protein 618 [Source:HGNC Symbol;Acc:HGNC:29416]	ensembl	protein_coding	177	69	123	255	304	279.5	81	126	103.5	78	70	74
ENSMGAG00000001587	0	3.09162e+55	3.09187e+55	+;+;+;+;+;+;+;+	1778	SYT4	synaptotagmin 4 [Source:HGNC Symbol;Acc:HGNC:11512]	ensembl	protein_coding	0	0	0	0	0	0	0	0	0	0	0	0
ENSMGAG00000001588	666666	3.93172e+35	3.93819e+35	+;+;+;+;+;+	1497	CSPG5	chondroitin sulfate proteoglycan 5 [Source:HGNC Symbol;Acc:HGNC:2467]	ensembl	protein_coding	5	3	4	10	10	10	7	12	9.5	6	6	6
ENSMGAG00000001589	44444444	1.01455e+55	1.01484e+55	-;-;-;-;-;-;-;-	2119	CTSO	cathepsin O [Source:HGNC Symbol;Acc:HGNC:2542]	ensembl	protein_coding	74	62	68	188	194	191	106	123	114.5	129	96	112.5
ENSMGAG00000001590	6.66667e+16	5.17429e+101	5.17443e+101	+;+;+;+;+;+;+;+;+;+;+;+;+;+;+;+;+	3081	ENSMGAG00000001590	Uncharacterized protein	ensembl	protein_coding	0	1	0.5	0	0	0	0	0	0	0	0	0
ENSMGAG00000001591	1.51515e+43	2.48844e+153	2.48867e+153	-;-;-;-;-;-;-;-;-;-;-;-;-;-;-;-;-;-;-;-;-;-	1281	NPM1	nucleophosmin	DAVID	protein_coding	40714	47026	43870	17134	15327	16230.5	35008	45989	40498.5	26557	26563	26560
ENSMGAG00000001592	24242424	1.566e+27	1.56626e+27	-;-;-;-	788	DUSP26	dual specificity phosphatase 26 [Source:HGNC Symbol;Acc:HGNC:28161]	ensembl	protein_coding	126	144	135	161	160	160.5	106	131	118.5	117	96	106.5
ENSMGAG00000001595	5555555555	1.27701e+69	1.27711e+69	+;+;+;+;+;+;+;+;+;+	631	IMMP1L	inner mitochondrial membrane peptidase subunit 1 [Source:HGNC Symbol;Acc:HGNC:26317]	ensembl	protein_coding	117	154	135.5	141	94	117.5	114	199	156.5	149	174	161.5
ENSMGAG00000001596	252525	2.10786e+20	2.108e+20	+;+;+	1056	OPRD1	opioid receptor delta 1	DAVID	protein_coding	0	0	0	12	11	11.5	0	2	1	3	3	3
ENSMGAG00000001597	1.31313e+49	1.13587e+199	1.13588e+199	+;+;+;+;+;+;+;+;+;+;+;+;+;+;+;+;+;+;+;+;+;+;+;+;+	4450	SF3B3	splicing factor 3b subunit 3	ensembl	protein_coding	6051	4758	5404.5	4780	4328	4554	4380	5028	4704	4180	3689	3934.5
ENSMGAG00000001598	2828282828282828	4.67741e+47	4.68071e+47	+;+;+;+;+;+;+;+	2254	SYT2	synaptotagmin 2	ensembl	protein_coding	3	0	1.5	1	6	3.5	1	1	1	3	0	1.5
ENSMGAG00000001599	232323	8.84127e+17	8.84192e+17	+;+;+	1609	C1orf174	chromosome 1 open reading frame 174 [Source:HGNC Symbol;Acc:HGNC:27915]	ensembl	protein_coding	315	349	332	366	266	316	293	355	324	411	475	443
ENSMGAG00000001600	9999999	1.74614e+48	1.74631e+48	-;-;-;-;-;-;-	771	TAF9B	TATA-box binding protein associated factor 9b	ensembl	protein_coding	568	511	539.5	655	597	626	421	520	470.5	510	440	475
ENSMGAG00000001601	12	778321	778977	+	657	SENP8	SUMO peptidase family member, NEDD8 specific [Source:HGNC Symbol;Acc:HGNC:22992]	ensembl	protein_coding	77	57	67	83	73	78	58	61	59.5	74	71	72.5
ENSMGAG00000001602	5555	1.29736e+27	1.29749e+27	-;-;-;-	468	DNAJC24	DnaJ heat shock protein family (Hsp40) member C24 [Source:HGNC Symbol;Acc:HGNC:26979]	ensembl	protein_coding	80	104	92	79	83	81	76	95	85.5	82	72	77
ENSMGAG00000001603	232323232323	8.8734e+35	8.8844e+35	-;-;-;-;-;-	1790	DFFB	DNA fragmentation factor subunit beta [Source:HGNC Symbol;Acc:HGNC:2773]	ensembl	protein_coding	214	237	225.5	193	194	193.5	248	274	261	268	273	270.5
ENSMGAG00000001605	6.66667e+44	444449444449454686454686455886455886459824459824461271461271462320462320463153463153467228467228468338468338471818471818472335472335473856473856474051474741474741475977475977476971476971477308477308478723478723479210479210480299480299481549481549481870481870482508482508	444662444662454815454815456043456043460044460044461376461376462492462492463279463279467340467340468432468432471916471916472553472553473930474289474289474935474935476178476178477086477086477878477878478808478808479292479292480465480465481629481629482076482076483022483022	+;+;+;+;+;+;+;+;+;+;+;+;+;+;+;+;+;+;+;+;+;+;+;+;+;+;+;+;+;+;+;+;+;+;+;+;+;+;+;+;+;+;+;+;+	4312	SCAP	SREBF chaperone [Source:HGNC Symbol;Acc:HGNC:30634]	ensembl	protein_coding	818	619	718.5	732	722	727	917	954	935.5	669	534	601.5
ENSMGAG00000001606	7.77778e+19	4.35153e+119	4.35204e+119	-;-;-;-;-;-;-;-;-;-;-;-;-;-;-;-;-;-;-;-	3058	POFUT2	protein O-fucosyltransferase 2	DAVID	protein_coding	1459	1228	1343.5	1756	1614	1685	1031	1338	1184.5	1492	1389	1440.5
ENSMGAG00000001607	1.11111e+249	11260215;11260860;11260860;11260860;11260860;11260875;11261018;11263310;11263310;11263310;11263310;11263310;11263676;11264099;11264453;11264453;11264483;11265218;11265251;11265251;11265251;11265256;11266110;11266110;11266110;11266110;11266110;11267097;11267097;11267097;11267097;11267097;11268258;11268258;11268258;11268258;11268258;11268439;11268439;11268439;11268544;11268544;11268544;11268544;112…	11260217;11261451;11261451;11261451;11260984;11261451;11261451;11263658;11263582;11263621;11263582;11263582;11263705;11264206;11264546;11264546;11264546;11265400;11265400;11265400;11265400;11265400;11266197;11266197;11266197;11266197;11266197;11267179;11267179;11267179;11267179;11267179;11268342;11268342;11268342;11268371;11268371;11268452;11268452;11268452;11268633;11268633;11268633;11268633;112…	-;-;-;-;-;-;-;-;-;-;-;-;-;-;-;-;-;-;-;-;-;-;-;-;-;-;-;-;-;-;-;-;-;-;-;-;-;-;-;-;-;-;-;-;-;-;-;-;-;-;-;-;-;-;-;-;-;-;-;-;-;-;-;-;-;-;-;-;-;-;-;-;-;-;-;-;-;-;-;-;-;-;-;-;-;-;-;-;-;-;-;-;-;-;-;-;-;-;-;-;-;-;-;-;-;-;-;-;-;-;-;-;-;-;-;-;-;-;-;-;-;-;-;-;-	3971	INPP5D	inositol polyphosphate-5-phosphatase D	DAVID	protein_coding	0	1	0.5	0	2	1	0	0	0	0	0	0
ENSMGAG00000001608	8.88889e+26	4.38297e+188	4.38366e+188	+;+;+;+;+;+;+;+;+;+;+;+;+;+;+;+;+;+;+;+;+;+;+;+;+;+;+	2400	PTEN	phosphatase and tensin homolog	DAVID	protein_coding	1306	1404	1355	1629	1398	1513.5	1174	1548	1361	1063	994	1028.5
ENSMGAG00000001610	2.52525e+23	4.77293e+83	4.77306e+83	-;-;-;-;-;-;-;-;-;-;-;-	1859	YTHDF2	YTH N6-methyladenosine RNA binding protein 2	uniprot	protein_coding	1796	1272	1534	1284	1163	1223.5	1420	1589	1504.5	1209	991	1100
ENSMGAG00000001611	1.21212e+17	7.83359e+53	7.8347e+53	-;-;-;-;-;-;-;-;-	990	GRAMD2A	GRAM domain containing 2A [Source:HGNC Symbol;Acc:HGNC:27287]	ensembl	protein_coding	52	70	61	104	86	95	61	82	71.5	89	69	79
ENSMGAG00000001612	2.42424e+29	1.5532e+104	1.55428e+104	-;-;-;-;-;-;-;-;-;-;-;-;-;-;-	2150	TTI2	TELO2 interacting protein 2 [Source:HGNC Symbol;Acc:HGNC:26262]	ensembl	protein_coding	181	245	213	289	254	271.5	276	288	282	367	323	345
ENSMGAG00000001614	262626262626	2.60338e+41	2.60362e+41	+;+;+;+;+;+	2024	VPS26B	VPS26, retromer complex component B [Source:HGNC Symbol;Acc:HGNC:28119]	ensembl	protein_coding	1075	651	863	644	551	597.5	620	693	656.5	554	465	509.5
ENSMGAG00000001615	5.55556e+16	1.53434e+118	1.53449e+118	+;+;+;+;+;+;+;+;+;+;+;+;+;+;+;+;+	1587	MPPED2	metallophosphoesterase domain containing 2 [Source:HGNC Symbol;Acc:HGNC:1180]	ensembl	protein_coding	536	412	474	636	579	607.5	315	378	346.5	538	414	476
ENSMGAG00000001616	389566	3.91434e+89	3.95704e+89	-;-;-;-;-;-;-;-;-;-;-;-;-;-;-;-;-;-	1572	ENDOU	endonuclease, poly(U) specific [Source:HGNC Symbol;Acc:HGNC:14369]	ensembl	protein_coding	1	1	1	0	0	0	0	0	0	0	0	0
ENSMGAG00000001619	1.31313e+35	1.13548e+143	1.13549e+143	-;-;-;-;-;-;-;-;-;-;-;-;-;-;-;-;-;-	909	LOC104912990	estradiol 17-beta-dehydrogenase 2-like	DAVID	protein_coding	0	0	0	3	3	3	1	5	3	0	2	1
ENSMGAG00000001620	19191919	8.45584e+23	8.45615e+23	+;+;+;+	477	RNF224	ring finger protein 224 [Source:HGNC Symbol;Acc:HGNC:41912]	ensembl	protein_coding	0	0	0	2	9	5.5	0	1	0.5	4	3	3.5
ENSMGAG00000001621	5555	1.73982e+27	1.7399e+27	-;-;-;-	1029	ARL14EP	ADP ribosylation factor like GTPase 14 effector protein [Source:HGNC Symbol;Acc:HGNC:26798]	ensembl	protein_coding	504	491	497.5	774	635	704.5	304	385	344.5	614	570	592
ENSMGAG00000001622	2626262626262626	2.61347e+55	2.61373e+55	-;-;-;-;-;-;-;-	1087	THYN1	thymocyte nuclear protein 1 [Source:HGNC Symbol;Acc:HGNC:29560]	ensembl	protein_coding	2065	2456	2260.5	3791	3362	3576.5	2044	2624	2334	2935	2999	2967
ENSMGAG00000001624	1919	874437875760	875022876828	+;+	1655	ENSMGAG00000001624	Uncharacterized protein	ensembl	protein_coding	0	0	0	1	6	3.5	0	0	0	1	1	1
ENSMGAG00000001625	3.0303e+85	1877756188039418803941881158188115818811581883725188372518837251884140188414018841401885392188539218853921886013188601318860131886581188658118865811887118188711818871181887447188744718874471888288188828818882881888744188874418887441889659188965918896591890731189073118907311891781189178118917811892425	1877771188080918808091881287188128718812871883804188380418838041884381188438118843811885480188548018854801886133188613318861331886661188666118866611887267188726718872671887623188762318876231888469188846918884691888977188897718889771889876188987618898761890870189087018908701892278189202718922781892540	+;+;+;+;+;+;+;+;+;+;+;+;+;+;+;+;+;+;+;+;+;+;+;+;+;+;+;+;+;+;+;+;+;+;+;+;+;+;+;+;+;+;+	2890	ACSBG2	acyl-CoA synthetase bubblegum family member 2	ensembl	protein_coding	1329	970	1149.5	1108	1040	1074	602	677	639.5	724	650	687
ENSMGAG00000001626	1.21212e+49	7.89324e+149	7.89836e+149	-;-;-;-;-;-;-;-;-;-;-;-;-;-;-;-;-;-;-;-;-;-;-;-;-	2267	PKM	pyruvate kinase M1/2 [Source:HGNC Symbol;Acc:HGNC:9021]	ensembl	protein_coding	49826	46541	48183.5	27837	25209	26523	38412	45440	41926	36080	34483	35281.5
ENSMGAG00000001628	1.41414e+43	8.36413e+131	8.36499e+131	-;-;-;-;-;-;-;-;-;-;-;-;-;-;-;-;-;-;-;-;-;-	1501	POC1A	POC1 centriolar protein A [Source:HGNC Symbol;Acc:HGNC:24488]	ensembl	protein_coding	250	341	295.5	331	252	291.5	288	379	333.5	387	411	399
ENSMGAG00000001630	1e+25	1.75454e+174	1.75486e+174	-;-;-;-;-;-;-;-;-;-;-;-;-;-;-;-;-;-;-;-;-;-;-;-;-	3621	LOC100539152	fibronectin type-III domain-containing protein 3a-like	DAVID	protein_coding	1346	551	948.5	1290	1087	1188.5	530	571	550.5	590	403	496.5
ENSMGAG00000001631	1.31313e+49	1.1341e+199	1.13429e+199	-;-;-;-;-;-;-;-;-;-;-;-;-;-;-;-;-;-;-;-;-;-;-;-;-	3275	MTSS2	MTSS I-BAR domain containing 2	uniprot	protein_coding	258	66	162	1243	1055	1149	78	86	82	301	176	238.5
ENSMGAG00000001632	1.91919e+159	881805;881805;881805;881805;884671;884671;884671;884671;885627;885627;887431;887431;887431;887431;888515;888515;888515;888515;889507;889507;889507;889507;889835;889835;889835;889835;890732;890732;890732;890732;891328;891328;891328;891328;891752;891752;891752;891752;891962;891962;891962;891962;892253;892253;892253;892253;892673;892673;892673;892673;893991;893991;893991;893991;894168;894168;894168;…	882076;882076;882076;882076;884781;884781;884781;884781;885878;885878;887576;887576;887576;887576;888624;888624;888624;888624;889668;889668;889668;889668;889992;889992;889992;889992;890880;890880;890880;890880;891440;891440;891440;891440;891870;891870;891870;891870;892126;892126;892126;892126;892380;892380;892380;892380;892808;892808;892808;892808;894074;894074;894074;894074;894312;894312;894312;…	-;-;-;-;-;-;-;-;-;-;-;-;-;-;-;-;-;-;-;-;-;-;-;-;-;-;-;-;-;-;-;-;-;-;-;-;-;-;-;-;-;-;-;-;-;-;-;-;-;-;-;-;-;-;-;-;-;-;-;-;-;-;-;-;-;-;-;-;-;-;-;-;-;-;-;-;-;-;-;-	4093	GRIN1	glutamate ionotropic receptor NMDA type subunit 1	DAVID	protein_coding	0	0	0	0	0	0	0	0	0	0	0	0
ENSMGAG00000001633	4.44444e+35	1.30532e+251	1.3056e+251	+;+;+;+;+;+;+;+;+;+;+;+;+;+;+;+;+;+;+;+;+;+;+;+;+;+;+;+;+;+;+;+;+;+;+;+	2211	PDGFC	Platelet-derived growth factor C (Platelet-derived growth factor C, latent form) (Platelet-derived growth factor C, receptor-binding form)	uniprot	protein_coding	0	0	0	0	0	0	0	0	0	0	0	0
ENSMGAG00000001634	5	1815218	1817206	+	1989	KCNA4	potassium voltage-gated channel subfamily A member 4 [Source:HGNC Symbol;Acc:HGNC:6222]	ensembl	protein_coding	5	0	2.5	2	0	1	1	2	1.5	1	0	0.5
ENSMGAG00000001635	2.42424e+41	1.5511e+146	1.55115e+146	+;+;+;+;+;+;+;+;+;+;+;+;+;+;+;+;+;+;+;+;+	1381	MAK16	MAK16 homolog [Source:HGNC Symbol;Acc:HGNC:13703]	ensembl	protein_coding	2314	2758	2536	2127	1937	2032	2303	3128	2715.5	2934	2874	2904
ENSMGAG00000001637	2.32323e+41	8.91076e+125	8.91975e+125	+;+;+;+;+;+;+;+;+;+;+;+;+;+;+;+;+;+;+;+;+	3653	CEP104	centrosomal protein 104 [Source:HGNC Symbol;Acc:HGNC:24866]	ensembl	protein_coding	419	421	420	845	728	786.5	374	454	414	553	465	509
ENSMGAG00000001638	2.62626e+21	2.61919e+76	2.61929e+76	+;+;+;+;+;+;+;+;+;+;+	1958	ACAD8	acyl-CoA dehydrogenase family member 8 [Source:HGNC Symbol;Acc:HGNC:87]	ensembl	protein_coding	234	215	224.5	218	233	225.5	198	221	209.5	249	229	239
ENSMGAG00000001640	7.77778e+113	453306;453306;453356;453356;453356;455733;455733;455733;455735;455735;457948;457948;458700;458700;458700;458718;458718;459947;459947;459947;459947;459947;460558;460558;460558;460558;460558;460963;460963;460963;460963;460963;461772;461772;461772;461772;461772;462633;462633;462633;462633;462633;464041;464041;464041;464041;464041;464983;465013;465013;465013;467547;471096;471118;471118;471118;471118;…	453477;453477;453477;453477;453477;455986;456011;455986;456011;456011;458083;458083;458914;458914;458914;458914;458914;460086;460086;460086;460086;460086;460755;460755;460755;460755;460755;461231;461231;461231;461231;461231;461934;461934;461934;461934;461934;462793;462793;462793;462793;462793;464285;464285;464285;464248;464252;465211;465227;465227;465227;467639;471248;471248;471248;471248;471248;…	+;+;+;+;+;+;+;+;+;+;+;+;+;+;+;+;+;+;+;+;+;+;+;+;+;+;+;+;+;+;+;+;+;+;+;+;+;+;+;+;+;+;+;+;+;+;+;+;+;+;+;+;+;+;+;+;+;+;+;+;+;+;+;+;+;+;+;+;+;+;+;+;+;+;+;+;+;+;+;+;+;+;+;+;+;+;+;+;+;+;+;+;+;+;+;+;+;+;+;+;+;+;+;+;+;+;+;+;+;+;+;+;+;+	4671	MCM3AP	minichromosome maintenance complex component 3 associated protein [Source:HGNC Symbol;Acc:HGNC:6946]	ensembl	protein_coding	767	452	609.5	1474	1319	1396.5	502	611	556.5	776	550	663
ENSMGAG00000001641	222222222222	3.1858e+83	3.18583e+83	-;-;-;-;-;-;-;-;-;-;-;-	1209	LOC100540213	uncharacterized protein KIAA1841-like	DAVID	protein_coding	110	85	97.5	117	126	121.5	67	65	66	65	57	61
ENSMGAG00000001642	2.82828e+27	3.75552e+83	3.75674e+83	-;-;-;-;-;-;-;-;-;-;-;-;-;-	1785	LOC104914452	protein phosphatase 1 regulatory subunit 12B-like	DAVID	protein_coding	60	22	41	81	66	73.5	35	53	44	42	21	31.5
ENSMGAG00000001643	1616161616	1.22448e+39	1.22451e+39	+;+;+;+;+	1336	NPTX2	Neuronal pentraxin 2	uniprot	protein_coding	86	74	80	37	26	31.5	126	117	121.5	35	49	42
ENSMGAG00000001644	1.0101e+21	1.38979e+87	1.38979e+87	+;+;+;+;+;+;+;+;+;+;+	849	NMNAT2	nicotinamide nucleotide adenylyltransferase 2	DAVID	protein_coding	0	0	0	0	0	0	0	0	0	0	0	0
ENSMGAG00000001646	1.31313e+25	1.12924e+103	1.12926e+103	-;-;-;-;-;-;-;-;-;-;-;-;-	1767	LOC100546971	protein VAC14 homolog	DAVID	protein_coding	259	168	213.5	256	248	252	183	227	205	165	159	162
ENSMGAG00000001647	386979	2.31632e+54	2.38302e+54	-;-;-;-;-;-;-;-;-;-;-	2052	AEBP1	AE binding protein 1	DAVID	pseudogene	1117	1056	1086.5	895	794	844.5	1538	1473	1505.5	964	1079	1021.5
ENSMGAG00000001648	17171717171717	1.4647e+48	1.46478e+48	+;+;+;+;+;+;+	838	PGAM5	PGAM family member 5, mitochondrial serine/threonine protein phosphatase	ensembl	protein_coding	416	290	353	400	378	389	276	359	317.5	284	292	288
ENSMGAG00000001649	555	1.77202e+20	1.77285e+20	-;-;-	1139	FSHB	follicle stimulating hormone subunit beta [Source:HGNC Symbol;Acc:HGNC:3964]	ensembl	protein_coding	0	0	0	0	0	0	0	0	0	0	0	0
ENSMGAG00000001651	2.62626e+37	2.62831e+132	2.6285e+132	+;+;+;+;+;+;+;+;+;+;+;+;+;+;+;+;+;+;+	4343	LOC100540196	beta-galactosidase-1-like protein 2	DAVID	protein_coding	138	134	136	159	188	173.5	126	160	143	237	232	234.5
ENSMGAG00000001652	1.11111e+45	1.11272e+183	1.11272e+183	+;+;+;+;+;+;+;+;+;+;+;+;+;+;+;+;+;+;+;+;+;+;+	1581	NGEF	neuronal guanine nucleotide exchange factor [Source:HGNC Symbol;Acc:HGNC:7807]	ensembl	protein_coding	3	1	2	7	3	5	0	2	1	9	8	8.5
ENSMGAG00000001653	5.55556e+35	2.19427e+251	2.19437e+251	-;-;-;-;-;-;-;-;-;-;-;-;-;-;-;-;-;-;-;-;-;-;-;-;-;-;-;-;-;-;-;-;-;-;-;-	2374	METTL15	methyltransferase like 15 [Source:HGNC Symbol;Acc:HGNC:26606]	ensembl	protein_coding	102	97	99.5	199	190	194.5	106	105	105.5	122	95	108.5
ENSMGAG00000001654	2121212121212121	5.39508e+55	5.39628e+55	-;-;-;-;-;-;-;-	2431	NSUN5	NOP2/Sun RNA methyltransferase 5	uniprot	protein_coding	657	881	769	488	442	465	821	992	906.5	604	585	594.5
ENSMGAG00000001655	1.41414e+17	9.17741e+53	9.17903e+53	-;-;-;-;-;-;-;-;-	1067	ENSMGAG00000001655	Uncharacterized protein	ensembl	protein_coding	0	0	0	0	0	0	0	0	0	0	0	0
ENSMGAG00000001656	29292929292929	9.06564e+41	9.06701e+41	+;+;+;+;+;+;+	1029	DCAF7	DDB1 and CUL4 associated factor 7 [Source:HGNC Symbol;Acc:HGNC:30915]	ensembl	protein_coding	133	76	104.5	194	158	176	55	86	70.5	124	116	120
ENSMGAG00000001657	1616161616161616	1.22086e+63	1.22113e+63	-;-;-;-;-;-;-;-	3834	TMEM130	transmembrane protein 130	ensembl	protein_coding	203	168	185.5	729	593	661	159	202	180.5	327	310	318.5
ENSMGAG00000001658	2.42424e+57	1.54431e+202	1.54452e+202	+;+;+;+;+;+;+;+;+;+;+;+;+;+;+;+;+;+;+;+;+;+;+;+;+;+;+;+;+	2155	SLC18A1	solute carrier family 18 member A1 [Source:HGNC Symbol;Acc:HGNC:10934]	ensembl	protein_coding	0	0	0	0	0	0	0	0	0	0	0	0
ENSMGAG00000001659	444444444	1.45804e+62	1.45914e+62	+;+;+;+;+;+;+;+;+	2478	GLRB	glycine receptor beta [Source:HGNC Symbol;Acc:HGNC:4329]	ensembl	protein_coding	0	0	0	0	0	0	0	1	0.5	0	0	0
ENSMGAG00000001660	5.55556e+34	2.33034e+244	2.33052e+244	+;+;+;+;+;+;+;+;+;+;+;+;+;+;+;+;+;+;+;+;+;+;+;+;+;+;+;+;+;+;+;+;+;+;+	3306	KIF18A	kinesin family member 18A [Source:HGNC Symbol;Acc:HGNC:29441]	ensembl	protein_coding	347	379	363	540	476	508	249	345	297	248	254	251
ENSMGAG00000001661	0	6.19904e+48	6.19915e+48	+;+;+;+;+;+;+	928	TPGS2	tubulin polyglutamylase complex subunit 2 [Source:HGNC Symbol;Acc:HGNC:24561]	ensembl	protein_coding	443	194	318.5	502	450	476	129	195	162	196	142	169
ENSMGAG00000001662	1.0101e+45	1.39068e+183	1.39083e+183	-;-;-;-;-;-;-;-;-;-;-;-;-;-;-;-;-;-;-;-;-;-;-	5647	LAMC2	laminin subunit gamma 2	ensembl	protein_coding	1232	839	1035.5	634	534	584	870	1022	946	394	348	371
ENSMGAG00000001664	2.12121e+23	5.39117e+83	5.39122e+83	+;+;+;+;+;+;+;+;+;+;+;+	2838	LOC100547495	nuclear envelope pore membrane protein POM 121-like	DAVID	protein_coding	1158	483	820.5	846	810	828	829	798	813.5	441	335	388
ENSMGAG00000001665	1.91919e+149	1407114;1407114;1407114;1407497;1407497;1407497;1407911;1407911;1407911;1408435;1408435;1408435;1409099;1409099;1409099;1409770;1409770;1409770;1411264;1411264;1412808;1412808;1412808;1413659;1413659;1413659;1414974;1414974;1414974;1415847;1415847;1415847;1416892;1416892;1416892;1417744;1417744;1417744;1418380;1418380;1418380;1419372;1419372;1419372;1420144;1420144;1420144;1421301;1421301;1421301…	1407239;1407239;1407239;1407645;1407645;1407645;1407992;1407992;1407992;1408566;1408566;1408566;1409197;1409197;1409197;1409865;1409865;1409865;1411344;1411344;1412882;1412882;1412882;1413746;1413746;1413746;1415073;1415073;1415073;1415917;1415917;1415917;1416936;1416936;1416936;1417883;1417883;1417883;1418502;1418502;1418502;1419401;1419401;1419401;1420265;1420265;1420265;1421391;1421391;1421391…	-;-;-;-;-;-;-;-;-;-;-;-;-;-;-;-;-;-;-;-;-;-;-;-;-;-;-;-;-;-;-;-;-;-;-;-;-;-;-;-;-;-;-;-;-;-;-;-;-;-;-;-;-;-;-;-;-;-;-;-;-;-;-;-;-;-;-;-;-;-;-;-;-;-;-	2476	LRSAM1	leucine rich repeat and sterile alpha motif containing 1	ensembl	protein_coding	549	610	579.5	508	569	538.5	589	699	644	520	497	508.5
ENSMGAG00000001667	16;16;16;16;16;16;16;16;16;16;16;16;16;16;16;16;16;16;16;16;16;16;16;16;16;16;16;16;16;16;16;16;16;16;16;16;16;16;16;16;16;16;16;16;16;16;16;16;16;16;16;16;16;16;16;16;16;16;16;16;16;16;16;16;16;16;16;16;16;16;16;16;16;16;16;16;16;16;16;16;16;16;16;16;16;16;16;16;16;16;16;16;16;16;16;16;16;16;16;16;16;16;16;16;16;16;16;16;16;16;16;16;16;16;16;16;16;16;16;16;16;16;16;16;16;16;16;16;16;16;16;16;16;…	12097637;12097637;12097637;12097637;12098377;12098377;12098377;12098377;12099678;12099678;12099678;12099678;12100322;12100322;12100322;12100322;12101124;12101124;12101124;12101124;12101980;12101980;12101980;12101980;12102649;12102649;12102649;12102649;12103040;12103040;12103040;12103040;12103353;12103353;12103353;12103353;12104333;12104333;12104333;12104333;12104773;12104773;12104773;12104773;121…	12097736;12097736;12097736;12097736;12098426;12098426;12098426;12098426;12099788;12099788;12099788;12099788;12100426;12100426;12100426;12100426;12101207;12101207;12101207;12101207;12102036;12102036;12102036;12102036;12102774;12102774;12102774;12102774;12103117;12103117;12103117;12103117;12103441;12103441;12103441;12103441;12104429;12104429;12104429;12104429;12104911;12104911;12104911;12104911;121…	+;+;+;+;+;+;+;+;+;+;+;+;+;+;+;+;+;+;+;+;+;+;+;+;+;+;+;+;+;+;+;+;+;+;+;+;+;+;+;+;+;+;+;+;+;+;+;+;+;+;+;+;+;+;+;+;+;+;+;+;+;+;+;+;+;+;+;+;+;+;+;+;+;+;+;+;+;+;+;+;+;+;+;+;+;+;+;+;+;+;+;+;+;+;+;+;+;+;+;+;+;+;+;+;+;+;+;+;+;+;+;+;+;+;+;+;+;+;+;+;+;+;+;+;+;+;+;+;+;+;+;+;+;+;+;+;+;+;+;+;+;+;+;+;+;+;+;+;+;+;+;+;+;+;+;+;+;+;+;+;+;+;+;+;+;+;+;+;+;+;+;+;+;+;+;+;+;+;+;+;+;+;+;+;+;+;+;+;+;+;+;+;+;+;+;+;+;+;+;+…	11640	TRRAP	transformation/transcription domain associated protein	ensembl	protein_coding	1691	773	1232	2617	2357	2487	821	1039	930	988	781	884.5
ENSMGAG00000001668	292929292929	2.13761e+41	2.13827e+41	+;+;+;+;+;+	2055	ENSMGAG00000001668	Uncharacterized protein	ensembl	protein_coding	1	1	1	6	2	4	0	0	0	6	2	4
ENSMGAG00000001669	2222	3.1506e+27	3.15344e+27	-;-;-;-	4018	PEX13	peroxisomal biogenesis factor 13 [Source:HGNC Symbol;Acc:HGNC:8855]	ensembl	protein_coding	609	439	524	699	700	699.5	260	369	314.5	536	520	528
ENSMGAG00000001670	23232323232323	9.04164e+41	9.04298e+41	+;+;+;+;+;+;+	1062	LRRC47	leucine rich repeat containing 47 [Source:HGNC Symbol;Acc:HGNC:29207]	ensembl	protein_coding	282	197	239.5	175	170	172.5	162	186	174	208	162	185
ENSMGAG00000001671	3.0303e+17	1.86682e+62	1.86694e+62	-;-;-;-;-;-;-;-;-	1485	MLLT1	MLLT1, super elongation complex subunit	DAVID	protein_coding	242	121	181.5	251	250	250.5	113	142	127.5	112	93	102.5
ENSMGAG00000001672	888888888	1.18015e+53	1.18191e+53	-;-;-;-;-;-;-;-;-	1207	GHITM	growth hormone inducible transmembrane protein [Source:HGNC Symbol;Acc:HGNC:17281]	ensembl	protein_coding	4957	5483	5220	3940	3613	3776.5	4143	5173	4658	3763	3786	3774.5
ENSMGAG00000001673	1.41414e+21	9.00015e+65	9.0112e+65	-;-;-;-;-;-;-;-;-;-;-	2194	RRP9	ribosomal RNA processing 9, small subunit (SSU) processome component, homolog (yeast)	DAVID	protein_coding	2334	2811	2572.5	861	849	855	2643	3262	2952.5	1941	1848	1894.5
ENSMGAG00000001674	0	6.22473e+48	6.22505e+48	-;-;-;-;-;-;-	1050	LOC100547762	aquaporin-7-like	DAVID	protein_coding	0	0	0	0	0	0	0	0	0	0	0	0
ENSMGAG00000001679	7.77778e+38	5.21007e+233	5.21063e+233	+;+;+;+;+;+;+;+;+;+;+;+;+;+;+;+;+;+;+;+;+;+;+;+;+;+;+;+;+;+;+;+;+;+;+;+;+;+;+	1868	FTCD	formimidoyltransferase cyclodeaminase [Source:HGNC Symbol;Acc:HGNC:3974]	ensembl	protein_coding	0	0	0	0	0	0	0	0	0	0	0	0
ENSMGAG00000001680	2.92929e+41	8.587e+125	8.58755e+125	+;+;+;+;+;+;+;+;+;+;+;+;+;+;+;+;+;+;+;+;+	1520	MAP3K3	mitogen-activated protein kinase kinase kinase 3 [Source:HGNC Symbol;Acc:HGNC:6855]	ensembl	protein_coding	137	62	99.5	172	165	168.5	59	72	65.5	71	63	67
ENSMGAG00000001683	222222222	3.12848e+62	3.1286e+62	+;+;+;+;+;+;+;+;+	1267	LOC100541903	putative tRNA pseudouridine synthase Pus10	DAVID	protein_coding	32	17	24.5	48	61	54.5	9	7	8	19	20	19.5
ENSMGAG00000001684	999999	1.63178e+41	1.63189e+41	-;-;-;-;-;-	760	ITM2A	integral membrane protein 2A [Source:HGNC Symbol;Acc:HGNC:6173]	ensembl	protein_coding	924	986	955	2102	1779	1940.5	801	970	885.5	1486	1507	1496.5
ENSMGAG00000001685	1.41414e+35	9.11207e+107	9.11322e+107	+;+;+;+;+;+;+;+;+;+;+;+;+;+;+;+;+;+	3285	ENSMGAG00000001685	Uncharacterized protein	ensembl	protein_coding	1	0	0.5	0	1	0.5	0	0	0	0	2	1
ENSMGAG00000001686	6.66667e+120	484170;484170;484170;484170;484170;484554;484611;484611;484611;484611;485976;485976;485976;485976;485976;486299;486299;486299;486299;486299;486559;486559;486559;486559;489037;489052;489052;489052;489052;489145;489145;489442;489442;489442;489442;489442;489814;489814;489814;489814;489814;490101;490101;490101;490101;490101;490381;490381;490381;490381;490381;490943;490943;490943;490943;490943;491411;…	484504;484486;484474;484504;484504;484722;484722;484722;484722;484710;486078;486078;486078;486078;486078;486483;486483;486483;486483;487149;487149;487149;487149;487149;489093;489235;489093;489235;489235;489235;489235;489621;489621;489621;489621;489621;489965;489965;489965;489965;489965;490255;490255;490255;490255;490255;490704;490704;490704;490704;490704;491088;491088;491088;491088;491088;491476;…	-;-;-;-;-;-;-;-;-;-;-;-;-;-;-;-;-;-;-;-;-;-;-;-;-;-;-;-;-;-;-;-;-;-;-;-;-;-;-;-;-;-;-;-;-;-;-;-;-;-;-;-;-;-;-;-;-;-;-;-;-;-;-;-;-;-;-;-;-;-;-;-;-;-;-;-;-;-;-;-;-;-;-;-;-;-;-;-;-;-;-;-;-;-;-;-;-;-;-;-;-;-;-;-;-;-;-;-;-;-;-;-;-;-;-;-;-;-;-;-;-	3877	PTPN23	protein tyrosine phosphatase non-receptor type 23 [Source:HGNC Symbol;Acc:HGNC:14406]	ensembl	protein_coding	631	403	517	491	377	434	584	566	575	452	366	409
ENSMGAG00000001689	1.51515e+27	2.65721e+97	2.65726e+97	-;-;-;-;-;-;-;-;-;-;-;-;-;-	1251	RANBP17	RAN binding protein 17	uniprot	protein_coding	3	4	3.5	3	6	4.5	2	3	2.5	2	2	2
ENSMGAG00000001690	1.31313e+47	8.73987e+115	9.22292e+117	+;+;+;+;+;+;+;+;+;+;+;+;+;+;+;+;+;+;+;+;+;+;+;+	1969	CCDC61	coiled-coil domain containing 61	ensembl	protein_coding	504	572	538	381	351	366	650	693	671.5	491	498	494.5
ENSMGAG00000001692	2.32323e+21	9.45566e+65	9.45754e+65	+;+;+;+;+;+;+;+;+;+;+	1652	WRAP73	WD repeat containing, antisense to TP73 [Source:HGNC Symbol;Acc:HGNC:12759]	ensembl	protein_coding	335	333	334	362	362	362	413	498	455.5	363	346	354.5
ENSMGAG00000001694	1.31313e+77	10993933;10993933;10994745;10994745;10995009;10995009;10996203;10996203;10996477;10996477;10996743;10996743;10997066;10997066;10997401;10997401;10997763;10997763;10998132;10998132;10999376;10999376;11000788;11000788;11000983;11000983;11001281;11001281;11001504;11001504;11001847;11001847;11002307;11002307;11002481;11002481;11002668;11002668;11003551	10994287;10994287;10994921;10994921;10995165;10995165;10996395;10996395;10996667;10996667;10996904;10996904;10997185;10997185;10997583;10997583;10997915;10997915;10999003;10999003;10999539;10999539;11000895;11000895;11001206;11001206;11001424;11001424;11001598;11001598;11001958;11001958;11002401;11002401;11002586;11002586;11002853;11002735;11003581	-;-;-;-;-;-;-;-;-;-;-;-;-;-;-;-;-;-;-;-;-;-;-;-;-;-;-;-;-;-;-;-;-;-;-;-;-;-;-	3828	FHOD1	formin homology 2 domain containing 1	DAVID	protein_coding	417	425	421	890	856	873	522	578	550	744	712	728
ENSMGAG00000001695	1.21212e+79	8.10656e+239	8.10931e+239	+;+;+;+;+;+;+;+;+;+;+;+;+;+;+;+;+;+;+;+;+;+;+;+;+;+;+;+;+;+;+;+;+;+;+;+;+;+;+;+	2899	PARP6	poly(ADP-ribose) polymerase family member 6	DAVID	protein_coding	252	260	256	322	291	306.5	361	342	351.5	398	370	384
ENSMGAG00000001696	1.11111e+47	1.12843e+191	1.12844e+191	-;-;-;-;-;-;-;-;-;-;-;-;-;-;-;-;-;-;-;-;-;-;-;-	1231	SAG	S-antigen visual arrestin	DAVID	protein_coding	1	0	0.5	1	3	2	0	0	0	0	0	0
ENSMGAG00000001697	212121	5.29575e+20	5.29637e+20	-;-;-	747	LOC100546575	angiopoietin-related protein 1-like	DAVID	protein_coding	1	3	2	6	4	5	0	3	1.5	1	1	1
ENSMGAG00000001699	2.52525e+37	2.04257e+132	2.04261e+132	+;+;+;+;+;+;+;+;+;+;+;+;+;+;+;+;+;+;+	2010	FAM76A	family with sequence similarity 76 member A	ensembl	protein_coding	364	265	314.5	458	366	412	250	268	259	318	283	300.5
ENSMGAG00000001700	9999999	1.51163e+48	1.51165e+48	+;+;+;+;+;+;+	1227	TBX22	T-box transcription factor 22	ensembl	protein_coding	0	0	0	0	0	0	0	0	0	0	0	0
ENSMGAG00000001701	2.22222e+73	1135007113566111370591138185113899911403551141271114168111419941142751114310911440911145812114717911494881149897115061911511561152397115272511531641154003115524411555911157331115772311585271159099115968111605681162915116366511645001164857116716311676761167968	1135040113580211371581138264113924811404861141412114184011421771142928114348811442441146025114725811496661150024115076311512901152570115284111533251154182115527211557601157398115785411586371159226115985111607311163045116375011645981165098116743711677761168148	+;+;+;+;+;+;+;+;+;+;+;+;+;+;+;+;+;+;+;+;+;+;+;+;+;+;+;+;+;+;+;+;+;+;+;+;+	5538	LOC100540249	fer-1-like protein 4	DAVID	protein_coding	2	11	6.5	9	9	9	11	6	8.5	11	4	7.5
ENSMGAG00000001702	2.13508e+06	144	1385	+	1242	LGR4	leucine rich repeat containing G protein-coupled receptor 4	DAVID	protein_coding	1	2	1.5	6	3	4.5	4	3	3.5	1	0	0.5
ENSMGAG00000001703	1.91919e+57	1.37759e+202	1.37764e+202	+;+;+;+;+;+;+;+;+;+;+;+;+;+;+;+;+;+;+;+;+;+;+;+;+;+;+;+;+	3756	FKBP15	FKBP prolyl isomerase family member 15 [Source:HGNC Symbol;Acc:HGNC:23397]	ensembl	protein_coding	627	485	556	888	748	818	406	507	456.5	557	428	492.5
ENSMGAG00000001704	2.12121e+17	5.29208e+62	5.29208e+62	+;+;+;+;+;+;+;+;+	1876	LOC100546728	angiopoietin-related protein 1-like	DAVID	protein_coding	0	0	0	0	0	0	0	0	0	0	1	0.5
ENSMGAG00000001706	262626262626	2.64871e+41	2.64928e+41	-;-;-;-;-;-	1751	B3GAT1	beta-1,3-glucuronyltransferase 1 [Source:HGNC Symbol;Acc:HGNC:921]	ensembl	protein_coding	0	0	0	0	1	0.5	0	0	0	0	0	0
ENSMGAG00000001707	2.12121e+123	5409022;5409022;5409824;5409824;5410500;5410500;5411302;5411734;5411734;5413099;5413099;5413383;5413383;5414377;5414377;5415064;5415064;5417101;5417101;5417546;5417546;5418273;5418273;5418601;5418601;5419018;5419018;5419278;5419278;5419440;5419440;5419683;5419683;5420632;5420632;5420950;5420950;5421232;5421232;5421499;5421499;5421685;5421685;5421797;5421797;5421946;5421946;5422170;5422170;5422419…	5409268;5409268;5409963;5409963;5410556;5410556;5411367;5411814;5411814;5413175;5413175;5413444;5413444;5414517;5414517;5415121;5415121;5417176;5417176;5417677;5417677;5418370;5418370;5418673;5418673;5419201;5419201;5419366;5419366;5419556;5419556;5419784;5419784;5420826;5420826;5421097;5421097;5421318;5421318;5421606;5421606;5421742;5421742;5421821;5421821;5422056;5422056;5422228;5422228;5422512…	+;+;+;+;+;+;+;+;+;+;+;+;+;+;+;+;+;+;+;+;+;+;+;+;+;+;+;+;+;+;+;+;+;+;+;+;+;+;+;+;+;+;+;+;+;+;+;+;+;+;+;+;+;+;+;+;+;+;+;+;+;+	3531	HIP1	huntingtin interacting protein 1	DAVID	protein_coding	2337	1415	1876	2047	1889	1968	2077	2213	2145	1474	1312	1393
ENSMGAG00000001708	1.71717e+89	1492510;1493290;1494533;1494533;1495573;1495573;1496128;1496128;1496454;1496454;1497367;1497367;1497933;1497933;1498559;1498559;1499329;1499329;1499886;1499886;1500876;1500876;1501472;1501472;1502614;1502614;1503862;1503862;1504677;1504677;1505439;1505439;1505952;1505952;1506740;1506740;1507580;1507580;1508808;1508808;1510618;1510618;1511563;1514977;1514977	1493533;1493533;1494687;1494687;1495737;1495737;1496250;1496250;1496586;1496586;1497506;1497506;1498049;1498049;1498756;1498756;1499472;1499472;1500102;1500102;1500970;1500970;1501735;1501735;1502691;1502691;1504230;1504230;1504838;1504838;1505576;1505576;1506154;1506154;1507046;1507046;1507691;1507691;1509502;1509502;1510730;1510730;1511844;1515325;1515954	-;-;-;-;-;-;-;-;-;-;-;-;-;-;-;-;-;-;-;-;-;-;-;-;-;-;-;-;-;-;-;-;-;-;-;-;-;-;-;-;-;-;-;-;-	6212	GOLGA3	golgin A3	ensembl	protein_coding	1045	540	792.5	2063	1844	1953.5	489	544	516.5	790	621	705.5
ENSMGAG00000001709	2.42424e+57	1.53183e+202	1.53352e+202	-;-;-;-;-;-;-;-;-;-;-;-;-;-;-;-;-;-;-;-;-;-;-;-;-;-;-;-;-	3197	ATP6V1B2	ATPase H+ transporting V1 subunit B2 [Source:HGNC Symbol;Acc:HGNC:854]	ensembl	protein_coding	2385	2394	2389.5	2527	2202	2364.5	1823	2334	2078.5	2261	2090	2175.5
ENSMGAG00000001711	99999999	1.52793e+55	1.52864e+55	-;-;-;-;-;-;-;-	1263	CHMP1B	charged multivesicular body protein 1B	ensembl	protein_coding	1415	1575	1495	1415	1187	1301	1122	1383	1252.5	1315	1399	1357
ENSMGAG00000001712	4.44444e+27	1.53864e+195	1.53865e+195	+;+;+;+;+;+;+;+;+;+;+;+;+;+;+;+;+;+;+;+;+;+;+;+;+;+;+;+	2551	GRIA2	glutamate ionotropic receptor AMPA type subunit 2 [Source:HGNC Symbol;Acc:HGNC:4572]	ensembl	protein_coding	0	0	0	2	0	1	0	0	0	0	0	0
ENSMGAG00000001713	6.66667e+52	536630;536630;536630;538484;538484;538484;539647;539647;539647;542882;542882;542882;544311;544311;544311;556387;556387;556387;556840;556840;556840;558192;558192;558192;559819;559819;559819;563016;563016;563016;564301;564301;564301;565795;565795;565795;566424;566424;566424;583030;583030;583030;583250;583250;583250;591610;591610;591610;596503;596503;599002;601189;601189	536692;536692;536692;538603;538603;538603;539855;539855;539855;543140;543140;543140;544726;544726;544726;556445;556445;556445;556949;556949;556949;558308;558308;558308;559907;559907;559907;563117;563117;563117;564364;564364;564364;565860;565860;565860;566491;566491;566491;583093;583093;583093;583411;583411;583411;591790;591790;591790;596575;596575;599098;601237;601241	+;+;+;+;+;+;+;+;+;+;+;+;+;+;+;+;+;+;+;+;+;+;+;+;+;+;+;+;+;+;+;+;+;+;+;+;+;+;+;+;+;+;+;+;+;+;+;+;+;+;+;+;+	2372	MINDY4	MINDY lysine 48 deubiquitinase 4 [Source:HGNC Symbol;Acc:HGNC:21916]	ensembl	protein_coding	90	68	79	76	59	67.5	36	54	45	26	28	27
ENSMGAG00000001715	303030303030	1.81876e+41	1.81993e+41	-;-;-;-;-;-	1834	ACER1	alkaline ceramidase 1	DAVID	protein_coding	0	0	0	0	0	0	0	0	0	0	0	0
ENSMGAG00000001716	2.52525e+17	4.75695e+62	4.75766e+62	-;-;-;-;-;-;-;-;-	1692	GMEB1	glucocorticoid modulatory element binding protein 1	ensembl	protein_coding	163	77	120	136	133	134.5	122	122	122	136	99	117.5
ENSMGAG00000001718	131313	1.10465e+23	1.10467e+23	-;-;-	930	LOC100548047	SNF-related serine/threonine-protein kinase-like	DAVID	protein_coding	37	22	29.5	27	24	25.5	17	37	27	19	24	21.5
ENSMGAG00000001719	7.77778e+22	5.33349e+137	5.34005e+137	-;-;-;-;-;-;-;-;-;-;-;-;-;-;-;-;-;-;-;-;-;-;-	3118	COL6A2	collagen type VI alpha 2 chain [Source:HGNC Symbol;Acc:HGNC:2212]	ensembl	protein_coding	8608	4519	6563.5	14606	13430	14018	7450	8658	8054	5884	4074	4979
ENSMGAG00000001720	131313131313	1.11341e+47	1.11343e+47	+;+;+;+;+;+	2631	PNP	purine nucleoside phosphorylase	DAVID	protein_coding	0	0	0	0	0	0	0	0	0	0	0	0
ENSMGAG00000001721	2222222	3.10618e+48	3.10699e+48	-;-;-;-;-;-;-	1470	REL	Proto-oncogene c-Rel	uniprot	protein_coding	184	78	131	243	207	225	102	85	93.5	105	74	89.5
ENSMGAG00000001722	1.41414e+73	2323780232378023247742324774232523023265352326535232710423271102327828232782823281672328167232903723290372331413233141323325752332575233522323352232335560233556023357702335770234091423409142341147234114723412162341216234197323419732342681234268123429002343182	2324229232422923248942324894232533123266412326641232730223273022327973232797323282502328250232914423291442331590233159023326492332649233531023353102335647233564723358542335854234105323410532341158234115823414042341404234204823420482342765234274523434122343272	+;+;+;+;+;+;+;+;+;+;+;+;+;+;+;+;+;+;+;+;+;+;+;+;+;+;+;+;+;+;+;+;+;+;+;+;+	2846	ENSMGAG00000001722	Ring finger protein 123	ensembl	protein_coding	348	238	293	276	242	259	340	418	379	327	278	302.5
ENSMGAG00000001723	1.0101e+171	13852877;13852877;13852877;13854495;13854495;13854495;13855047;13855047;13855047;13855337;13855337;13855337;13856082;13856082;13856082;13856599;13856599;13856599;13857296;13857296;13857296;13857636;13857636;13857636;13858065;13858065;13858065;13858573;13858573;13858573;13860004;13860004;13860004;13860322;13860322;13860322;13860974;13860974;13860974;13861545;13861545;13861545;13861787;13861787;138…	13854133;13854133;13854133;13854594;13854594;13854594;13855205;13855205;13855205;13855536;13855536;13855536;13856196;13856196;13856196;13856748;13856748;13856748;13857440;13857440;13857440;13857773;13857773;13857773;13858144;13858144;13858144;13858778;13858778;13858778;13860160;13860160;13860160;13860500;13860500;13860500;13861116;13861116;13861116;13861698;13861698;13861698;13862032;13862032;138…	-;-;-;-;-;-;-;-;-;-;-;-;-;-;-;-;-;-;-;-;-;-;-;-;-;-;-;-;-;-;-;-;-;-;-;-;-;-;-;-;-;-;-;-;-;-;-;-;-;-;-;-;-;-;-;-;-;-;-;-;-;-;-;-;-;-;-;-;-;-;-;-;-;-;-;-;-;-;-;-;-;-;-;-;-;-	5627	LAMC1	laminin subunit gamma 1	DAVID	protein_coding	5545	2761	4153	7668	6380	7024	3551	4073	3812	4325	3291	3808
ENSMGAG00000001725	2.52525e+17	4.74932e+62	4.74934e+62	+;+;+;+;+;+;+;+;+	1263	ENSMGAG00000001725	Uncharacterized protein	ensembl	protein_coding	126	79	102.5	120	118	119	85	88	86.5	156	152	154
ENSMGAG00000001726	161616	1.17027e+23	1.17028e+23	+;+;+	759	LOC100545806	forkhead box protein L1	DAVID	protein_coding	2	0	1	0	0	0	1	0	0.5	0	0	0
ENSMGAG00000001727	30303030	1.81267e+27	1.81269e+27	+;+;+;+	555	LOC100545141	acidic leucine-rich nuclear phosphoprotein 32 family member B	DAVID	protein_coding	3784	4542	4163	2270	2041	2155.5	4143	5417	4780	3353	3505	3429
ENSMGAG00000001728	2.12121e+17	5.33123e+62	5.3316e+62	-;-;-;-;-;-;-;-;-	1501	BAZ1B	bromodomain adjacent to zinc finger domain 1B	DAVID	protein_coding	1138	566	852	896	772	834	513	623	568	751	551	651
ENSMGAG00000001731	252525252525	4.73373e+41	4.7338e+41	+;+;+;+;+;+	846	TAF12	TATA-box binding protein associated factor 12	ensembl	protein_coding	977	1264	1120.5	1266	1116	1191	813	1041	927	1342	1310	1326
ENSMGAG00000001732	1.71717e+103	1525950;1536707;1558723;1561128;1561761;1561761;1561761;1562388;1562388;1562388;1562691;1562691;1562691;1563486;1563486;1563486;1564227;1564227;1564227;1564607;1564607;1564607;1565169;1565169;1565169;1566143;1566143;1566143;1566597;1566597;1566597;1567075;1567075;1567075;1567848;1567848;1567848;1568409;1568409;1568409;1568778;1568778;1568778;1570475;1570475;1570475;1576412;1576412;1576412;1577382…	1526167;1536815;1559765;1561192;1561833;1561833;1561833;1562495;1562495;1562495;1562778;1562778;1562778;1563556;1563556;1563556;1564310;1564310;1564310;1564726;1564726;1564726;1565311;1565311;1565311;1566305;1566305;1566305;1566751;1566751;1566751;1567231;1567231;1567231;1568063;1568063;1568063;1568627;1568627;1568627;1568837;1568837;1568837;1570584;1570584;1570584;1576511;1576511;1576511;1577522…	-;-;-;-;-;-;-;-;-;-;-;-;-;-;-;-;-;-;-;-;-;-;-;-;-;-;-;-;-;-;-;-;-;-;-;-;-;-;-;-;-;-;-;-;-;-;-;-;-;-;-;-	3443	CHFR	checkpoint with forkhead and ring finger domains	ensembl	protein_coding	709	467	588	701	587	644	341	498	419.5	417	377	397
ENSMGAG00000001733	16161616	1.14832e+31	1.14833e+31	-;-;-;-	582	PDGFA	Platelet derived growth factor subunit A	uniprot	protein_coding	159	197	178	153	156	154.5	94	119	106.5	80	109	94.5
ENSMGAG00000001734	242424	1.52456e+20	1.52518e+20	+;+;+	2458	LZTS1	leucine zipper tumor suppressor 1 [Source:HGNC Symbol;Acc:HGNC:13861]	ensembl	protein_coding	726	357	541.5	715	604	659.5	282	318	300	496	401	448.5
ENSMGAG00000001735	2929	882743883122	882902883198	-;-	237	LIMD2	LIM domain containing 2	DAVID	protein_coding	0	0	0	0	0	0	0	0	0	0	0	0
ENSMGAG00000001736	23232323	9.5854e+23	9.59114e+23	-;-;-;-	1050	TPRG1L	tumor protein p63 regulated 1 like [Source:HGNC Symbol;Acc:HGNC:27007]	ensembl	protein_coding	893	704	798.5	1263	1097	1180	569	664	616.5	948	809	878.5
ENSMGAG00000001738	1e+41	14893341489334148933414897191489719148971914903221490322149032214910981491098149171714917171491717149251314925131492513149399214939921493992149658014965801496580149818614981861498186149909314990931499093149966914996691499669150041915004191500419150272715027271504173150417315041731505007	14895811489581148958114898041489804148980414904301490430149043014911541491154149182414918241491824149269414926941492694149410614941061494106149668614966861496686149839814983981498398149932614993261499326149987514998751499875150057415005741500574150281015028101504398150439815043041505150	-;-;-;-;-;-;-;-;-;-;-;-;-;-;-;-;-;-;-;-;-;-;-;-;-;-;-;-;-;-;-;-;-;-;-;-;-;-;-;-;-	2276	ENOX2	ecto-NOX disulfide-thiol exchanger 2	ensembl	protein_coding	1090	727	908.5	1408	1258	1333	623	756	689.5	1080	857	968.5
ENSMGAG00000001740	2.62626e+45	2.91212e+160	2.91214e+160	-;-;-;-;-;-;-;-;-;-;-;-;-;-;-;-;-;-;-;-;-;-;-	3458	ATP12A	ATPase H+/K+ transporting non-gastric alpha2 subunit	ensembl	protein_coding	5	3	4	1	3	2	1	3	2	1	8	4.5
ENSMGAG00000001741	2.22222e+32	3.072e+230	3.07211e+230	-;-;-;-;-;-;-;-;-;-;-;-;-;-;-;-;-;-;-;-;-;-;-;-;-;-;-;-;-;-;-;-;-	1985	PAPOLG	Polynucleotide adenylyltransferase (EC 2.7.7.19)	uniprot	protein_coding	2	1	1.5	1	2	1.5	1	5	3	3	10	6.5
ENSMGAG00000001743	2525252525	4.74287e+34	4.74287e+34	-;-;-;-;-	746	MTFR1L	Mitochondrial fission regulator 1 like	uniprot	protein_coding	1161	1232	1196.5	983	900	941.5	1031	1396	1213.5	1040	1094	1067
ENSMGAG00000001745	66666	5.68908e+29	5.68943e+29	+;+;+;+;+	1149	AQP1	aquaporin 1 (Colton blood group)	ensembl	protein_coding	0	0	0	0	2	1	5	4	4.5	2	0	1
ENSMGAG00000001746	2.12121e+21	5.50093e+76	5.50176e+76	-;-;-;-;-;-;-;-;-;-;-	1636	LOC100547805	E3 ubiquitin-protein ligase TRIM39-like	DAVID	protein_coding	486	524	505	510	439	474.5	484	611	547.5	713	836	774.5
ENSMGAG00000001747	44444	1.87625e+34	1.87646e+34	-;-;-;-;-	1569	GASK1B	golgi associated kinase 1B [Source:HGNC Symbol;Acc:HGNC:25312]	ensembl	protein_coding	100	68	84	341	325	333	82	98	90	168	127	147.5
ENSMGAG00000001750	1.11111e+159	11298321;11298321;11298321;11298321;11298815;11298815;11298815;11298815;11299284;11299284;11299284;11299284;11299733;11299733;11299733;11299733;11300444;11300444;11300444;11300444;11301218;11301358;11301358;11301358;11301358;11302956;11302956;11302956;11302956;11302956;11304541;11304541;11304541;11304541;11304700;11304725;11304725;11304725;11304725;11307425;11307425;11307425;11307425;11307425;113…	11298414;11298414;11298414;11298414;11298916;11298916;11298916;11298916;11299331;11299331;11299331;11299331;11299882;11299882;11299882;11299882;11300549;11300549;11300549;11300549;11301478;11301478;11301478;11301478;11301478;11303055;11303027;11303027;11303027;11303027;11304611;11304611;11304611;11304611;11304830;11304830;11304830;11304830;11304830;11307527;11307527;11307527;11307527;11307527;113…	-;-;-;-;-;-;-;-;-;-;-;-;-;-;-;-;-;-;-;-;-;-;-;-;-;-;-;-;-;-;-;-;-;-;-;-;-;-;-;-;-;-;-;-;-;-;-;-;-;-;-;-;-;-;-;-;-;-;-;-;-;-;-;-;-;-;-;-;-;-;-;-;-;-;-;-;-;-;-;-	2147	ATG16L1	autophagy related 16 like 1	DAVID	protein_coding	570	462	516	522	502	512	518	586	552	441	397	419
ENSMGAG00000001752	4444444	6.35948e+55	6.35953e+55	+;+;+;+;+;+;+	1249	CELA1	chymotrypsin like elastase 1 [Source:HGNC Symbol;Acc:HGNC:3308]	ensembl	protein_coding	0	0	0	0	0	0	0	0	0	0	0	0
ENSMGAG00000001753	2.92929e+39	8.20877e+119	8.20899e+119	+;+;+;+;+;+;+;+;+;+;+;+;+;+;+;+;+;+;+;+	1101	RNF113A	ring finger protein 113A	ensembl	protein_coding	592	673	632.5	465	422	443.5	664	847	755.5	495	471	483
ENSMGAG00000001754	13131313	1.10188e+31	1.10188e+31	+;+;+;+	465	AGRP	agouti related neuropeptide	DAVID	protein_coding	3	1	2	0	0	0	1	0	0.5	1	0	0.5
ENSMGAG00000001755	1.91919e+21	1.43241e+76	1.4325e+76	+;+;+;+;+;+;+;+;+;+;+	545	RPL12	ribosomal protein L12	DAVID	protein_coding	8060	10889	9474.5	8617	7817	8217	9820	12340	11080	11373	12364	11868.5
ENSMGAG00000001756	2.42424e+31	2.81106e+111	2.81115e+111	+;+;+;+;+;+;+;+;+;+;+;+;+;+;+;+	2528	LOC100538523	tetraspanin-15-like	DAVID	protein_coding	3	2	2.5	3	3	3	1	0	0.5	1	0	0.5
ENSMGAG00000001757	4444444444444	1.88783e+90	1.88794e+90	+;+;+;+;+;+;+;+;+;+;+;+;+	2302	TMEM144	transmembrane protein 144 [Source:HGNC Symbol;Acc:HGNC:25633]	ensembl	protein_coding	38	32	35	176	129	152.5	25	54	39.5	86	71	78.5
ENSMGAG00000001759	1.61616e+23	1.13781e+95	1.13797e+95	-;-;-;-;-;-;-;-;-;-;-;-	2255	PRKAR1B	protein kinase cAMP-dependent type I regulatory subunit beta	DAVID	protein_coding	140	157	148.5	387	340	363.5	142	140	141	284	220	252
ENSMGAG00000001760	1313131313131313	1.10215e+63	1.10217e+63	+;+;+;+;+;+;+;+	1072	ATP6V0D1	ATPase H+ transporting V0 subunit d1	DAVID	protein_coding	546	406	476	622	546	584	348	399	373.5	466	406	436
ENSMGAG00000001761	2828282828282828	3.54962e+55	3.55045e+55	+;+;+;+;+;+;+;+	3502	KCNC4	potassium voltage-gated channel subfamily C member 4	ensembl	protein_coding	0	0	0	2	0	1	0	0	0	1	0	0.5
ENSMGAG00000001763	1111	1123866211241613	1124039111241813	-;-	1931	NEU2	neuraminidase 2 [Source:HGNC Symbol;Acc:HGNC:7759]	ensembl	protein_coding	1	3	2	0	0	0	0	0	0	3	1	2
ENSMGAG00000001764	555555	2.60522e+41	2.60534e+41	+;+;+;+;+;+	882	CCDC34	coiled-coil domain containing 34 [Source:HGNC Symbol;Acc:HGNC:25079]	ensembl	protein_coding	220	283	251.5	334	306	320	228	316	272	373	350	361.5
ENSMGAG00000001765	3.0303e+55	1.74199e+195	1.74213e+195	-;-;-;-;-;-;-;-;-;-;-;-;-;-;-;-;-;-;-;-;-;-;-;-;-;-;-;-	3364	MYO1F	myosin IF	ensembl	protein_coding	3	0	1.5	0	0	0	0	0	0	1	1	1
ENSMGAG00000001766	2.42424e+65	1.35249e+230	1.35258e+230	+;+;+;+;+;+;+;+;+;+;+;+;+;+;+;+;+;+;+;+;+;+;+;+;+;+;+;+;+;+;+;+;+	2670	GFRA2	GDNF family receptor alpha 2 [Source:HGNC Symbol;Acc:HGNC:4244]	ensembl	protein_coding	0	1	0.5	1	0	0.5	2	0	1	1	0	0.5
ENSMGAG00000001767	111111	1.11465e+23	1.11466e+23	-;-;-	372	SNORC	secondary ossification center associated regulator of chondrocyte maturation [Source:HGNC Symbol;Acc:HGNC:33763]	ensembl	protein_coding	0	0	0	0	0	0	0	0	0	0	0	0
ENSMGAG00000001768	212121	5.4875e+20	5.48758e+20	-;-;-	270	LOC100545035	C-C motif chemokine 4-like	DAVID	protein_coding	436	496	466	118	95	106.5	413	384	398.5	101	66	83.5
ENSMGAG00000001769	6.66667e+37	6.91625e+227	6.92393e+227	+;+;+;+;+;+;+;+;+;+;+;+;+;+;+;+;+;+;+;+;+;+;+;+;+;+;+;+;+;+;+;+;+;+;+;+;+;+	3173	GHRHR	growth hormone releasing hormone receptor [Source:HGNC Symbol;Acc:HGNC:4266]	ensembl	protein_coding	0	0	0	0	0	0	0	1	0.5	2	0	1
ENSMGAG00000001770	23;23;23;23;23;23;23;23;23;23;23;23;23;23;23;23;23;23;23;23;23;23;23;23;23;23;23;23;23;23;23;23;23;23;23;23;23;23;23;23;23;23;23;23;23;23;23;23;23;23;23;23;23;23;23;23;23;23;23;23;23;23;23;23;23;23;23;23;23;23;23;23;23;23;23;23;23;23;23;23;23;23;23;23;23;23;23;23;23;23;23;23;23;23;23;23;23;23;23;23;23;23;23;23;23;23;23;23;23;23;23;23;23;23;23;23;23;23;23;23;23;23;23;23;23;23;23;23;23;23;23;23;23;…	963565;963565;963565;963565;963750;963750;963750;963750;965444;965444;965444;965444;975810;975810;975810;975810;975810;979600;979600;979600;979600;979600;979600;979600;979600;979600;983295;983295;983295;983295;983295;983295;983295;983295;983295;983506;983506;983506;983506;983506;983506;983506;983506;983751;983751;983751;983751;983751;983751;983751;983751;983751;985218;985218;985218;985218;985218;…	963651;963651;963651;963651;963980;963980;963980;963980;965553;965553;965553;965553;975969;975969;975969;975969;975969;979722;979722;979722;979722;979722;979722;979722;979722;979722;983420;983420;983420;983420;983420;983420;983420;983420;983420;983628;983628;983628;983628;983628;983628;983628;983628;983873;983873;983873;983873;983873;983873;983873;983873;983873;985355;985355;985355;985355;985355;…	+;+;+;+;+;+;+;+;+;+;+;+;+;+;+;+;+;+;+;+;+;+;+;+;+;+;+;+;+;+;+;+;+;+;+;+;+;+;+;+;+;+;+;+;+;+;+;+;+;+;+;+;+;+;+;+;+;+;+;+;+;+;+;+;+;+;+;+;+;+;+;+;+;+;+;+;+;+;+;+;+;+;+;+;+;+;+;+;+;+;+;+;+;+;+;+;+;+;+;+;+;+;+;+;+;+;+;+;+;+;+;+;+;+;+;+;+;+;+;+;+;+;+;+;+;+;+;+;+;+;+;+;+;+;+;+;+;+;+;+;+;+;+;+;+;+;+;+;+;+;+;+;+;+;+;+;+;+;+;+;+;+;+;+;+;+;+;+;+;+;+;+;+;+;+;+;+;+;+;+;+;+;+;+;+;+;+;+;+;+;+;+;+;+;+;+;+;+;+;+…	5225	MEGF6	multiple EGF like domains 6 [Source:HGNC Symbol;Acc:HGNC:3232]	ensembl	protein_coding	1	1	1	10	7	8.5	2	0	1	3	7	5
ENSMGAG00000001771	1.11111e+47	1.11568e+191	1.11569e+191	-;-;-;-;-;-;-;-;-;-;-;-;-;-;-;-;-;-;-;-;-;-;-;-	3309	ENSMGAG00000001771	pseudogene	ensembl	pseudogene	1026	645	835.5	1154	971	1062.5	744	963	853.5	678	544	611
ENSMGAG00000001772	5.55556e+26	2.6708e+188	2.67093e+188	-;-;-;-;-;-;-;-;-;-;-;-;-;-;-;-;-;-;-;-;-;-;-;-;-;-;-	2167	BBOX1	gamma-butyrobetaine hydroxylase 1 [Source:HGNC Symbol;Acc:HGNC:964]	ensembl	protein_coding	506	398	452	280	278	279	280	336	308	266	242	254
ENSMGAG00000001774	19191919	1.35688e+27	1.35708e+27	-;-;-;-	582	SLC31A1	solute carrier family 31 member 1 [Source:HGNC Symbol;Acc:HGNC:11016]	ensembl	protein_coding	288	212	250	247	242	244.5	179	251	215	210	199	204.5
ENSMGAG00000001775	1.31313e+59	1.11284e+239	1.11289e+239	+;+;+;+;+;+;+;+;+;+;+;+;+;+;+;+;+;+;+;+;+;+;+;+;+;+;+;+;+;+	1573	CALB2	calbindin 2	DAVID	protein_coding	0	0	0	0	0	0	0	0	0	0	0	0
ENSMGAG00000001776	4.44444e+17	6.35992e+143	6.35996e+143	+;+;+;+;+;+;+;+;+;+;+;+;+;+;+;+;+;+	1581	BIN2	bridging integrator 2 [Source:HGNC Symbol;Acc:HGNC:1053]	ensembl	protein_coding	0	0	0	0	0	0	0	0	0	0	0	0
ENSMGAG00000001778	2.52525e+25	4.71635e+90	4.71917e+90	-;-;-;-;-;-;-;-;-;-;-;-;-	4217	SELENON	selenoprotein N	DAVID	protein_coding	1856	1493	1674.5	1841	1599	1720	2001	2406	2203.5	2132	1712	1922
ENSMGAG00000001779	2.22222e+37	1.17544e+132	1.17553e+132	+;+;+;+;+;+;+;+;+;+;+;+;+;+;+;+;+;+;+	2238	ENSMGAG00000001779	Uncharacterized protein	ensembl	protein_coding	0	0	0	0	1	0.5	1	0	0.5	0	0	0
ENSMGAG00000001780	99999999	1.48218e+55	1.48232e+55	-;-;-;-;-;-;-;-	837	SLC25A14	solute carrier family 25 member 14	DAVID	protein_coding	374	342	358	391	367	379	381	464	422.5	438	372	405
ENSMGAG00000001782	2.92929e+47	8.28371e+143	8.28835e+143	-;-;-;-;-;-;-;-;-;-;-;-;-;-;-;-;-;-;-;-;-;-;-;-	1887	STRADA	STE20 related adaptor alpha [Source:HGNC Symbol;Acc:HGNC:30172]	ensembl	protein_coding	1120	697	908.5	1255	1076	1165.5	531	635	583	823	718	770.5
ENSMGAG00000001784	212121212121	5.48131e+41	5.48134e+41	+;+;+;+;+;+	409	CCL26	C-C motif chemokine ligand 26	DAVID	protein_coding	173	160	166.5	32	19	25.5	218	250	234	49	32	40.5
ENSMGAG00000001787	171717171717171717171717171717171717171717171717171717171717171717171717171717171717171717171717171717171717171717171717171717171717171717171717171717171717171717171717171717171717171717171717171717171717171717171717171717171717171717171717171717171717171717171717	1603231;1603231;1603231;1603231;1603231;1603231;1603231;1607401;1607401;1607401;1607401;1607401;1607401;1607401;1608664;1608664;1608664;1608664;1608664;1608664;1610378;1610378;1610378;1610378;1610378;1610378;1610378;1613567;1613567;1613567;1613567;1613567;1613567;1613567;1614980;1614980;1614980;1614980;1614980;1614980;1614980;1615901;1615901;1615901;1615901;1615901;1615901;1615901;1616509;1616509…	1605439;1605439;1605439;1605439;1605439;1605439;1605439;1607635;1607635;1607635;1607635;1607635;1607635;1607635;1608747;1608747;1608747;1608747;1608747;1608747;1610455;1610455;1610455;1610455;1610455;1610455;1610455;1613699;1613699;1613699;1613699;1613699;1613699;1613699;1615051;1615051;1615051;1615051;1615051;1615051;1615051;1615930;1615930;1615930;1615930;1615930;1615930;1615930;1616580;1616580…	-;-;-;-;-;-;-;-;-;-;-;-;-;-;-;-;-;-;-;-;-;-;-;-;-;-;-;-;-;-;-;-;-;-;-;-;-;-;-;-;-;-;-;-;-;-;-;-;-;-;-;-;-;-;-;-;-;-;-;-;-;-;-;-;-;-;-;-;-;-;-;-;-;-;-;-;-;-;-;-;-;-;-;-;-;-;-;-;-;-;-;-;-;-;-;-;-;-;-;-;-;-;-;-;-;-;-;-;-;-;-;-;-;-;-;-;-;-;-;-;-;-;-;-;-;-;-;-;-;-;-;-	4407	FBRSL1	Fibrosin like 1	uniprot	protein_coding	582	425	503.5	541	471	506	444	574	509	477	394	435.5
ENSMGAG00000001788	2.42424e+23	3.9616e+83	3.96165e+83	+;+;+;+;+;+;+;+;+;+;+;+	1013	ANXA4	annexin A4	ensembl	protein_coding	496	448	472	678	638	658	466	566	516	473	393	433
ENSMGAG00000001789	7.77778e+25	5.80905e+155	5.8154e+155	-;-;-;-;-;-;-;-;-;-;-;-;-;-;-;-;-;-;-;-;-;-;-;-;-;-	3023	COL6A1	collagen type VI alpha 1 chain	DAVID	protein_coding	5483	2299	3891	16570	15465	16017.5	4646	5358	5002	5870	3752	4811
ENSMGAG00000001791	21212121	1.01486e+27	1.01489e+27	+;+;+;+	366	ENSMGAG00000001791	SCY domain-containing protein	ensembl	protein_coding	0	0	0	0	0	0	0	0	0	0	0	0
ENSMGAG00000001792	33333333	2.36045e+55	2.36053e+55	-;-;-;-;-;-;-;-	648	ENSMGAG00000001792	Uncharacterized protein	ensembl	protein_coding	0	0	0	0	2	1	0	0	0	0	0	0
ENSMGAG00000001793	2.12121e+49	5.45826e+174	5.46008e+174	-;-;-;-;-;-;-;-;-;-;-;-;-;-;-;-;-;-;-;-;-;-;-;-;-	4250	LPO	lactoperoxidase	ensembl	protein_coding	0	0	0	0	0	0	0	0	0	0	0	0
ENSMGAG00000001795	6666666666666	1.32134e+90	1.32136e+90	+;+;+;+;+;+;+;+;+;+;+;+;+	2110	VIPR1	vasoactive intestinal peptide receptor 1 [Source:HGNC Symbol;Acc:HGNC:12694]	ensembl	protein_coding	0	0	0	0	0	0	0	0	0	0	0	0
ENSMGAG00000001796	1.91919e+27	1.34515e+97	1.34544e+97	-;-;-;-;-;-;-;-;-;-;-;-;-;-	1711	PRPF4	pre-mRNA processing factor 4 [Source:HGNC Symbol;Acc:HGNC:17349]	ensembl	protein_coding	1180	1025	1102.5	703	657	680	851	1035	943	827	743	785
ENSMGAG00000001797	1.41414e+39	9.75742e+119	9.75995e+119	-;-;-;-;-;-;-;-;-;-;-;-;-;-;-;-;-;-;-;-	2868	LOC100541369	interferon-induced guanylate-binding protein 1-like	DAVID	protein_coding	10	12	11	12	25	18.5	13	18	15.5	6	6	6
ENSMGAG00000001798	555555555555555	2.7826e+104	2.78296e+104	+;+;+;+;+;+;+;+;+;+;+;+;+;+;+	2697	SLC5A12	solute carrier family 5 member 12 [Source:HGNC Symbol;Acc:HGNC:28750]	ensembl	protein_coding	0	0	0	0	0	0	0	0	0	0	0	0
ENSMGAG00000001799	2.42424e+63	1.96344e+223	1.96372e+223	+;+;+;+;+;+;+;+;+;+;+;+;+;+;+;+;+;+;+;+;+;+;+;+;+;+;+;+;+;+;+;+	3225	KCNU1	potassium calcium-activated channel subfamily U member 1 [Source:HGNC Symbol;Acc:HGNC:18867]	ensembl	protein_coding	0	0	0	0	0	0	0	0	0	0	1	0.5
ENSMGAG00000001800	4.44444e+34	1.9774e+244	1.97745e+244	+;+;+;+;+;+;+;+;+;+;+;+;+;+;+;+;+;+;+;+;+;+;+;+;+;+;+;+;+;+;+;+;+;+;+	2711	RXFP1	relaxin family peptide receptor 1 [Source:HGNC Symbol;Acc:HGNC:19718]	ensembl	protein_coding	0	0	0	0	2	1	0	0	0	0	1	0.5
ENSMGAG00000001801	99999	1.47464e+34	1.47491e+34	-;-;-;-;-	859	RBMX2	RNA binding motif protein X-linked 2	uniprot	protein_coding	488	620	554	624	555	589.5	589	636	612.5	522	524	523
ENSMGAG00000001802	2.52525e+23	4.67428e+83	4.67512e+83	-;-;-;-;-;-;-;-;-;-;-;-	2088	MAN1C1	mannosidase alpha class 1C member 1	DAVID	protein_coding	245	200	222.5	304	300	302	231	246	238.5	240	218	229
ENSMGAG00000001803	3.0303e+47	1.75739e+167	1.75754e+167	-;-;-;-;-;-;-;-;-;-;-;-;-;-;-;-;-;-;-;-;-;-;-;-	3606	ADAMTS10	ADAM metallopeptidase with thrombospondin type 1 motif 10	ensembl	protein_coding	22	9	15.5	40	55	47.5	10	11	10.5	20	7	13.5
ENSMGAG00000001804	1.21212e+49	8.18691e+149	8.19274e+149	-;-;-;-;-;-;-;-;-;-;-;-;-;-;-;-;-;-;-;-;-;-;-;-;-	1993	CELF6	CUGBP Elav-like family member 6	ensembl	protein_coding	105	79	92	133	134	133.5	127	120	123.5	105	96	100.5
ENSMGAG00000001805	2.92929e+147	664153;664153;664153;664153;664153;664153;664721;664721;664721;664721;664721;664721;667999;667999;667999;667999;668240;668240;668240;668240;668240;670909;670909;670909;670909;670909;670909;671575;671575;671575;671575;671575;671575;672069;672069;672069;672069;672069;672069;673223;673223;673223;673223;673223;673926;673926;673926;673926;673926;673926;676296;676296;676296;679262;679262;679262;679262;…	664571;664571;664571;664571;664571;664571;664802;664802;664802;664802;664802;664802;668091;668091;668091;668091;668332;668332;668332;668332;668332;671174;671174;671072;671174;671174;671072;671625;671625;671625;671625;671625;671625;672201;672201;672201;672201;672201;672201;673393;673393;673393;673393;673393;673981;673981;673981;673981;673981;673981;677153;677153;677153;679327;679327;679327;679327;…	-;-;-;-;-;-;-;-;-;-;-;-;-;-;-;-;-;-;-;-;-;-;-;-;-;-;-;-;-;-;-;-;-;-;-;-;-;-;-;-;-;-;-;-;-;-;-;-;-;-;-;-;-;-;-;-;-;-;-;-;-;-;-;-;-;-;-;-;-;-;-;-;-;-	2528	ENSMGAG00000001805	Microtubule-associated protein	ensembl	protein_coding	20	10	15	27	36	31.5	17	6	11.5	16	9	12.5
ENSMGAG00000001806	3333333333333	2.5037e+90	2.50379e+90	-;-;-;-;-;-;-;-;-;-;-;-;-	1800	TRIP13	thyroid hormone receptor interactor 13 [Source:HGNC Symbol;Acc:HGNC:12307]	ensembl	protein_coding	598	618	608	513	471	492	571	725	648	547	545	546
ENSMGAG00000001807	101010	2.37961e+20	2.37966e+20	+;+;+	303	SARNP	SAP domain containing ribonucleoprotein	DAVID	protein_coding	357	279	318	476	418	447	214	253	233.5	316	260	288
ENSMGAG00000001808	999	1.46948e+20	1.46956e+20	-;-;-	381	RAB33A	RAB33A, member RAS oncogene family	uniprot	protein_coding	4	8	6	7	3	5	9	10	9.5	6	6	6
ENSMGAG00000001809	2.92929e+23	8.39215e+71	8.40295e+71	-;-;-;-;-;-;-;-;-;-;-;-	2479	CCDC47	coiled-coil domain containing 47 [Source:HGNC Symbol;Acc:HGNC:24856]	ensembl	protein_coding	2939	3059	2999	2469	2139	2304	2866	3507	3186.5	2533	2486	2509.5
ENSMGAG00000001810	0	5.74339e+39	5.74341e+39	-;-;-;-;-	516	AK6	adenylate kinase 6	DAVID	protein_coding	807	902	854.5	684	670	677	365	505	435	571	560	565.5
ENSMGAG00000001811	2.82828e+25	2.48043e+77	2.4808e+77	+;+;+;+;+;+;+;+;+;+;+;+;+	1181	TNNI1	troponin I1, slow skeletal type [Source:HGNC Symbol;Acc:HGNC:11945]	ensembl	protein_coding	7	5	6	340	400	370	10	13	11.5	249	148	198.5
ENSMGAG00000001812	1.61616e+17	1.11953e+71	1.11957e+71	+;+;+;+;+;+;+;+;+	1659	LOC100546874	cytochrome P450 2W1-like	DAVID	protein_coding	0	0	0	0	0	0	0	0	0	0	0	0
ENSMGAG00000001813	2.32323e+83	998636998636998636998972998972998972999165999165999165999345999345999345999732999732999732100004210000421000042100053510005351000785100078510007851001182100118210011821002356100235610023561002767100276710027671003227100322710032271003677100367710036771004254100425410042541005558	998775998775998775999073999073999073999238999238999238999524999524999524999886999886999886100013410001341000134100060910006091000914100091410009141001334100133410013341002516100251610025161002823100282310028231003396100339610033961003728100372810037281004790100578410057841005784	-;-;-;-;-;-;-;-;-;-;-;-;-;-;-;-;-;-;-;-;-;-;-;-;-;-;-;-;-;-;-;-;-;-;-;-;-;-;-;-;-;-	3073	ARHGEF16	Rho guanine nucleotide exchange factor 16 [Source:HGNC Symbol;Acc:HGNC:15515]	ensembl	protein_coding	2	3	2.5	11	8	9.5	14	9	11.5	13	10	11.5
ENSMGAG00000001814	389086.1389086138908613890861389086138908613890861389086138908613890861389086138908613890861389086138908613890861389086138908613890861389086138908613890861389086138908613890861389086138908613890861389086138908613890861389086138908613890861389086138908613890861389086138908613890861389086138908613890861389086138908613890861	5.9636e+216	6.69965e+216	-;-;-;-;-;-;-;-;-;-;-;-;-;-;-;-;-;-;-;-;-;-;-;-;-;-;-;-;-;-;-;-;-;-;-;-;-;-;-;-;-;-;-;-;-;-	4660	KRT8	keratin, type II cytoskeletal 8	ensembl	protein_coding	3	0	1.5	2	4	3	2	1	1.5	3	3	3
ENSMGAG00000001815	0	6.2573e+34	6.2576e+34	-;-;-;-;-	1757	ENSMGAG00000001815	Uncharacterized protein	ensembl	protein_coding	0	0	0	0	0	0	0	0	0	0	0	0
ENSMGAG00000001817	13131313	1.10085e+31	1.10088e+31	-;-;-;-	1395	HSD11B2	Hydroxysteroid 11-beta dehydrogenase 2	uniprot	protein_coding	2	3	2.5	24	10	17	2	3	2.5	10	6	8
ENSMGAG00000001818	1.61616e+73	11195543111956081119847911199813112034491120490711204907112049071120490711205321112053211120532111205321112058361120583611205836112058361120609611206096112060961120609611206721112067211120672111206721112069741120697411206974112069741120828411208284112082841120828411209285112092851120952911209529	11195618111956181119852411200895112044501120504811205048112050481120504811205505112055051120550511205505112059771120597711205977112059771120626611206266112062661120626611206878112068781120687811206878112071231120712311207123112071231120844611208728112087281120844611209391112093911121025011210250	-;-;-;-;-;-;-;-;-;-;-;-;-;-;-;-;-;-;-;-;-;-;-;-;-;-;-;-;-;-;-;-;-;-;-;-;-	4429	LOC100547030	cytochrome P450 2W1-like	DAVID	protein_coding	0	0	0	1	0	0.5	1	1	1	0	0	0
ENSMGAG00000001819	1919191919191919	1.33824e+55	1.33835e+55	+;+;+;+;+;+;+;+	1468	WDR31	WD repeat domain 31 [Source:HGNC Symbol;Acc:HGNC:21421]	ensembl	protein_coding	2	2	2	1	2	1.5	2	6	4	3	0	1.5
ENSMGAG00000001820	2.22222e+21	1.19881e+76	1.19889e+76	-;-;-;-;-;-;-;-;-;-;-	1344	ERGIC3	ERGIC and golgi 3 [Source:HGNC Symbol;Acc:HGNC:15927]	ensembl	protein_coding	689	793	741	1135	1024	1079.5	629	746	687.5	956	873	914.5
ENSMGAG00000001821	8888888	4.58912e+48	4.58938e+48	+;+;+;+;+;+;+	1681	ENSMGAG00000001821	Amino_oxidase domain-containing protein	ensembl	protein_coding	209	211	210	169	214	191.5	192	255	223.5	208	274	241
ENSMGAG00000001822	2.92929e+33	7.8846e+101	7.88697e+101	+;+;+;+;+;+;+;+;+;+;+;+;+;+;+;+;+	2852	DDX42	DEAD-box helicase 42	ensembl	protein_coding	969	512	740.5	1068	942	1005	496	542	519	578	484	531
ENSMGAG00000001823	2.42424e+99	1757008;1757394;1786944;1811602;1823771;1823771;1823771;1829441;1829441;1829441;1829677;1829677;1829677;1844032;1844032;1844032;1844566;1844566;1844566;1845695;1845695;1845695;1848507;1852517;1852517;1852517;1854291;1854291;1854291;1855595;1855595;1855595;1857532;1857532;1857532;1858724;1858724;1858724;1860226;1860226;1860226;1861779;1861779;1861779;1863472;1863472;1863472;1864964;1864964;1864964	1757311;1757499;1786971;1811756;1823989;1823989;1823989;1829584;1829584;1829584;1829780;1829780;1829780;1844212;1844212;1844212;1844733;1844733;1844733;1845859;1845859;1845859;1848539;1852702;1852702;1852702;1854668;1854668;1854668;1855679;1855679;1855679;1857700;1857700;1857700;1858951;1858951;1858951;1860375;1860375;1860375;1861943;1861943;1861943;1863650;1863650;1863650;1866011;1866011;1866011	+;+;+;+;+;+;+;+;+;+;+;+;+;+;+;+;+;+;+;+;+;+;+;+;+;+;+;+;+;+;+;+;+;+;+;+;+;+;+;+;+;+;+;+;+;+;+;+;+;+	4195	UNC5D	unc-5 netrin receptor D [Source:HGNC Symbol;Acc:HGNC:18634]	ensembl	protein_coding	0	0	0	0	0	0	0	2	1	0	0	0
ENSMGAG00000001825	388162	6.97278e+41	7.48479e+42	+;+;+;+;+;+;+;+;+;+	2203	NEMP1	nuclear envelope integral membrane protein 1	ensembl	protein_coding	395	321	358	417	316	366.5	460	543	501.5	404	341	372.5
ENSMGAG00000001826	8888888888	4.5932e+69	4.5935e+69	+;+;+;+;+;+;+;+;+;+	1304	MTG1	mitochondrial ribosome associated GTPase 1	DAVID	protein_coding	867	1222	1044.5	628	612	620	1115	1415	1265	1072	1199	1135.5
ENSMGAG00000001827	1.51515e+63	2.75949e+223	2.75978e+223	-;-;-;-;-;-;-;-;-;-;-;-;-;-;-;-;-;-;-;-;-;-;-;-;-;-;-;-;-;-;-;-	1064	KCNIP1	potassium voltage-gated channel interacting protein 1 [Source:HGNC Symbol;Acc:HGNC:15521]	ensembl	protein_coding	256	371	313.5	1454	1289	1371.5	97	161	129	363	350	356.5
ENSMGAG00000001828	999	1.46689e+20	1.46807e+20	-;-;-	1614	MARS2	methionyl-tRNA synthetase 2, mitochondrial	DAVID	protein_coding	169	204	186.5	171	166	168.5	165	218	191.5	258	259	258.5
ENSMGAG00000001831	1.0101e+63	2.42883e+223	2.42895e+223	+;+;+;+;+;+;+;+;+;+;+;+;+;+;+;+;+;+;+;+;+;+;+;+;+;+;+;+;+;+;+;+	4561	SNRNP200	small nuclear ribonucleoprotein U5 subunit 200	DAVID	protein_coding	4454	3143	3798.5	2934	2860	2897	4009	4547	4278	3157	2717	2937
ENSMGAG00000001832	1.21212e+25	8.65208e+77	8.65275e+77	+;+;+;+;+;+;+;+;+;+;+;+;+	1394	ARIH1	ariadne RBR E3 ubiquitin protein ligase 1 [Source:HGNC Symbol;Acc:HGNC:689]	ensembl	protein_coding	1628	1198	1413	1124	1021	1072.5	1164	1440	1302	1138	1041	1089.5
ENSMGAG00000001837	0	6.92695e+167	6.92708e+167	-;-;-;-;-;-;-;-;-;-;-;-;-;-;-;-;-;-;-;-;-;-;-;-	2137	ENSMGAG00000001837	Uncharacterized protein	ensembl	protein_coding	540	192	366	980	840	910	152	161	156.5	280	173	226.5
ENSMGAG00000001839	2.22222e+157	1225683;1225683;1225683;1227700;1227901;1227948;1228409;1228409;1228418;1228664;1228757;1228784;1229191;1229226;1229230;1229455;1229455;1229515;1229630;1229725;1229725;1229748;1230418;1230418;1230418;1235260;1235260;1235530;1236195;1236262;1236282;1241063;1241368;1241477;1241519;1242728;1243546;1243661;1243661;1244000;1244000;1244000;1246655;1246655;1246655;1248365;1248365;1248365;1248709;1248772…	1226026;1226021;1226021;1227750;1227951;1228002;1228573;1228570;1228570;1228693;1228827;1228885;1229406;1229406;1229406;1229467;1229562;1229588;1229655;1230249;1230249;1230267;1232105;1232401;1232105;1235491;1235472;1235647;1236767;1236628;1236767;1241218;1241622;1241788;1241653;1242907;1243830;1243830;1243830;1244127;1244127;1244127;1246848;1246848;1246848;1248526;1248595;1248595;1248918;1248918…	-;-;-;-;-;-;-;-;-;-;-;-;-;-;-;-;-;-;-;-;-;-;-;-;-;-;-;-;-;-;-;-;-;-;-;-;-;-;-;-;-;-;-;-;-;-;-;-;-;-;-;-;-;-;-;-;-;-;-;-;-;-;-;-;-;-;-;-;-;-;-;-;-;-;-;-;-;-;-	8471	CEP250	centrosomal protein 250 [Source:HGNC Symbol;Acc:HGNC:1859]	ensembl	protein_coding	747	556	651.5	958	786	872	642	712	677	771	606	688.5
ENSMGAG00000001841	2.42424e+31	2.19582e+111	2.19886e+111	-;-;-;-;-;-;-;-;-;-;-;-;-;-;-;-	6584	RAB11FIP1	RAB11 family interacting protein 1 [Source:HGNC Symbol;Acc:HGNC:30265]	ensembl	protein_coding	1122	829	975.5	1129	1009	1069	650	740	695	752	657	704.5
ENSMGAG00000001842	2.82828e+39	2.55512e+119	2.55549e+119	+;+;+;+;+;+;+;+;+;+;+;+;+;+;+;+;+;+;+;+	2120	LAD1	ladinin 1 [Source:HGNC Symbol;Acc:HGNC:6472]	ensembl	protein_coding	0	0	0	4	1	2.5	1	1	1	2	1	1.5
ENSMGAG00000001844	1.51515e+19	2.68501e+69	2.68509e+69	-;-;-;-;-;-;-;-;-;-	909	LOC100551326	kazal-type serine protease inhibitor domain-containing protein 1-like	DAVID	protein_coding	0	0	0	6	9	7.5	0	1	0.5	2	2	2
ENSMGAG00000001845	2.52525e+37	4.63091e+132	4.63123e+132	-;-;-;-;-;-;-;-;-;-;-;-;-;-;-;-;-;-;-	2078	MACO1	macoilin 1 [Source:HGNC Symbol;Acc:HGNC:25572]	ensembl	protein_coding	1934	2028	1981	1325	1225	1275	1662	2297	1979.5	1152	1164	1158
ENSMGAG00000001846	2626262626	2.95146e+34	2.95168e+34	+;+;+;+;+	853	SCN3B	sodium voltage-gated channel beta subunit 3 [Source:HGNC Symbol;Acc:HGNC:20665]	ensembl	protein_coding	11	6	8.5	23	32	27.5	2	3	2.5	5	2	3.5
ENSMGAG00000001847	1.71717e+21	2.25542e+76	2.25629e+76	+;+;+;+;+;+;+;+;+;+;+	2478	ENSMGAG00000001847	Polypeptide N-acetylgalactosaminyltransferase (EC 2.4.1.-) (Protein-UDP acetylgalactosaminyltransferase)	ensembl	protein_coding	1	0	0.5	2	3	2.5	0	0	0	1	0	0.5
ENSMGAG00000001848	1e+16	1.45183e+111	1.45189e+111	+;+;+;+;+;+;+;+;+;+;+;+;+;+;+;+	1767	AIFM1	apoptosis inducing factor, mitochondria associated 1	DAVID	protein_coding	2325	2721	2523	2253	1939	2096	2407	3017	2712	2236	2190	2213
ENSMGAG00000001849	88888888	4.5969e+55	4.59699e+55	+;+;+;+;+;+;+;+	2542	ECHS1	enoyl-CoA hydratase, short chain 1	DAVID	pseudogene	425	558	491.5	652	579	615.5	618	766	692	728	924	826
[truncated: 16,721 more rows]
